# Supplementary material for: Precise characterization of somatic complex structural variations from tumor/control paired long-read sequencing data with nanomonsv
Source: Nucleic Acids Res. 2023 Jun 20;51(14):e74. doi: 10.1093/nar/gkad526 (PMC10415145; doi:10.1093/nar/gkad526)
Supplement: gkad526_Supplemental_Files [file gkad526_supplemental_files.zip]

Archive with 9 entries (9 files):
- SupplementaryData1.xlsx
- SupplementaryData2.xlsx
- SupplementaryData3.xlsx
- SupplementaryData4.xlsx
- SupplementaryData5.xlsx
- SupplementaryData6.xlsx
- SupplementaryData7.xlsx
- SupplementaryData8.xlsx
- SupplementaryInfomation.pdf
