# Supplementary material for: Precise characterization of somatic complex structural variations from tumor/control paired long-read sequencing data with nanomonsv
Source: Nucleic Acids Res. 2023 Jun 20;51(14):e74. doi: 10.1093/nar/gkad526 (PMC10415145; doi:10.1093/nar/gkad526)
Supplement: gkad526_Supplemental_Files [file gkad526_supplemental_files.zip › SupplementaryData1.xlsx]

## Sheet: SupplementaryData1
Supplementary Data 1: List of HOR graph edges for the centromere of each chromosome.
Chr	Prev_monomer	Next_monomer
10	E10	F10
10	F10	G10
10	G10	H10
10	H10	A10
10	A10	B10
10	B10	C10
10	C10	D10
10	D10	E10
11	A11	B11
11	B11	C11
11	C11	D11
11	D11	E11
11	E11	A11
12	G12	H12
12	H12	A12
12	A12	B12
12	B12	C12
12	C12	D12
12	D12	E12
12	E12	F12
12	F12	G12
13	G13/21.0	H13/21
13	G13/21.0	A13/21
13	H13/21	I13/21
13	I13/21	J13/21
13	J13/21	G13/21.1
13	G13/21.1	A13/21
13	A13/21	B13/21
13	B13/21	C13/21
13	C13/21	D13/21
13	D13/21	E13/21
13	E13/21	F13/21
13	F13/21	G13/21.0
14	G14/22	H14/22
14	H14/22	A14/22
14	A14/22	B14/22
14	B14/22	C14/22
14	C14/22	D14/22
14	D14/22	E14/22
14	E14/22	F14/22
14	F14/22	G14/22
15	D15+L15	E15
15	E15	F15
15	F15	G15
15	G15	H15
15	H15	I15
15	I15	J15
15	J15	K15
15	K15	A15
15	A15	B15
15	B15	C15
15	C15	D15+L15
16	B16	C16
16	C16	D1/16/19/5
16	D1/16/19/5	E1/16/19/5
16	E1/16/19/5	F16/19
16	F16/19	G16
16	G16	H16/19
16	H16/19	I16
16	I16	J16
16	J16	A1/16/19/5
16	A1/16/19/5	B16
17	L17	M17
17	M17	AQ17+N17
17	AQ17+N17	O17
17	O17	P17
17	P17	A17+AE17
17	A17+AE17	B17
17	B17	C17
17	C17	D17
17	D17	E17
17	E17	F17
17	F17	G17.0
17	G17.0	H17
17	H17	I17
17	I17	J17
17	J17	K17
17	K17	L17
17	U17	V17
17	V17	G17.1
17	G17.1	X17
17	X17	Y17
17	Y17	Z17
17	Z17	AA17
17	AA17	AB17
17	AB17	AC17
17	AC17	AD17
17	AD17	Q17
17	Q17	R17
17	R17	S17
17	S17	T17
17	T17	U17
18	I18	J18.0
18	I18	L18
18	J18.0	K18
18	K18	L18
18	L18	A18
18	A18	B18
18	B18	G18.0
18	B18	G18.1
18	G18.0	J18.1
18	J18.1	E18
18	E18	F18
18	F18	G18.1
18	G18.1	H18/20
18	G18.1	J18.1
18	H18/20	I18
19	G1/19/5+F19+R19	AD1/16/19/5+E1/19/5
19	AD1/16/19/5+E1/19/5	G1/19/5+F19+R19
1	D1/19/5+P1+F1/19+G1/19/5+V1/19.1	I1+L1+E1/16/19/5+H1/19/5
1	I1+L1+E1/16/19/5+H1/19/5	D1/19/5+P1+F1/19+G1/19/5+V1/19.0
1	I1+L1+E1/16/19/5+H1/19/5	D1/19/5+P1+F1/19+G1/19/5+V1/19.1
1	D1/19/5+P1+F1/19+G1/19/5+V1/19.0	A1
1	A1	B1/19/5
1	B1/19/5	C1/19/5
1	C1/19/5	D1/19/5+P1+F1/19+G1/19/5+V1/19.1
20	L20	K20.0
20	K20.0	N20
20	N20	O20
20	O20	P20
20	P20	A20
20	A20	B20
20	B20	C20
20	C20	D20
20	D20	E20
20	E20	F2/20
20	F2/20	G20
20	G20	H20
20	H20	I20
20	I20	J20
20	J20	K20.1
20	K20.1	L20
21	E13/21	F13/21
21	F13/21	G13/21.1
21	G13/21.1	H13/21
21	H13/21	I13/21
21	I13/21	J13/21
21	J13/21	G13/21.0
21	G13/21.0	A13/21
21	A13/21	B13/21
21	B13/21	C13/21
21	C13/21	D13/21
21	D13/21	E13/21
22	G14/22	H14/22
22	H14/22	A14/22
22	A14/22	B14/22
22	B14/22	C14/22
22	C14/22	D14/22
22	D14/22	E14/22
22	E14/22	F14/22
22	F14/22	G14/22
2	B2	C2
2	C2	D2/20
2	D2/20	A2
2	A2	B2
3	F3	G3
3	G3	H3
3	H3	I3
3	I3	J3
3	J3	K3
3	K3	L3
3	L3	M3
3	M3	N3
3	N3	O3
3	O3	P3
3	P3	Q3
3	Q3	A3
3	A3	B3
3	B3	C3
3	C3	D3
3	D3	E3
3	E3	F3
4	M4	N4
4	N4	O4
4	O4	P4
4	P4	Q4
4	Q4	R4.0
4	R4.0	S4
4	S4	A4
4	A4	B4.0
4	B4.0	C4
4	C4	R4.1
4	R4.1	E4
4	E4	B4.1
4	B4.1	G4
4	G4	H4/9
4	H4/9	I4
4	I4	J4
4	J4	K4
4	K4	L4
4	L4	M4
5	A1/16/19/5	B5
5	A1/16/19/5	R1/19/5
5	B5	C5
5	C5	D5
5	D5	E1/16/19/5
5	R1/19/5	E1/16/19/5
5	E1/16/19/5	S5
5	E1/16/19/5	P5
5	P5	E1/16/19/5
5	S5	A1/16/19/5
6	B6	C6
6	C6	D6
6	D6	E6
6	E6	F6
6	F6	G6
6	G6	H6
6	H6	I6
6	I6	J6
6	J6	K6
6	K6	L6
6	L6	M6
6	M6	N6
6	N6	O6
6	O6	P6
6	P6	Q6
6	Q6	R6
6	R6	A6
6	A6	B6
7	A7	B7
7	B7	C7
7	C7	D7
7	D7	E7
7	E7	F7
7	F7	A7
8	D8	E8
8	E8	F8
8	F8	G8
8	G8	H8
8	G8	A8
8	H8	I8
8	I8	J8
8	J8	K8
8	K8	A8
8	A8	B8
8	B8	C8
8	C8	D8
8	C8	L8
8	L8	H8
9	A4/9	L9+B9+Y9
9	L9+B9+Y9	C9
9	C9	D9
9	D9	E9
9	E9	Z4/9
9	Z4/9	G9+M9
9	G9+M9	A4/9
9	L9+B9+Y9	F9
9	F9	G9+M9
X	JX	KX
X	KX	LX
X	LX	AX
X	AX	BX
X	BX	CX
X	CX	DX
X	DX	EX
X	EX	FX
X	FX	GX
X	GX	HX
X	HX	IX
X	IX	JX
