# Supplementary material for: Precise characterization of somatic complex structural variations from tumor/control paired long-read sequencing data with nanomonsv
Source: Nucleic Acids Res. 2023 Jun 20;51(14):e74. doi: 10.1093/nar/gkad526 (PMC10415145; doi:10.1093/nar/gkad526)
Supplement: gkad526_Supplemental_Files [file gkad526_supplemental_files.zip › SupplementaryData2.xlsx]

## Sheet: SupplementaryData2
Supplementary Data 2: List of somatic SVs identified by nanomonsv.
Sample	Chr_1	Pos_1	Dir_1	Chr_2	Pos_2	Dir_2	Inserted_Seq	Checked_Read_Num_Tumor	Supporting_Read_Num_Tumor	Checked_Read_Num_Control	Supporting_Read_Num_Control	Gene_1	Gene_2	SV_Class	Insert_Type	Target_Site_Duplication	L1_Source_Info	Is_LINE1_Inversion	Is_shortSV	Genomon_key	Manta_key	SvABA_key	GRIDSS_key	TraFiC_key	Is CGC
COLO829	chr1	224458901	-	chr1	224612418	+	CAAAACTTACTATAGCAGTTCTGTGAGCTGCTCTAGC	65	9	46	0	CNIH3	CNIH3	Duplication	None	---	---	---	Detected	chr1,224458901,-,chr1,224612418,+,CAAAACTTACTATAGCAGTTCTGTGAGCTGCTCTAGC	chr1,224458901,-,chr1,224612418,+,CAAAACTTACTATAGCAGTTCTGTGAGCTGCTCTAGC	chr1,224458901,-,chr1,224612418,+,CAAAACTTACTATAGCAGTTCTGTGAGCTGCTCTAGC	chr1,224458901,-,chr1,224612418,+,CAAAACTTACTATAGCAGTTCTGTGAGCTGCTCTAGC	---	FALSE
COLO829	chr10	7592410	-	chr18	9868620	-	---	31	6	43	0	ITIH5	---	Translocation	None	---	---	---	Detected	chr10,7592410,-,chr18,9868620,-,	chr10,7592410,-,chr18,9868620,-,	chr10,7592410,-,chr18,9868620,-,	chr10,7592410,-,chr18,9868620,-,	---	FALSE
COLO829	chr12	26566580	+	chr19	44615645	-	GAGGGAGAGGGAGAGAGGAGAGGGAGAGGGAGGGAGGAGAGGGAGAGGGAGAGGGGAGAGAGGAGAGG	85	6	78	0	ITPR2	IGSF23	Translocation	None	---	---	---	Not detected	---	---	---	---	---	FALSE
COLO829	chr19	9040865	+	chr19	9041235	-	---	39	3	25	0	---	---	Deletion	None	---	---	---	Not detected	---	---	---	---	---	FALSE
COLO829	chr20	15019976	+	chr20	15033196	-	---	31	7	39	0	MACROD2	MACROD2	Deletion	None	---	---	---	Detected	chr20,15019978,+,chr20,15033198,-,	chr20,15019976,+,chr20,15033196,-,	chr20,15019978,+,chr20,15033198,-,	chr20,15019977,+,chr20,15033197,-,	---	FALSE
COLO829	chr3	60886451	+	chr3	61027541	-	---	52	5	46	0	FHIT	FHIT	Deletion	None	---	---	---	Detected	chr3,60886451,+,chr3,61027541,-,	chr3,60886451,+,chr3,61027541,-,	chr3,60886453,+,chr3,61027543,-,	chr3,60886452,+,chr3,61027542,-,	---	TRUE
COLO829	chr7	144262133	+	chr7	144391701	-	---	85	13	63	0	ARHGEF34P,LOC101928605,OR2A1-AS1	---	Deletion	None	---	---	---	Detected	chr7,144262133,+,chr7,144391701,-,	---	---	---	---	FALSE
COLO829	chr9	28031865	-	chr9	28034463	-	---	30	5	28	0	LINGO2	LINGO2	Inversion	None	---	---	---	Detected	chr9,28031865,-,chr9,28034469,-,TTTTCGGAATT	chr9,28031865,-,chr9,28034469,-,TTTTCGGAATT	chr9,28031865,-,chr9,28034469,-,TTTTCGGAATT	chr9,28031865,-,chr9,28034469,-,TTTTCGGAATT	---	FALSE
COLO829	chrX	34041661	+	chrX	34044588	-	ATTATAGTAT	7	5	12	0	---	---	Deletion	None	---	---	---	Detected	chrX,34041661,+,chrX,34044588,-,ATTATAGTAT	chrX,34041661,+,chrX,34044588,-,ATTATAGTAT	chrX,34041661,+,chrX,34044588,-,ATTATAGTAT	chrX,34041661,+,chrX,34044588,-,ATTATAGTAT	---	FALSE
COLO829	chr1	224595093	+	chr1	224598332	-	CTATAGTAGAACTTCTT	44	13	27	0	CNIH3	CNIH3	Deletion	None	---	---	---	Detected	chr1,224595093,+,chr1,224598332,-,CTATAGTAGAACTTCTTTT	chr1,224595093,+,chr1,224598332,-,CTATAGTAGAACTTCTTTT	chr1,224595093,+,chr1,224598332,-,CTATAGTAGAACTTCTTTT	chr1,224595093,+,chr1,224598332,-,CTATAGTAGAACTTCTTTT	---	FALSE
COLO829	chr16	58590641	+	chr16	58629422	-	---	18	17	54	0	CNOT1	CNOT1	Deletion	None	---	---	---	Detected	chr16,58590641,+,chr16,58629427,-,CCAG	chr16,58590641,+,chr16,58629427,-,CCAG	---	chr16,58590641,+,chr16,58629427,-,CCAG	---	FALSE
COLO829	chr19	9170954	+	chr19	9173688	-	---	30	8	18	0	---	---	Deletion	None	---	---	---	Not detected	---	---	---	---	---	FALSE
COLO829	chr3	24523618	-	chr3	24524688	-	---	41	24	20	0	---	---	Inversion	None	---	---	---	Detected	chr3,24523615,-,chr3,24524691,-,	chr3,24523615,-,chr3,24524691,-,	chr3,24523615,-,chr3,24524691,-,	chr3,24523616,-,chr3,24524690,-,	---	FALSE
COLO829	chr7	57403872	+	chr7	57436403	-	---	127	12	107	0	---	---	Deletion	None	---	---	---	Detected	chr7,57403874,+,chr7,57436405,-,	chr7,57403872,+,chr7,57436403,-,	chr7,57403874,+,chr7,57436405,-,	chr7,57403873,+,chr7,57436404,-,	---	FALSE
COLO829	chr9	28034300	+	chr9	28157694	-	---	30	6	39	0	LINGO2	LINGO2	Deletion	None	---	---	---	Detected	chr9,28034300,+,chr9,28157694,-,	chr9,28034300,+,chr9,28157694,-,	chr9,28034288,+,chr9,28157694,-,TGACTATTTCAC	chr9,28034300,+,chr9,28157694,-,	---	FALSE
COLO829	chr10	58717464	-	chr3	25359568	+	---	108	9	86	0	BICC1,FAM133CP	RARB	Translocation	None	---	---	---	Detected	chr3,25359568,+,chr10,58717464,-,	chr3,25359568,+,chr10,58717464,-,	---	chr3,25359568,+,chr10,58717464,-,	---	FALSE
COLO829	chr10	7017550	-	chr19	17286002	+	---	40	4	50	0	---	ANKLE1	Translocation	None	---	---	---	Detected	chr10,7017549,-,chr19,17286001,+,	chr10,7017549,-,chr19,17286001,+,	chr10,7017549,-,chr19,17286001,+,	chr10,7017549,-,chr19,17286001,+,	---	FALSE
COLO829	chr10	87940542	+	chr10	87952584	-	GAGATTATACTTTGTGTA	18	16	37	0	PTEN	PTEN	Deletion	None	---	---	---	Detected	chr10,87940542,+,chr10,87952584,-,GAGATTATACTTTGTGTA	chr10,87940542,+,chr10,87952584,-,GAGATTATACTTTGTGTA	chr10,87940542,+,chr10,87952584,-,GAGATTATACTTTGTGTA	chr10,87940542,+,chr10,87952584,-,GAGATTATACTTTGTGTA	---	TRUE
COLO829	chr15	84141973	-	chr7	151049570	+	---	59	11	65	0	---	ASIC3	Translocation	None	---	---	---	Detected	chr7,151049570,+,chr15,84141973,-,	chr7,151049570,+,chr15,84141973,-,	chr7,151049570,+,chr15,84141973,-,	chr7,151049570,+,chr15,84141973,-,	---	FALSE
COLO829	chr22	33363262	+	chr22	33442403	-	---	41	6	37	0	LARGE1	LARGE1	Deletion	None	---	---	---	Detected	chr22,33363263,+,chr22,33442413,-,AACTACT	chr22,33363263,+,chr22,33442413,-,AACTACT	chr22,33363263,+,chr22,33442413,-,AACTACT	chr22,33363263,+,chr22,33442413,-,AACTACT	---	FALSE
COLO829	chr5	28787889	+	chr5	28962989	-	---	27	10	32	0	---	---	Deletion	None	---	---	---	Detected	chr5,28787889,+,chr5,28962989,-,	chr5,28787889,+,chr5,28962989,-,	chr5,28787889,+,chr5,28962989,-,	chr5,28787889,+,chr5,28962989,-,	---	FALSE
COLO829	chr8	130235871	-	chr8	130262399	+	---	49	7	39	0	ASAP1	ASAP1	Duplication	None	---	---	---	Detected	chr8,130235871,-,chr8,130262401,+,	chr8,130235869,-,chr8,130262399,+,	chr8,130235869,-,chr8,130262399,+,	chr8,130235870,-,chr8,130262400,+,	---	FALSE
COLO829	chrX	31178825	+	chrX	31198084	-	---	20	4	22	0	DMD	DMD	Deletion	None	---	---	---	Detected	chrX,31178826,+,chrX,31198094,-,ATGTAGTG	chrX,31178826,+,chrX,31198094,-,ATGTAGTG	chrX,31178826,+,chrX,31198094,-,ATGTAGTG	chrX,31178826,+,chrX,31198094,-,ATGTAGTG	---	FALSE
COLO829	chr1	207807884	+	chr1	207841473	-	---	47	7	34	0	MIR29B2CHG	---	Deletion	None	---	---	---	Detected	chr1,207807888,+,chr1,207841477,-,	chr1,207807884,+,chr1,207841473,-,	chr1,207807888,+,chr1,207841477,-,	chr1,207807886,+,chr1,207841475,-,	---	FALSE
COLO829	chr10	58717661	+	chr12	72273297	+	---	53	9	41	0	BICC1	TRHDE,TRHDE-AS1	Translocation	None	---	---	---	Detected	chr10,58717662,+,chr12,72273294,+,C	chr10,58717662,+,chr12,72273294,+,C	---	chr10,58717662,+,chr12,72273294,+,C	---	FALSE
COLO829	chr15	23440420	-	chr20	38645824	-	T	64	5	74	0	GOLGA6L2	ARHGAP40	Translocation	None	---	---	---	Not detected	---	---	---	---	---	FALSE
COLO829	chr7	86215352	-	chr7	86224386	+	---	56	4	24	0	---	---	Duplication	None	---	---	---	Detected	chr7,86215352,-,chr7,86224384,+,GTC	chr7,86215352,-,chr7,86224384,+,GTC	chr7,86215352,-,chr7,86224384,+,GTC	chr7,86215352,-,chr7,86224384,+,GTC	---	FALSE
COLO829	chrX	31283089	+	chrX	32020633	-	CATTATTATAA	20	6	17	0	DMD	DMD	Deletion	None	---	---	---	Detected	chrX,31283086,+,chrX,32020633,-,TATTCATTATTATAA	chrX,31283086,+,chrX,32020633,-,TATTCATTATTATAA	chrX,31283086,+,chrX,32020633,-,TATTCATTATTATAA	chrX,31283086,+,chrX,32020633,-,TATTCATTATTATAA	---	FALSE
COLO829	chr12	72273112	-	chr3	25359111	+	TGAATCCATCA	109	9	46	0	TRHDE,TRHDE-AS1	RARB	Translocation	None	---	---	---	Detected	chr3,25359111,+,chr12,72273112,-,TGAATCCATCA	chr3,25359111,+,chr12,72273112,-,TGAATCCATCA	---	chr3,25359111,+,chr12,72273112,-,TGAATCCATCA	---	FALSE
COLO829	chr3	26390429	-	chr6	26193811	-	---	139	11	73	0	---	---	Translocation	None	---	---	---	Not detected	---	---	---	---	---	FALSE
COLO829	chr7	126106069	+	chr7	126526847	-	T	76	14	45	0	---	GRM8	Deletion	None	---	---	---	Detected	chr7,126106069,+,chr7,126526847,-,T	chr7,126106069,+,chr7,126526847,-,T	chr7,126106069,+,chr7,126526847,-,T	chr7,126106069,+,chr7,126526847,-,T	---	FALSE
COLO829	chr10	7090910	+	chr19	17286831	-	---	41	9	47	0	---	ANKLE1	Translocation	None	---	---	---	Detected	chr10,7090914,+,chr19,17286835,-,	chr10,7090910,+,chr19,17286831,-,	chr10,7090914,+,chr19,17286835,-,	chr10,7090912,+,chr19,17286833,-,	---	FALSE
COLO829	chr11	81074555	+	chr11	81382737	-	---	34	7	40	0	---	---	Deletion	None	---	---	---	Detected	chr11,81074555,+,chr11,81382737,-,	chr11,81074555,+,chr11,81382737,-,	chr11,81074559,+,chr11,81382741,-,	chr11,81074557,+,chr11,81382739,-,	---	FALSE
COLO829	chr15	23586512	+	chr15	23747555	+	---	65	13	38	0	---	---	Inversion	None	---	---	---	Detected	chr15,23586514,+,chr15,23747553,+,	chr15,23586511,+,chr15,23747556,+,	chr15,23586514,+,chr15,23747553,+,	chr15,23586512,+,chr15,23747555,+,	---	FALSE
COLO829	chr16	78894742	+	chr16	79061109	-	T	18	4	37	0	WWOX	WWOX	Deletion	None	---	---	---	Detected	chr16,78894742,+,chr16,79061110,-,	chr16,78894736,+,chr16,79061104,-,	chr16,78894742,+,chr16,79061110,-,	chr16,78894739,+,chr16,79061107,-,	---	FALSE
COLO829	chr20	13180080	+	chr20	13183453	-	---	32	17	19	0	---	---	Deletion	None	---	---	---	Detected	chr20,13180083,+,chr20,13183456,-,	chr20,13180080,+,chr20,13183453,-,	chr20,13180083,+,chr20,13183456,-,	chr20,13180081,+,chr20,13183454,-,	---	FALSE
COLO829	chr7	104844622	-	chr7	104971855	+	---	75	12	41	0	LHFPL3	---	Duplication	None	---	---	---	Detected	chr7,104844622,-,chr7,104971855,+,	chr7,104844620,-,chr7,104971853,+,	chr7,104844620,-,chr7,104971853,+,	chr7,104844621,-,chr7,104971854,+,	---	FALSE
COLO829	chr7	126458437	-	chr7	126527387	-	---	89	22	49	0	GRM8	GRM8	Inversion	None	---	---	---	Detected	chr7,126458437,-,chr7,126527387,-,	chr7,126458434,-,chr7,126527390,-,	chr7,126458434,-,chr7,126527390,-,	chr7,126458435,-,chr7,126527389,-,	---	FALSE
COLO829	chr7	78352522	+	chr7	78452932	-	A	60	11	33	0	MAGI2,RPL13AP17	MAGI2	Deletion	None	---	---	---	Detected	chr7,78352522,+,chr7,78452932,-,A	chr7,78352522,+,chr7,78452932,-,A	chr7,78352522,+,chr7,78452932,-,A	chr7,78352522,+,chr7,78452932,-,A	---	FALSE
COLO829	chr3	60147026	+	chr3	60218815	-	---	54	8	44	0	FHIT	FHIT	Deletion	None	---	---	---	Detected	---	chr3,60147026,+,chr3,60218815,-,	---	chr3,60147026,+,chr3,60218815,-,	---	TRUE
COLO829	chr7	110753276	+	chr7	110754405	-	---	35	8	23	0	IMMP2L	IMMP2L	Deletion	None	---	---	---	Detected	chr7,110753276,+,chr7,110754405,-,	chr7,110753276,+,chr7,110754405,-,	chr7,110753276,+,chr7,110754405,-,	chr7,110753276,+,chr7,110754405,-,	---	FALSE
COLO829	chrX	32059738	+	chrX	32274980	-	GGC	28	10	29	0	DMD	DMD	Deletion	None	---	---	---	Detected	chrX,32059738,+,chrX,32274980,-,GGC	chrX,32059738,+,chrX,32274980,-,GGC	chrX,32059738,+,chrX,32274980,-,GGC	chrX,32059738,+,chrX,32274980,-,GGC	---	FALSE
COLO829	chr12	129287229	+	chr12	129287235	-	GATCTCACTCATAGGTGGGAATTGAACAATGAGATCACATGGACACAGGAAGGGGAATATCACACTCTGGGGACTGTGGTGGGGTCGGGGGGAGGGGGAGGGATAGCATTGGGAGATATACCTAATGCTAGATGACACATTAGTGGGTGCAGTGCACCAGCATGGCACATGTATACATATGTATACACAATCTGTGCACATGTACCACATGTACCCTAAAACTTAAAAACTTAGAAAAATAAAAAAAAAAAAAAAAAAAAATTAAAAAAAAAAAAAAAAAA	20	11	29	0	TMEM132D	TMEM132D	Insertion	Solo_L1	None	None	Simple	Detected	---	---	---	---	12,129287232,TD0	FALSE
COLO829	chr18	68712223	+	chr18	68715589	-	---	25	4	26	0	TMX3	CCDC102B	Deletion	None	---	---	---	Detected	chr18,68712223,+,chr18,68715589,-,	chr18,68712223,+,chr18,68715589,-,	chr18,68712225,+,chr18,68715591,-,	chr18,68712224,+,chr18,68715590,-,	---	FALSE
COLO829	chr2	94278255	+	chr2	94293015	+	AGCTAGGAGAATTACTTG	325	20	238	0	---	---	Inversion	None	---	---	---	Not detected	---	---	---	---	---	FALSE
COLO829	chr20	14982309	+	chr20	15033302	-	---	52	8	40	0	MACROD2	MACROD2	Deletion	None	---	---	---	Detected	chr20,14982312,+,chr20,15033305,-,	chr20,14982309,+,chr20,15033302,-,	chr20,14982312,+,chr20,15033305,-,	chr20,14982310,+,chr20,15033303,-,	---	FALSE
COLO829	chr3	26622430	+	chr3	26623008	+	---	69	12	25	0	---	LRRC3B	Inversion	None	---	---	---	Detected	---	chr3,26622430,+,chr3,26623008,+,	---	chr3,26622430,+,chr3,26623008,+,	---	FALSE
COLO829	chr9	28031837	+	chr9	28059149	+	---	37	10	43	0	LINGO2	LINGO2	Inversion	None	---	---	---	Detected	chr9,28031837,+,chr9,28059142,+,AATAGT	chr9,28031837,+,chr9,28059142,+,AATAGT	chr9,28031837,+,chr9,28059142,+,ACTATT	chr9,28031837,+,chr9,28059142,+,AATAGT	---	FALSE
COLO829	chrX	32080414	+	chrX	32183134	-	---	7	5	20	0	DMD	DMD	Deletion	None	---	---	---	Detected	chrX,32080414,+,chrX,32183134,-,	chrX,32080414,+,chrX,32183134,-,	chrX,32080416,+,chrX,32183136,-,	chrX,32080415,+,chrX,32183135,-,	---	FALSE
H2009	chr1	100694465	+	chr1	100694466	-	TTGTAATTTCTTTTTTTTTTTTTTTTTTTTTTTTTTTTTTTTTTTTTTTTTTTTTTTTTGGATGTATATGTCTTTATTTCTCTTAAGTAAACACCTAGGAGTAGGGTTATAGGTCTATGGTAAACATATGTTTAACTTTTTTTTTTTTTTTTTTTTTGCCAATTAAAAAAATAAATTCCTTAAT	79	32	68	0	---	---	Insertion	Partnered_L1	TTGTAATTTCTTT	chr2,43660471,43666500,-,L1PA2	NA	Partially detected	---	chr1,100694538,+,chr2,43660268,-,	---	chr1,100694478,+,chr2,43660356,-,TTTTTTTTTTTTTTTTTTTTTTTTTTTTTTTTTTTTTTTTTTTTTTTTTTTTTTTTTTTTTTTTTT	---	FALSE
H2009	chr1	153837664	+	chr1	178272646	+	GATTTTAATTGAAAAATAGTTTATTTTAA	155	11	121	0	GATAD2B	RASAL2	Inversion	None	---	---	---	Detected	chr1,153837664,+,chr1,178272646,+,GATTTTAATTGAGAAAATAGTTTATTTTAA	chr1,153837664,+,chr1,178272646,+,GATTTTAATTGAGAAAATAGTTTATTTTAA	---	chr1,153837664,+,chr1,178272646,+,GATTTTAATTGAGAAAATAGTTTATTTTAA	---	FALSE
H2009	chr1	161236497	-	chr13	106086561	-	---	142	10	111	0	NR1I3	---	Translocation	None	---	---	---	Detected	chr1,161236505,-,chr13,106086561,-,AAAGTGAA	chr1,161236495,-,chr13,106086563,-,	chr1,161236505,-,chr13,106086561,-,TTCACTTT	chr1,161236505,-,chr13,106086561,-,AAAGTGAA	---	FALSE
H2009	chr1	167364516	+	chr1	167364590	-	TTAGACTGCTCCGCCTTAAGCATTACAATGA	68	5	49	0	POU2F1	POU2F1	Deletion	None	---	---	---	Not detected	---	---	---	---	---	FALSE
H2009	chr1	173590064	-	chr1	174548707	-	CAGGCTTCAG	128	7	113	0	SLC9C2	RABGAP1L	Inversion	None	---	---	---	Detected	chr1,173590064,-,chr1,174548707,-,CAGGCTTCAG	chr1,173590064,-,chr1,174548707,-,CAGGCTTCAG	chr1,173590064,-,chr1,174548707,-,CAGGCTTCAG	chr1,173590064,-,chr1,174548707,-,CAGGCTTCAG	---	FALSE
H2009	chr1	175000039	+	chr13	99201833	-	CTACA	153	11	111	0	CACYBP	UBAC2	Translocation	None	---	---	---	Detected	---	chr1,175000039,+,chr13,99201833,-,CTACA	chr1,175000039,+,chr13,99201833,-,CTACA	chr1,175000039,+,chr13,99201833,-,CTACA	---	FALSE
H2009	chr1	186893906	+	chr1	187434214	+	GATATCACCACCAGGAAA	156	9	118	0	PLA2G4A	---	Inversion	None	---	---	---	Detected	chr1,186893906,+,chr1,187434214,+,GATATCACCACCAGGAAA	chr1,186893906,+,chr1,187434214,+,GATATCACCACCAGGAAA	chr1,186893906,+,chr1,187434214,+,TTTCCTGGTGGTGATATC	chr1,186893906,+,chr1,187434214,+,GATATCACCACCAGGAAA	---	FALSE
H2009	chr1	227594071	+	chr1	227594088	-	ACACTGGTGAAATTTTAAGGATTTCTCTATAATGTGGTAATTGGTATTTGAAATTGTCTTAAGTCTACATTGAAAAGTCATACGGTACTACTTTGGGAAAATATGAATCAATGTTTTAACAGAAAAAAAAAAAAAAAAAAAAAAAAAA	160	14	211	0	ZNF678	ZNF678	Insertion	---	None	None	NA	Partially detected	chr1,227594088,-,chr7,152616924,-,AAAAAAAAAAAAAAAAAAAAA	chr1,227594088,-,chr7,152616924,-,AAAAAAAAAAAAAAAAAAAAA	chr1,227594092,-,chr7,152616924,-,ATTTTTTTTTTTTTTTTTTTTTTTT	chr1,227594088,-,chr7,152616924,-,AAAAAAAAAAAAAAAAAAAAA	---	FALSE
H2009	chr1	4154727	+	chr1	4154728	-	AAGAAGGAAAAGTTCATATCCTTTGTAGGGACATGGATGAAATTGGAAACCATCATTCTCAGTAAACTATCGCAAGAACAAAAACCAAACACCGCATATTCTCACTCATAGGTGGGAATTGAACAATGAGATCACATGGACACAGGAAGGGGAATATCACACTCTGGGGACTGTGGTGGGGTCGGGGGAGGGGGAGGGATAGCATTGGGAGATATACCTAATGCTAGATGACACATTAGTGGGTGCAGCGCACCAGCATGGCACATGTATACATATGTAACTAACCTGCACAATGTGCACATGTACCCTAAAACTTAGAGTATAAAAAAAAAAAAAAAAAAAAAAAAAAAAAAAAAAAAAAA	35	32	59	0	---	---	Insertion	Solo_L1	AAGAAGGAAAAGTTCA	None	Simple	Detected	---	---	---	---	1,4154727,TD0	FALSE
H2009	chr1	51590919	+	chr1	51592117	-	---	48	25	68	0	---	---	Deletion	None	---	---	---	Detected	---	chr1,51590916,+,chr1,51592113,-,	---	---	---	FALSE
H2009	chr1	58077933	+	chr1	58077934	-	CAAAGGCATGTGGATAGTGTGATGCCTCCAGCTTTGTTCTTTTGGTTTAGGATTGACTTGGCAATGCGGGCTCTTTTTTGGTTCCATATGAACTTTAAAGTAGTTTTTCCAATTCTGTGAAGAAAGTCATTGGTAGCTTGATGGGGATGGCATTGAATCTGTAAATTACCTTGGGCAGTATGGCCATTTTCACGATATTGATTCTTCCTACCCATGAGCATGGAATGTTCTTCCATTTGTTTGTGTCCTCTTTTATTTCCTTGAGCAGTGGTTTGTAGTTCTCCTTGAAGAGGTCCTTCACATCCCTTGTAAGTTGGATTCCTAAGTATTTTATTCTCTTTGAAGCAATTGTGAATGGGAGTTCACCCATGATTTGGCTCTCTGTTTGTCTGTTGTTGG…	44	25	48	0	DAB1	DAB1	Insertion	Solo_L1	CAAAGGCATGTGGAT	None	Inverted	Detected	chr1,58077948,+,chrX,114705291,+,	---	---	---	1,58077933,TD0	FALSE
H2009	chr10	101994873	+	chr10	102008560	-	---	41	15	88	0	ARMH3	ARMH3	Deletion	None	---	---	---	Detected	chr10,101994875,+,chr10,102008562,-,	chr10,101994873,+,chr10,102008560,-,	chr10,101994875,+,chr10,102008562,-,	chr10,101994874,+,chr10,102008561,-,	---	FALSE
H2009	chr10	112314614	+	chr10	112314615	-	TCTAAAGAGATATTTTATTTTTTTTTTTTTTTTTTTTTTTTTTTTTTTTTTTTTTAGATTCTTTTTTTTATTATACTCTAAGTTTTAGGGTACATGTGCACATTGTGCAGGTTAGTTACATATGTATACATGTGCCATGCTGGTGCGCTGCACCCACTAATGTGTCATCTAGCATTAGGTATATCTCCCAATGCTATCCCTCCCCCTCCCTGACCCCACCACAGTCCCCAGAGTGTGATATTCCCCTTCCTGTGTCCATGTGATCTCATTGTTCAATTCCCACCTATGAGTGAGAATATGCGGTGTTTGGTTTTTTGTTCTTGCGATAGTTTACTGAGAATGATGGTTTCCAATTTCATCCATGTCCCTACAAAGGATATGAACTCATCATTTTTATGG…	30	13	47	0	GUCY2GP	GUCY2GP	Insertion	Solo_L1	TCTAAAGAGATATTTTA	None	Inverted	Detected	---	chr7,30445302,+,chr10,112314631,+,AAAAAAAAAAAAAAAAAAAAAAAAAAAAAAAA	---	---	10,112314614,TD1	FALSE
H2009	chr10	13825378	+	chr10	13825379	-	AGAAACTGGGTTGCAAATGAGTATAAATCATGCTGCTATAAAGACACATGCACACGTATGTTTATTGCGGCACTATTCACAATAGCAAAGACTTGGAACCAACCCAAATGTCCAACAATGATAGACTGGATTAAGAAAATGTGGCACATATACACCATGGAATACTATGCAGCCATAAAAATGATGAGTTCATATCCTTTGTAGGGACATGGATGAAATTGGAAACCATCATTCTCAGTAAACTATCGCAAGAACAAAAACCAAACACTGCATATTCTCACTCATAGGTGGGAATTGAACAATGAGATCACATGGACACAGGAAGGGGAATATCACACTCTGGGGACTGTGGTGGGGCGGGGGAGGGGGAGGGATAGCATTGGGAGATATACCTAATGC…	27	17	63	0	FRMD4A	FRMD4A	Insertion	Solo_L1	AGAAACTGGGTTGCA	None	Simple	Detected	---	chr7,30445384,+,chr10,13825358,-,	---	chr7,30445302,+,chr10,13825379,-,AAAAAAAAAAAAAAAAAAAAAAAAAAAAAAAAAAAAAAAAAAAAA	10,13825378,TD1	FALSE
H2009	chr10	25192660	+	chr10	25192661	-	TTTTTTTTTTTTTTTTTTTTTTTTTTTTTTTTTTTTTTTTTTTTTTTTTATTATACTCTAAGTTTTAGGGTACATGTGCACATTGTGCAGGTTAGTTACATATGTATACATGTGCCATGCTGGTGCACTGCACCCACTAATGTGTCATCTAGCATTAGGTATATCTCCCAATGCTATCCCTCCCCCTCCCCCGACCCCACCACAGTCCCCAGAGTGTGATATTCCCCTTCCTGTGTCCATGTGATCTCATTGTTCAATTCCCACCTATGAGTGAGAATATGCGGTGTTTGGTTTTTTGTTCTTGCGATAGTTTACTGAGAATGATGGTTTCCAATTTCATCCATGTCCCTACAAAGGATATGAACTCATCATTTTTATGGCTGCATAGTATTCCATGGT…	38	18	55	0	GPR158	GPR158	Insertion	Solo_L1	TTTTTTT	None	Simple	Detected	---	---	---	---	10,25192660,TD0	FALSE
H2009	chr10	31323826	+	chr10	31323827	-	TTTTTTTTTTTTTTTTTTTTTTTTTTTTGCATGGAATGGGAAAATTTATTTACCAAAGCATACATCTGATAAGGAGTTATTACTCAAAATATATAAGGAACTCAAACAACTCAATAGCAAGAAAACCAAAATCCAAATTCAAAAAATAGGCAATAGAACCGGAATAGACATTTTGCTTTTCTCTTTCTTTCTTTCTTTCTTTCTTTCTTTCTTTCTTTCTTTCTTTCTTTCTTTCTTCTTTCTTTCTTTCTTTCTTTCTTTCTTTCTTTTCTTTTTATTTATTTCTTTCTTTCTTTGTAGGGACATGGATGAAATTGGAAACCATCATTCTCAGTAAACTATCGCAAGAACAAAAAACCAAACACCGCATATTCTCACTCATAGGTGGGAATTGAACAA…	27	16	51	0	ZEB1	ZEB1	Insertion	---	TAATTA	None	NA	Detected	---	chr10,31323820,+,chr10,31323821,-,	---	---	10,31323825,TD1	TRUE
H2009	chr10	65231751	+	chr10	65231752	-	GAAAAATAAATCTTTTTTTTTTTTTTTTTTTTTTTTTTTTTTTTTTTTTTTTATAGCATATTTTTTTTTATTATTATACTCTAAGTTTTAGGGTACATGTGCACATTGTGCAGGTTAGTTACATATGTATACATGTGCCATGCTGGTGCGCTGCACCCACTAATGTGTCATCTAGCATTAGGTATATCTCCCAATGCTATCCCTCCCCCTCCCCGACCCCACCACAGTCCCCAGGTGTGATATTTCCCTTCCTGTGTCCATGTGATCTCATTGTTCAATTCCCACCTATGAGTGAGAATATGCGGTGTTTGGTTTTTGTTCTTGCGATAGTTTACTGAGATGAGTTCATATCCTTTGTAGGGACATGGATGAAATTGG	30	13	46	0	---	---	Insertion	Solo_L1	AAAAATAAATCTT	None	Inverted	Detected	---	chr10,65231751,+,chr10,65231752,-,	---	---	10,65231751,TD0	FALSE
H2009	chr10	76449151	+	chr10	76451177	-	CATGATGTAATTTAATGGACCAAATTGTA	34	15	61	0	LRMDA	LRMDA	Deletion	None	---	---	---	Not detected	---	---	---	---	---	FALSE
H2009	chr10	84505484	+	chr10	84505485	-	AATCAATTTTTTTTTTTTTTTTTTTTTTTTTTTTTAGAATGGCAATCATTAAAAAGTCAGGAAACAACAGGTACTGGAGAGGATGTGGAGAAATAGGAACACTTTTACACTGTTGGTGGGACTGTAAACTAGTTCAACCATTGTGGAAGTCAGTGTGGCGATTCCTCAGGGATCTAGAACTAGAAATACCATTTGACCCAGCCATCCCATTACTGGGTATATACCCAAATGAGTATAAATCATGCTGCTATAAAGACACATGCACACGTATGTTTATTGCGGCACTATTCACAATAGCAAAGACTTGGAACCAACCCAAATGTCCAACAATGATAGACTGGATTAAGAAAATGTGGCACATATACACCATGGAATACTATGCAGCCATAAAAAATGATG…	45	24	60	0	CCSER2	CCSER2	Insertion	Solo_L1	AATCAATTTT	None	Simple	Detected	chr7,32350590,-,chr10,84505485,-,TTAA	---	---	---	10,84505484,TD0	FALSE
H2009	chr11	54613881	+	chr11	54613882	-	TTGTTCCAGTTCTTTTTTTTTTTTTTTTTTTTTTTTTTTTTTTTTTTATTATACTCTAAGTTTCAGGGTACATGTGCACATTGTGCAGGTTAGTTACATATGT	100	12	185	0	---	---	Insertion	Solo_L1	TTGTTCCAGTTCTT	None	Simple	Not detected	---	---	---	---	---	FALSE
H2009	chr11	58252279	+	chr11	58252280	-	ATTTTTTTTTTTTTTTTTTTTTTTTTTTTTTTTATTATACTCTAAGTTTCAGGGTACATGTGCATTGTGTGCAGGTTAGTTACATATGTATACATGTGCTATGCTGGTGCGCTGCACCTACTAATGTGTCATCTAGCATTAGGTATATCTCCCAATGCTATCCCTCCCCTCCTCCTGACCCCACCACAGTCCCCAGAGTGTGATATTCCCCTTCCTGTGTCCATGTGATCTCATTGTTCAATTCCCACCTATGAGTGAGAATATGCGGTGTTTGGTTTTTTGTTCTTGCGATAGTTTACTGAGAATGATGGTTTCCAATTTCATCCATGTCCCTACAAAGGATATGAACTCATCATTTTTTATGGCTGCATAGTATTCCATGGTGTATATGTGCCACAT…	39	27	73	0	---	---	Insertion	Solo_L1	ATTTTT	None	Simple	Not detected	---	---	---	---	---	FALSE
H2009	chr11	88228457	+	chr11	88231643	-	---	44	16	78	0	---	---	Deletion	None	---	---	---	Detected	chr11,88228459,+,chr11,88231645,-,	chr11,88228457,+,chr11,88231643,-,	chr11,88228459,+,chr11,88231645,-,	chr11,88228458,+,chr11,88231644,-,	---	FALSE
H2009	chr12	126488684	+	chr12	126488685	-	AATGAAATAATTTTTTTTTTTTTTTTTTTTTTTTTTTTTGCATGGAATGGGAAAATTTATTTGCAAGCATACATCTGATAAGGAGTTATTACTCAAAATTAATAAATGGTGCTGGGAAAACTGGCTAGCCATATGTAGAAAGCTGAAACTGGATCCCTTCCTTACACCTTATACAAAAATCAATTCAAGATGGATTAAAGATTTAAACGTTAAACCTAAAAAACCATAAAACCCTAGAAGAAAACCTAGGCATTACCATTCAGGACATAGGCGTGGGCAAGGACTTCATGTCCAAAACACCAAAAGCAATGGCAACAAAAGACAAAATTGACAAATGGGATCTAATTAAACTAAAGAGCTTCTGCACAGCAAAAAAAACTACCATCAGAGTGAACAGGC…	38	8	57	0	---	---	Insertion	Solo_L1	AATGAAATAATTTT	None	Other	Not detected	---	---	---	---	---	FALSE
H2009	chr12	127988686	+	chr12	127988687	-	AAAAATATTTAGCACATATACACCATGGAATACTATGCAGCCATAAAAAATGATGAGTTCATATCCTTTGTAGGGACATGGATGAAATTGGAAACCATCATTCTCAGTAAACTATCGCAAGAACAAAAAACCAAACACCGCATATTCTCACTCATAGGTGGGAATTGAACAATGAGATCACATGGACACAGGAAGGGGAATATCACACTCTGGGGACTGTGGTGGGGTCAGGGAGGGGAGGGATAGCATTGGGAGATATACCTAATGCTAGATGACACATTAGTGGGTGCAGCGCACCAGCATGGCACATGTATACATATGTAACTAACCTGCACAATGTGCACATGTACCCTAAAACTTAGAGTATAATAAAAAAAAAAAAAAAAAAAAAAAA	36	14	51	0	---	---	Insertion	Solo_L1	AAAAATATTTAG	None	Simple	Detected	---	---	---	---	12,127988686,TD0	FALSE
H2009	chr12	3864842	+	chr12	3864843	-	AATCCATTCTTGGATTATATGCAAATGAGTATAAATCATGCTGCTATAAAGACACATGCATACACGTATGTTTATTGCGGCACTATTCACAATAGCAAAGACTTGGAACCAACCCAAATGTCCAACAATGATATAGACTGGATTAAGAAAATGTGGCACATATACACCATGTGGAGATACTATGCAGCCATAAAAAATGATGAGTTCACTGCCATATCCTTTGTAGGGACATGGATGAAATTGGAAACCATCATTCTCAGTAAACTATCGCAAGAACAAAAAACCAAACACCGCATATTCTCACTCATAGGTGGGAATTGAACAATGAGATCACATGGACACAGGAAGGGAATATCACCTCTGGGGACTGTGGTGGGGTCAGGGGAGGGGGAGGGATAG…	38	15	67	0	PARP11	PARP11	Insertion	Solo_L1	None	None	Simple	Detected	---	chr12,3864842,+,chr12,3864843,-,	---	---	12,3864842,TD0	FALSE
H2009	chr12	52710602	+	chr12	52710603	-	AAAGAATAGACAGATGACACATTAGTGGGTGCAGCGCACCAGCATGGCACATGTATACATATGTAACTAACCTGCACAATGTGCACATGTACCCTGAAACTTAGAGTATAATAAAAAAAAAAAAAAAAAAAAAAAAAAAAAAAAA	47	14	52	0	---	---	Insertion	Solo_L1	AAAGAATAGACAG	None	Simple	Detected	---	chr12,52710602,+,chr12,52710603,-,	---	---	12,52710602,TD0	FALSE
H2009	chr12	97217668	+	chr12	97217671	-	ATACCTAATGCTAGATGACACATTAGTGGGTGCAGCGCACCAGCATGGCACATGTATACATATGTAACTAACCTGCACAATGTGCACATGTACCCTAAAACTTAGAGTATAAAAAAAAAAAAAAAAAAA	39	15	52	0	---	---	Insertion	Solo_L1	None	None	Simple	Detected	---	---	---	---	12,97217668,TD0	FALSE
H2009	chr13	104995513	+	chr13	104995514	-	GGCACTTTTTTTTTTTTTTTTTTTTTTTTTTTTTTTTAGATTCTTTTTTTTTTTATTATACTCTAAGTTTTAGGGTACATGTGCACATTGTGCAGGTTAGTTACATATGTATACATGTGCCATGCTGGTGCGCTGCACCCACTAATGTGTCATCTAGCATTAGGTATATCTCCCAATGCTATCCCTCCCCCTCCCCCGACCCCACCG	85	24	55	0	---	---	Insertion	Partnered_L1	GGCACTTTTT	chr7,30439242,30445274,+,L1HS	Simple	Detected	---	chr7,30445302,+,chr13,104995523,+,AAAAAAAAAAAAAAAAAAAAAAAAAA	---	chr7,30445302,+,chr13,104995523,+,AAAAAAAAAAAAAAAAAAAAAAAAAAAAAAAAAAAAAAAAA	13,104995513,TD1	FALSE
H2009	chr13	112258816	+	chr13	112258817	-	AAGATTTTTATCAGATGAGTAGGTTGCAAAAATTTTCTCCCATGTTGTAGGTTGCCTGTTCACTCTGATGGTAGTTTCTTTTGCTGTGCAGAAGCTCTTTAGTTTAATTAGATCCCATTTGTCAATTTTGTCTTTTGTTGCCATTGCTTTTGGTGTTTTGGACATGAAGTCCTTGCCCACGCCTATGTCCTGAATGGTAATGCCTAGGTTTTCTTCTAGGGTTTTTATGGTTTTAGGTTTAACGTTTAAATCTTTAATCCATCTTGAATTGATTTTTGTATAAGGTGTAAGGAAGGGATCCAGTTTCAGCTTTCTACATATGGCTAGCCAGTTTTCCCAGCACCATTTATTAAATAGGGAATCCTTTCCCCATTGCTTGTTTTTCTCAGGTTTGTCAAA…	65	16	44	0	LOC101928730	LOC101928730	Insertion	Solo_L1	AAGATTTTTATCA	None	Inverted	Detected	---	---	---	---	13,112258816,TD0	FALSE
H2009	chr13	58174571	+	chr13	58685643	+	---	141	47	96	0	LINC02338	---	Inversion	None	---	---	---	Detected	chr13,58174574,+,chr13,58685640,+,	chr13,58174571,+,chr13,58685643,+,	---	chr13,58174566,+,chr13,58685643,+,ACCAG	---	FALSE
H2009	chr13	61362433	+	chr14_GL000194v1_random	68809	-	ATGACTTTATGATGA	288	47	415	0	---	MAFIP	Translocation	None	---	---	---	Not detected	---	---	---	---	---	FALSE
H2009	chr14	29133016	+	chr14	29133017	-	ATTCCTAGGGCTTTTCTTTTTTTTTTTTTTTTTTTTTTTTTTTTTTTTTTTTTTAGATTCTTTTTTTTTATTATACTCTAAGTTTTAGGGTTTCAGCAAAGTCTCAGGATACAAAATCAATGTACAAAAATCACAAGCATTCTTATACACCAACAACAGACAAACAGAGAGCCAAATCATGGGTGAGCTCCCATTCACAATTGCTTCAAAGAGAATAAAA	41	17	45	0	---	---	Insertion	Solo_L1	ATTCCTAGGGCTTTTC	None	Inverted	Detected	chr14,29133026,-,chr18,20572419,-,	---	---	---	14,29133016,TD0	FALSE
H2009	chr15	35944048	+	chr15	35944049	-	AAAAATGCACTGGTTTCATTCAGGACATAGGCGTGGGCAAGGACTTCATGTCCAAAACACCAAAAGCAATGGCAACAAAAGACAAAATTGACAAATGGGATCTAATTAAACTAAAGAGCTTCTGCACAGCAAAAGAAACTACCATCAGAGTGAACAGGCAACCTACAACATGGGAGAAAATTTTTGCAACCTACTCATCTGACAAAGGGCTAATATCCAGAATCTACAATGAACTCAAACAAATTTACAAGAAAAAAACAAACAACCCCATCAAAAAGTGGGCGAAGGACATGAACAGACACTTCTCAAAAGAAGACATTTATGCAGCCAAAAACACATGAAGAAATGCTCATCATCACTGGCCATCAGAGAAATGCAAATCAAAACCACTATGAGATA…	34	15	62	0	---	---	Insertion	Solo_L1	AAAAATGCACTGGTTTCA	None	Simple	Detected	---	chr15,35944048,+,chr15,35944049,-,	---	---	15,35944048,TD0	FALSE
H2009	chr15	41651982	+	chr7	77640066	+	TTTTTTTTTTTTTTTTTTTTTTTTTTTTTT	76	6	126	0	---	PTPN12	Translocation	None	---	---	---	Not detected	---	---	---	---	---	FALSE
H2009	chr15	41660602	-	chr7	77627009	-	---	67	6	116	0	MGA	PTPN12	Translocation	None	---	---	---	Detected	chr7,77627009,-,chr15,41660602,-,	chr7,77627009,-,chr15,41660602,-,	chr7,77627009,-,chr15,41660602,-,	chr7,77627012,-,chr15,41660599,-,	---	FALSE
H2009	chr16	53929604	+	chr16	53929605	-	AAGAAATTGCCTTTATAGCAGCATGATTTATACTCATTTGGGTATATACCCAGTAATGGGATGGCTGGGTCAAATGGTATTTCTAGTTCTAGATCCCTGAGGAATCGCCACACTGACTTCCACAATGGTTGAACTAGTTTACAGTCCCACCAACAGTGTAAAAGTGTTCCTATTTCTCCGCATCCTCTCCAGCACCTGTTGTTTCCTGACTTTTTAATGATTGCCATTCTAACTGGTGTGAGATGATATCTCATAGTGGTTTTGATTTGCATATTCACAATAGCAAAGACTTGGAACCAACCCAAATGTCCAACAATGATAGACTGGATTAAGAAAATGTGGCACATATACACCATGGAATACTATGCAGCCATAAAAATGATGAGTTCATATCCTTTG…	44	18	59	0	FTO	FTO	Insertion	Solo_L1	AAGAAATTGCC	None	Inverted	Detected	---	chr16,53929604,+,chr16,53929605,-,	---	---	16,53929604,TD0	FALSE
H2009	chr16	59983488	+	chr16	59985500	-	---	49	29	54	0	LINC02141	LINC02141	Deletion	None	---	---	---	Detected	chr16,59983488,+,chr16,59985500,-,	chr16,59983488,+,chr16,59985500,-,	chr16,59983491,+,chr16,59985503,-,	chr16,59983489,+,chr16,59985501,-,	---	FALSE
H2009	chr16	7445646	+	chr16	7445647	-	AGAAATTCAAAATACTTTTTTTTTTTTTTTTTTTTTTTTTTTTTTTTTTTTTTATTATACTCTAAGTTTTAGGGTACATGTGCACATTGTGCAGGTTAGTTACATATGTATACATGTGCCATGCTGGTGCACTGCACCCACTAATGTGTCATCTAGCATTAGGTATATCTCCCAATGCTATCCCTCCCCCTCCCCCGACCCCACCACAGTCCCCAGAGTGTGATATTCCCCTTCCTGGGTCCATGTGATCTCATTGTTCAATTCCCACCTATGAGTGAGAATATGCGGTGTTTGGTTTTTGTTCTTGCGATAGTTTACTGAGAATGATGGTTTCAATTTCATCCATGTCCCTACAAAGGATATGAACTCATCATTTTTTATGGCTGCATAGTATTCCAT…	37	13	62	0	RBFOX1	RBFOX1	Insertion	Solo_L1	AGAAATTCAAAATAC	None	Simple	Detected	---	---	---	---	16,7445653,TD0	FALSE
H2009	chr17	33861059	+	chr17	33861060	-	TAACAACAATAATTTTTTTTTTTTTTTTTTTTTTTTTACATCTTAAATTATTATTATTATTATTATTATTATTATTTTTTTTTTATTATACTCTAAGTTTTAGGGTACATGTGCACATTGTGCAGGTTAGTATATGTATACATGTGCCATGCTGGTGCGCTGCACCCACTAATGTGTCATCTAGCATTAGGTATATCTCCCAATGCTATCCCTCCCCTCCCCGACCCCACCACAGTCCCCAGAGTGTGATATTCCCCCTTCCTGTGTCCATGTGATCTCATTGTTCAATTCCCACCTATGAGTGT	66	13	53	0	ASIC2	ASIC2	Insertion	Solo_L1	TAACAACAATAATT	None	Simple	Detected	---	---	---	---	17,33861059,TD0	FALSE
H2009	chr17	36565266	+	chr17	36565267	-	GAAAAGTGAATGCATTGGAAACCATCATTCTCAGTAAACTATCGCAAGAACAAAAAACCAAACACCGCATATTCTCACTCATAGGTGGGAATTGAACAATGAGATCACATGGACACAGGAAGGGAATATCACACTCTGGGGACTGTGGTGGGGTCGGGGAGGGGGAGGGATAGCATTGGGAGATATACCTAATGCTAGATGACACATTAGTGGGTGCAGCGCACCAGCATGGCACATGTATACATATGTAACTAACCTGCACAATGTGCACATGTACCCTAAAACTTAGAGTATAATAAAAAAATAATAATAATAATAATAATAAAAAAAAAAAAAAAAAAAAAAAAAAAAAAAG	54	11	46	0	GGNBP2	GGNBP2	Insertion	Solo_L1	GAAAAGTGAATGCA	None	Simple	Detected	---	chr16,80926467,-,chr17,36565322,-,	---	---	17,36565266,TD0	FALSE
H2009	chr17	73153110	+	chr17	73153111	-	TGCTGTTTTTCTTTTTTTTTTTTATTATACTCTCAGTTTTAGGGTACATGTGCACATTGTGCAGGTTAGTTACATATGTATACATGTGCCATGCTGGTGCGCTGCACCACTAATGTGTCATCTAGCATTAGGTATATCTCCCAATGCTATCCCTCCCCCTCCCTGACCCCACCACAGTCCCCAGAGTGTGATATTCCCCTTCCTGTGTCCATGTGATCTCATTGTTCAATTCCCACCTATGAGTGAGAATATGCGGTGTTTGGTTTTTGTTCTTGCGATAGTTTACTGAGAATGATGGTTTCAATTTCATCCATGTCCCTACAAAGGATATGAACTCATCATTTTTATGGCTGCATAGTATTCCATGGTGTATATGTGCCACATTTTCTTAATCCAGAC…	55	8	55	0	---	---	Insertion	Solo_L1	TGCTGTTTTTCTTT	None	Inverted	Detected	chr1,247693212,+,chr17,73153115,+,	---	---	---	17,73153110,TD0	FALSE
H2009	chr18	29657629	+	chr18	29657630	-	AAAGAAAACTATAAGTGATATTTCCCTTCCTGTGTCCATGTGATCTCATTGTTCAATTCCCACCTATGAGTGAGAATATGCGGTGTTTGGTTTTTGTTCTTGCGATAGTTTACTGAGAATGATGGTTTCCAATTTCATCCATGTCGGGGAGGGGAGGGATAGCATTGGGAGATATACCTAATGCTAGATGACACATTAGTGGGGTGCAGCGCACCAGCATGGCACATGTATACATATGTAACTAACCTGCACAATGTGCACATGTACCCTAAAACTTAGAGTATAATAATAAAAAAAATATGCTATAGTGAAAAAAAAAAAAAAAAAAAAAAAAAAAAAAAAAAA	38	20	58	0	---	---	Insertion	Solo_L1	AAAGAAAACTATAAG	None	Inverted	Detected	---	chr18,29657629,+,chr18,29657630,-,	---	---	---	FALSE
H2009	chr18	34087903	+	chr18	34087906	-	TTTTTTTTTTTTTTTTTTTTTTTTTTTTTTTTTTTTTTTTTTTTTATTATACTCTAAGTTTCAGGGTACATGTGCACATTGTGCAGGTTAGTTACATATGTATACATGTGCCATGCTGGTGCGCTGCACCCACTAATGTGTCATCTAGCATTAGGTATATCTCCCAATGCTATCCTCCCCCTCCCCGACCCCACCACAGTCCCCAGAGTGTGATATTCCCTTCCTGTGTCCATGTGATCTCATTGTTCAATTCCCACCTATGAGTGAGAATATGCGGTGTTTGGTTTTTGTTCTTGCGATAGTTTACTGAGAATGATGGTTTCCAATTTCATCCATGTCCCTACAAAGGATATGAACTCATCATTTTTTATGGCTGCATAGTATTCCATGGTGTATATG…	41	13	54	0	NOL4	NOL4	Insertion	Solo_L1	None	None	Simple	Detected	chr5,97296180,-,chr18,34087906,-,	---	---	---	18,34087903,TD0	FALSE
H2009	chr18	43112287	-	chr18	43125548	-	---	44	6	78	0	RIT2	---	Inversion	None	---	---	---	Detected	chr18,43112287,-,chr18,43125548,-,	chr18,43112283,-,chr18,43125552,-,	---	chr18,43112285,-,chr18,43125550,-,	---	FALSE
H2009	chr18	50465484	+	chr18	50465485	-	GAGTCTAGGAGGAGCCAAGATGGCCGAATAGGAACAGCTCCGGTCTACAGCTCCCAGCGTGAGCGACGCAGAAGACGGTGATTTCTGCATTTCCATCTGAGGTACCAGGTTCATCTCACTAGGGAGTGCCAGACAGTGGGCGCAGGCCAGTGTGTGTGCGCACCGTGCGCGAGCCGAAGCAGGGCGAGGCATTGCCTCACCTGGGAAGCGCAAGGGGTCAGGAGTTCCCTTTCCGAGTCAAAGAAAGGGTGACGGACGCACCTGGAAAATCGGGTCACTCCCACCCGAATATTGCGCTTTTCAGACCGGCTTAAGAAACGGCGCACCATGAGACTATATCCCACACCTGGCTCGGAGGGTCCTACGCCCACGGAATCCCGCTGATTGCTAGCACAGCAG…	34	9	51	0	---	---	Insertion	Solo_L1	AAAACCTG	None	Simple	Detected	---	---	---	---	18,50465476,TD0	FALSE
H2009	chr18	6638462	+	chr18	6638463	-	GACTTTTTCTTTTTTTTTTTTTTTTTTTTTTTTTTTTTTTTTTTACAGATGAGTAAATGGACGTTTAGAAATTTTAATCAATAAGTTTCCAAGTGGTGAACTGGTATTCAAATCTAGATATAATTTCACAGATCAACTTCAGCAATGTGGATTTTCACATATTTAAAATTAATAAATTCCAAATAGATGATATTTTATTGTACTTTTAGTGAATTGGGTTAAATTAAAAGTGGTTGGCCATGGTCCTGCTTTGTAGACATTTTCTCTGAACATAGTTCCTCTTCATGGTCTCCATGTAGAAAACATTTAAAATCCAGTAAATTGAATAAAATTTAAATTACATCATCATTGTTTATATCATTTCTATGGAAAAATGAAGGAATGACTGCAGACATAAAA…	59	34	43	0	---	---	Insertion	---	GACTTTTTCTTT	None	NA	Detected	---	chr5,90155862,+,chr18,6638477,+,AAAAAAAAAAAAAAAAAAAAAAAAAAA	---	chr5,90155862,+,chr18,6638477,+,AAAAAAAAAAAAAAAAAAAAAAAAAAAAA	18,6638462,TD1	FALSE
H2009	chr19	11269488	+	chr19	11273882	-	---	47	18	75	0	---	---	Deletion	None	---	---	---	Detected	chr19,11269488,+,chr19,11273882,-,	chr19,11269488,+,chr19,11273882,-,	chr19,11269490,+,chr19,11273884,-,	chr19,11269489,+,chr19,11273883,-,	---	FALSE
H2009	chr19	28777035	+	chr19	28777036	-	CACCGCATATTCTCACTCATAGGTGGGAATTGAACAATGAGATCACATGGACACAGGAAGGGAATATCACACTCTGGGGACTGTGGTGGGGTCGGGGAGGGGGAGGGATAGCATTGGGAGATATACCTAATGCTAGATGACACATTAGTGGGTGCAGCGCACCAGCATGGCACATGTATACATATGTAACTAACCTGCACAATGTGCACATGTACCCTGAAACTTAGAGTATAATAAAAAAAAAAAAAAAAAAAAAAAAAAAAAAAAAAAAAAAAAAAATGATA	43	12	43	0	---	---	Insertion	Solo_L1	AAAAATGATA	None	Simple	Detected	---	---	---	---	19,28777030,TD0	FALSE
H2009	chr19	30103323	+	chr19	30103324	-	AGAATTTAAATCATGCTGCTATAAAGACACATGCACACGTATGTTTATTGCGGCACTATTCACAATAGCAAAGACTTGGAACCAACCCAAATGTCCAACAATGATAGTCTGGATTAAGAAAATGTGGCACATATACACCATGGAATACTATGCAGCCATAAAAATGATGAGTTCATATCCTTTGTAGGGACATGGATGAAATTGGAAACCATCATTCTCAGTAAACTATCGCAAGAACAAAAACCAAACACCGCATATTCTCACTCATAGGTGGGAATTGAACAATGAGATCACATGGACACAGGAAGGGGAATATCACTCTGGGGACTGTGGTGGGGTCGGGGAGGGGGAGGGATAGCATTGGGAGATATACCTAATGCTAGATGACACATTAGTGGG…	62	14	59	0	---	---	Insertion	Solo_L1	AGAATTT	None	Simple	Detected	---	---	---	chr6,19770964,+,chr19,30103324,-,AAAAAAAAAAAA	19,30103323,TD0	FALSE
H2009	chr19	54181636	-	chr19	54185036	-	AAGGAAGGAGGGAGGGAGGGAAGGAGGGAAGGAAGGAGGG	25	24	58	0	MBOAT7	MBOAT7	Inversion	None	---	---	---	Not detected	---	---	---	---	---	FALSE
H2009	chr2	111711530	+	chr2	111729462	-	GTT	140	22	165	0	---	---	Deletion	None	---	---	---	Detected	chr2,111711530,+,chr2,111729462,-,GTT	---	---	---	---	FALSE
H2009	chr2	129065920	+	chr2	129065921	-	TAAGTTCTGGCCAGGGCAATCAGGCAGGAGAAGGAAATAAAGGGTATTCAATTAGGAAAGAGGAAGTCAAATTGTCCCTGTTTGCAGACGACATGATTGTTTATCTAGAAAACCCCATCATCTCAGCCCAAAATCTCCTTAAGCTGATAAACAACTTCAGCAAAGTCTCAGGATACAAAATCAATGTACAAAAATCACAAGCATTCTTATACACCAACAACAGACAAACAGAGAGCCAAATCATGGGTGAACTCCCATTCACAATTGCTTCAAGAGAATAAAATACCTAGGAATCCAACTTACAAGGGATGTGAAGGACCTCTTCAAGGAGAACTACAAACCACTGCTCAAGGAAATAAAGAGGACACAAACAAATGGAAGAACATTCCATGCTCATGG…	24	8	56	0	---	---	Insertion	Solo_L1	None	None	Simple	Detected	---	---	---	---	2,129065920,TD0	FALSE
H2009	chr2	135312424	+	chr2	135312425	-	AAAAAGTATGTGGCACATATACACCATGGAATATTATGCAGCCATAAAAAATGATGAGTTCATATCCTTTGTAGGGACATGGATGAAATTGGAAACCATCATTCTCAGTAAACTATCGCAAGAACAAAAACCAAACACCGCATATTCTCACTCATAGGTGGGAATTGAACAATGAGATCACATGGACACAGGAAGGAAATATCACACTCTGGGGACTGTGGTGGGGTCGGGGAGGGGGGAGGGATAGCATTGGGAGATATACCTAATGCTAGATGACACATTAGTGGGTGCAGCGCACCAGCATGGCACATGTATACATATGTAACTAACCTGCACAATGTGCACATGTACCCTAAAACTTAGAGTATAATAATAAAAAAAAATATGCTATAGTGAATG…	38	10	41	0	ZRANB3	ZRANB3	Insertion	Partnered_L1	AAAAAGTATGT	chr1,86679080,86685111,-,L1HS	Simple	Detected	---	chr1,86678954,-,chr2,135312408,-,	---	chr1,86679017,-,chr2,135312425,-,TTTTTTTTTTTTTTTTTTTTTTTTTTTT	2,135312424,TD1	FALSE
H2009	chr2	145891435	+	chr2	145891444	-	GGATGAAATTGGAAACCATCATTCTCAGTAAACTATCGCAAGAACAAAAACCAAACACCGCATATTCTCACTCATAGGTGGGAATTGAACAATGAGATCACATGGACACAGGAAGGGGAATATCACTCTGGGGACTGTGGTGGGGTCGGGGAGGGGGAGGGATAGCATTGGGAGATATACCTAATGCTAGATGACACATTAGTGGGTGCAGCGCACCAGCATGGCACATGTATACATATGTAACTAACCTGCACAATGTGCACATGTACCCTAAAACTTAGAGTATAATAAAAAAAAAAAAAAAAAA	53	12	48	0	---	---	Insertion	Solo_L1	TAAAA	None	Simple	Detected	---	---	---	---	2,145891439,TD0	FALSE
H2009	chr2	155671570	+	chr6	110287494	-	AAAAAAAAAAAAAAAAAAAAAAAAAAAAAAAAA	168	24	98	0	---	METTL24	Translocation	None	---	---	---	Not detected	---	---	---	---	---	FALSE
H2009	chr2	167295395	+	chr2	167295396	-	AGGACTTTGTTTTTTTTTTTTTTTTTTTTTTTTTTTTTCTTTATTTTTTTTTTTTTTTTTTTTTTTTTATTATACTCTCAGTTTTAGGGTACATGTGCACATTGTGCAGGTTAGTTACATATGTATACATGTGCCATGCTGGTGCGCTGCACCCACTAATGTGTCATCTAGCATTAGGTATATCTCCCAATGCTATCCCTCCCCCTCCCCGACCCCACCACAGTCCCCAGAGTGTGATATTCCCCTTCCTGTGTCCATGTGATCTCATTGTTCAATTCCCACCTATGAGTGAGAATATGCGGTGTTTGGTTTTTTGTTCTTGCGATAGTTTACTGAGAATGATGGTTTCCAATTTCATCCATGTCCCTACAAAGGATATGAACTCATCATTTTTTATGG…	59	21	61	0	---	---	Insertion	Solo_L1	AGGACTTTGTT	None	Inverted	Detected	---	---	---	---	2,167295395,TD0	FALSE
H2009	chr2	175185246	+	chr2	175185247	-	TAGTAAGGTAATTCTTTTTTTTTTTTTTTTTTTTTTTTTTTTTTTTTCTTTTTTTTTTTTTTATTATACTCTCAGTTTTAGGGTACATGTGCACATTGTGCAGGTTAGTTACATATGTATACATGTGCCATGCTGGTGCGCTGCACCCACTAATGTGTCATCTAGCATTAGGTATATCTCCCAATGCTATCCCTCCTCCCCTCCCCGACCCCACCACAGTCCCCAGAGTGTGATATTCCCCTTCCTGTGTCCATGTGATCTCATTGTTCAATTCCCACCTATGAGTGAGAATATGCGGTGTTTGGTTTTTTGTTCTTGCGATAGTTTACTGAGAATGATGGTTTCCAATTTCATCCATGTCCCTACAAAGGATATGAACTCATCATTTTTATGGCTGCA…	31	17	49	0	---	---	Insertion	Solo_L1	TAGTAAGGTAATTCT	None	Inverted	Detected	---	chr2,175185246,+,chr2,175185247,-,	---	---	2,175185246,TD0	FALSE
H2009	chr2	192097206	+	chr2	192097207	-	TTATTTTTTTTTTTTTTTTTTTTTTTTTTTTTTATTATACTCTAAGTTTTAGGGTACATGTGCACATTGTGCAGGTTAGTTACATATGTATACATGTGCTATGCTGGTGCGCTGCACCCACTAATGTGTCATCTAGCATTAGGTATATCTCCCAATGCTATCCCTCCCCTCCCCCGACCCCAACACAGTCCCCAGAGTGTGATATTCCCCTTCCTGTGTCCATGTGATCTCATTGTTCAATTCCCACCTATGAGTGAGAATATGCAGTGTTTGGTTTTTTGTTCTTGCGATAGTTTACTGAGAATGATGGTTTCAATTTCATCCATGT	40	14	64	0	TMEFF2	TMEFF2	Insertion	Solo_L1	TTATT	None	Simple	Detected	chr2,192097211,+,chr7,30445300,+,	chr2,192097209,+,chr7,30445301,+,	chr2,192097211,+,chr7,30445299,+,	chr2,192097210,+,chr7,30445300,+,	2,192097208,TD1	FALSE
H2009	chr2	214751247	+	chr2	214756663	-	---	51	12	79	0	BARD1	BARD1	Deletion	None	---	---	---	Detected	chr2,214751247,+,chr2,214756663,-,	chr2,214751247,+,chr2,214756663,-,	---	chr2,214751247,+,chr2,214756663,-,	---	TRUE
H2009	chr2	59603452	+	chr2	59603453	-	TGGTTCTTTTCTTTTTTTTTTTTTTTTTTTTTTTTTTTTTTTGCATGGAATGGGAAAATTTATTTGCAAAGCATACATCTGATAAGGAGTTATTACTCAAAATATATAT	39	6	49	0	---	---	Insertion	Partnered_L1	TGGTTCTTTTCTT	chr2,155671310,155671311,*,gnomAD-SV_v2.1_INS_2_15484	Simple	Partially detected	---	---	chr2,59603512,+,chr2,155671653,+,	---	---	FALSE
H2009	chr2	69370472	+	chr2	69370473	-	AGAATACATCTCTTTTTTTTTTTTTTTTTTTTTTTTTTTTTTTTTATTATACTCTAAGTTTCAGGGTACATGTGCACATTGTGCAGGTTAGTTACATATGTATACATGTGCCATGCTGGTGCGCTGCACCCACTAATGTGTCATCTAGCATTAGGTATATCTCCCAATGCTATCCCTCCCCCTCCCGACCCCACCACAGTCCCCAGAGTGTGATATTCCCCTTCCTGTGTCCATGTGATCCCATTGTTCAATTCCCACCTATGAGTGAGAATATGCGGTGTTTGGTTTTTTGTTCTTGCGATAGTTTACTGAGAATGATGGTTTCCAATTTCATCCATGTCCCTACAAAGGATATGAACTCATCATTTTTTATGGCTGCATAGTATTCCATGGTGTATA…	68	19	63	0	GFPT1	GFPT1	Insertion	Solo_L1	AGAATACATCTCTT	None	Inverted	Detected	---	---	---	---	2,69370472,TD0	FALSE
H2009	chr20	24077182	+	chr20	24077183	-	TTCTTTTTTTTTTTTTTTTTTTTTTTTTTTTTTTTTTTTTTTTTTTTTTTTTTTTTTATTATACTCTAAGTTTTAGGGTACATGTGCACATTGTGCAGGTTAGTTACATATGTATACATGTGCCATGTTGGTGCGCTGCACCCACTAATGTGTCATCTAGCATTAGGTATATCTCCCAATGCTATCCCTCCCCCTCCCCGACCCCACCACAGTCCCCAGAGTGTGATATTCCCCTTCCTGTGTCCATGTGATCTCATTGTTCAATTCCCACCTATGAGTGAGAATATGCGGTGTTTGGTTTTTGTTCTTGCGATAGTTTACTGAGAATGATGGTTTCCAATTTCATCCATGTCCCTACAAAGGATAAGTGAACTCATCTCATTTTTATGGCTGCATAGT…	21	7	47	0	---	---	Insertion	Solo_L1	None	None	Simple	Detected	---	chr20,24077182,+,chr20,24077183,-,	---	---	20,24077182,TD0	FALSE
H2009	chr20	47043187	+	chr20	47043189	-	TGGTTTTTCTCCATGTAGAAAACATTTAAAATCTACCACTTGGAAACTTATTGATTAAAATTTCTAAACGTCCATTTAAAAAAAAAAAAAAAAAAAAAAAAAAAAAAAAAATG	46	17	57	0	EYA2	EYA2	Insertion	Orphan_L1	GGTTTTTCT	chr5,90154963,90154964,+,L1_umary_LINE1_1163	NA	Not detected	---	---	---	---	---	FALSE
H2009	chr20	59293196	+	chr20	59293197	-	TTTTTTTTTTTTTTTTTTTTTTTTTTTTTTTTTTTTTTTCCAATTTCTTTGCCTTTATTTTACTTGTTTTATTGTGCTGGTTAAGATTTCCAGTATAATGTTAAACAGGAGTGGTGAAAACAGACATCATTGCCTTGTTTCCAATCTTAGGAGGCAGGTGTTGAGTCTTCTATCATCTTGTATGATATTAGTCATAGGTTTTTTGTAGATACTTTTTATCAGGTTGAGGAAGTTTCCTTTTAATTTGCTTAGATTTTCTTTGTCTTTACCGTGAATGAATAATGATTTGTTCAGGCGCTTTTTATGGATCTGTTGAGATGATCATATTTTTCTTTTGTCCATGAGTTGGCAAACTTTTTCACAAAGGGCAGTGTGAGAAAAATAATAAATATATATTTG…	33	15	53	0	---	---	Insertion	Partnered_L1	None	chr3,123871866,123871879,*,L1_curated_1	NA	Detected	---	chr3,123873492,+,chr20,59293259,+,	---	---	20,59293196,TD2	FALSE
H2009	chr22	42055958	+	chr22	42120425	-	---	57	18	88	0	---	NDUFA6-DT	Deletion	None	---	---	---	Detected	chr22,42055958,+,chr22,42120425,-,	chr22,42055958,+,chr22,42120425,-,	chr22,42055960,+,chr22,42120427,-,	chr22,42055959,+,chr22,42120426,-,	---	FALSE
H2009	chr3	150112837	+	chr3	150112838	-	AAAACATCTACTAAAAATACAAAAAAATTAGCCGGGCGTAGTGGCGGGCGCCTGTAGTCCCAGCTACTTGGGAGGCTGAGGCAGGAGAATGGCGTGAACCCGGGAGGCGGAGCTTGCAGTGAGCCGAGATCCCGCCACTGCACTCCAGCCTGGGCGACAGAGCGAGACTCCGTCTCAAAAAAAAAAAAAAAAAAAAAAAAAAAA	50	12	51	0	LOC105374313	LOC105374313	Insertion	Alu	AAAACATC	None	NA	Detected	---	---	---	---	3,150112845,TD0	FALSE
H2009	chr3	157920590	+	chr3	157920591	-	CAAGCCCTTTTTTTTTTTTTTTTTTTTTTTTTTTTTTTATAGCATATTTTTTTATTATTATACTCTAAGTTTTAGGGTACATGTGCACATTGTGCAGGTTAGTTACATATGTATACATGTGCCATGCTGGTGCGCTGCACCCACTAATGTGTCATCTAGCATTAGGTATATCTCCCAATGCTATCCCTCCCCCTCCCCCGACCCCACCACAGTCCCCAGAGTGTGATATTTCCCTTCCTGTGTCCATGTGATCTCATTGTTCAATTCCCACCTATGAGTGAGAATATGCGGTGTTTGGTTTTTGTTCTTGCGATAGTTTACTGAGAATGATGGTTTCCAATTTCATCCATGTCCCTACAAAGGATATGAACTCATCATTTTTATGGCTGCATAATATTC…	42	21	62	0	---	---	Insertion	Solo_L1	CAAGCC	None	Simple	Detected	---	---	---	---	3,157920590,TD0	FALSE
H2009	chr3	172980884	+	chr3	172980885	-	AAAGCCGTGTGAAGGACCTCTTCAAGGAGAACTACAAACCACTGCTCAAGGAAATAAAAGAGGACACAAACAAATGGAAGAACATTCCATGCTCATGGGTAGGAAGAATCAATATCGTGAAAATGGCCATACTGCCCAAGGTAATTTACAGATTCAATGCCATCCCCATCAAGCTACCAATGACTTTCTTCACAGAATTGGAAAAAACTACTTTAAAGTTCATATGGAACCAAAAAGAGCCCGCATTGCCAAGTCAATCCTAAGCCAAAAGAACAAAGCTGGAGGCATCACACTACCTGACTTCAAACTATACTACAAGGCTACAGTAACCAAAACAGCATGGTACTGGTACCAAAACAGAGATATAGATCAATGGAACAGAACAGAGCCCTCAGAAAT…	48	23	62	0	SPATA16	SPATA16	Insertion	Solo_L1	AAAGCCGTGTG	None	Simple	Detected	---	---	---	---	3,172980882,TD0	FALSE
H2009	chr3	38917118	+	chr3	38921238	-	---	42	41	77	0	SCN11A	SCN11A	Deletion	None	---	---	---	Detected	chr3,38917121,+,chr3,38921241,-,	chr3,38917118,+,chr3,38921238,-,	chr3,38917121,+,chr3,38921241,-,	chr3,38917119,+,chr3,38921239,-,	---	FALSE
H2009	chr3	83929143	+	chr3	83929144	-	CACCTTTAGATTCTTTTTTTTATTATACTCTAAGTTTTAGGGTACATGTGCACATTGTGCAGGTTAGTTACATATGTATACATGTTTTTTTTTTTTTTTTTTTTTTAGATTCTTTTTTTTTATTATAC	40	16	62	0	---	---	Insertion	---	CACCTTTA	None	NA	Detected	chr3,83929147,+,chr7,30445281,+,	---	---	chr3,83929151,+,chr7,30445298,+,GATTCTTTTTTTTTATTATACTCTAAGTTTTAGGGTACATGTGCACATTGTGCAGGTTAGTTACATATGTATACATGT	3,83929143,TD0	FALSE
H2009	chr4	100198666	+	chr4	100198667	-	AATTGGGAACTATTTTTTTTTTTTTTTTTTTTTTTTTTTTTTTTTTTTTTTTTTTTTTTTATTATTATTATTATTATTATTATTATTTTTTTATTATACTCTAAGTTTTAGGGTACATGTGCACATTGTGCAGGTTAGTTACATATGTATACATGTGCCATGCTGGTGCGCTGCACCCACTAATGTGTCATCTAGCATTAGGTATATCTCCCAATGCTATCCCTCCCCCTCCCCCGACCCCACCACAGTCCCCAGAGTGTGATATTCCCCTTCCTGTGTCCATGTGATCTCATTGTTCAATTCCCACCTATGAGTGAGAATATGCGGTGTTTGGTTTTTTGTTCTTGCGATAGTTTACTGAGAATGATGGTTTCCAATTTCATCCATGTCCCTACAAAG…	42	23	57	0	LOC101929353	LOC101929353	Insertion	Solo_L1	AATTGGGAACTATTTTT	None	Simple	Detected	---	---	---	---	4,100198666,TD0	FALSE
H2009	chr4	73287568	-	chr4	74974126	+	---	71	5	121	0	---	PARM1	Duplication	None	---	---	---	Detected	---	chr4,73287565,-,chr4,74974123,+,	chr4,73287565,-,chr4,74974123,+,	chr4,73287566,-,chr4,74974124,+,	---	FALSE
H2009	chr5	129015344	+	chr5	129015345	-	AAATATTACTTTGTTTTTTTTTTTTTTTTTTTTATTATACTCTAAGTTTTAGGGTACATGTGCACATTGTGCAGGTTAGTTACATATGTATACATGTGCCATGCTGGTGCGCTGCACCCACTAATGTGTCATCTAGCATTAGGTATATCTCCCAATGCTATCCCTCCCCTCCCCGACCCCACCACAGTCCCCAGAGTGTGATATTCCCCTTCCTGTGTCCATGTGATCTCATTGTTCAATTCCCACCTATGAGTGAGAATATGCGGTGTTTGGTTTTTTGTTCTTGCGATAGTTTACTGAGAATGATGGTTTCCAATTTCATCCATGTCCCTACAAAGGATATGAACTCATCATTTTTATGGCTGCATAGTATTCCATGGTGTATATGTGCCACATTTT…	25	9	56	0	SLC27A6	SLC27A6	Insertion	Solo_L1	AAATATTACTTTG	None	Inverted	Detected	chr5,129015353,+,chr18,71655621,-,	---	---	---	5,129015340,TD0	FALSE
H2009	chr5	129830808	+	chr5	129830809	-	AGAATTAAGGTTGCTTTTGAGAAGTGTCTGTTCATGTCCTTCGCCCACTTTTTGATGGGGTTGTTTGTTTTTTCTTGTAAATTTGTTTGAGTTCATTGTAGATTCTGGATATTAGCCCTTTGTCAGATGAGTAGGTTGCAAAAATTTTCTCCCATGTTGTAGGTTGCCTGTTGACTCTGATGGTAGTTTCTTTTGCTGTGCAGAAGCTCTTTAGTTTAATTAGATCCCATTTGTCAATTTTGTCTTTTGTTGCCATTGCTTTTGGTGTTTTGGACATGAAGTCCTTGCCCACCAAAAAACACATGAAGAAATGCTCATCATCACTGGCCATCAGAGAAATGCAAATCAAAACCACTATGAGATATCATCTCACACCAGTTAGAATGGCAATCATTAAAA…	30	13	51	0	---	---	Insertion	Solo_L1	AGAATTAAGGTTGCT	None	Inverted	Detected	---	---	chr5,129830889,+,chr8,128453815,-,	---	5,129830808,TD0	FALSE
H2009	chr5	152435623	+	chr5	152435624	-	TAAAATTAGCTCATTCTCCTCCATGTCCTCCTCTCCAACCCTCCAGAACCACCTGGCTACTTCTGCCTCTGTCCCTGCCTTCCTCCCAGTAATCCCAGTGCAATAAAACCAAAGATTAGACCACTGTGAAAAAAAAAAAAAAAAAAAAAAAT	33	13	58	0	---	---	Insertion	Orphan_L1	TAAAATTAGCTCATTCTC	chr6,13190800,13190801,+,L1_umary_LINE1_1261	NA	Detected	chr5,152435640,+,chr6,13191102,-,	chr5,152435640,+,chr6,13191102,-,	chr5,152435641,+,chr6,13191102,-,	chr5,152435640,+,chr6,13191102,-,	5,152435623,TD2	FALSE
H2009	chr5	36876574	+	chr5	36907098	-	---	161	61	89	0	NIPBL-DT	NIPBL	Deletion	None	---	---	---	Detected	chr5,36876575,+,chr5,36907099,-,	chr5,36876574,+,chr5,36907098,-,	chr5,36876575,+,chr5,36907099,-,	chr5,36876574,+,chr5,36907098,-,	---	FALSE
H2009	chr5	52454943	+	chr5	52454944	-	AAGATTAAAGTGATCTAGAACTAGAAATACCATTTGACCCAGCCATCCCATTACTGGGTATATACCCAAAGGACTATAAATCATGCTGCTATAAAGACACATGCACACGTATGTTTATTGCGGCACTATTCACAATAGCAAAGACTTGGAACCAACCCAAATGTCCAACAATGATAGACTGGATTAAGAAAATGTGGCACATATACACCATGGAATACTATGCAGCCATAAAAAATGATGAGTTCATATCCTTTGTAGGGACATGGATGAAATTGGAAACCATCATTCTCAGTAAACTATCGCAAGAACAAAAAACCAAACACCGCATATTCTCACTCATAGGTGGGAATTGAACAATGAGATCACATGGACACAGGAAGGGGAATATCACACTCTGGG…	43	22	39	0	---	---	Insertion	Solo_L1	AAGATTAAAGTG	None	Simple	Detected	---	chr5,52454943,+,chr5,52454944,-,	---	---	5,52454943,TD0	FALSE
H2009	chr5	54727326	+	chr5	54727394	-	GAACCAACCCAAATGTCCAACAATGATAGACTGGATTAAGAAAATGTGGCACATATACACCATGGAATACTATGCAGCCATAAAAAATGATGAGTTCATATCCTTTGTAGGACATGGATGAAATTGGAAACCATCATTCTCAGTAAACTATCGCAAGAACAAAAAACCAAACACCGCATATTCTCACTCATAGGTGGGAATTGAACAATGAGATCACATGGACCCAGGAAGGGGAATATCACACTCTGGGGACTGTGGTGGGGGTCGGGGAGGGGGAGGGATAGCATTGGGAGATATACCTAATGCTAGATGACACATTAGTGGGTGCAGCGCACCAGCATAACACATGTATACATATGTAACTAACCTGCACAATGTGCACATGTACCCTAAAACTTA…	34	14	55	0	LOC102467080	LOC102467080	Insertion	Solo_L1	None	None	Simple	Not detected	---	---	---	---	---	FALSE
H2009	chr6	101904410	+	chr6	101904426	-	TTTTTTTTTTTTTTTTTTTTTTTTATTATACTCTAAGTTTCAGGGTACATGTGCACATTGTGCAGGTTAGTTACATATGTATACATGCGCCATGCG	37	25	41	0	GRIK2	GRIK2	Deletion	None	---	---	---	Detected	---	---	---	---	6,101904425,TD0	FALSE
H2009	chr6	64957808	+	chr6	64957813	-	CCTAAAACCATAAAAACCCTAGAAGAAAACCTAGGCATTACCATTCAGGACATAGGCGTGGGCAAGGACTTCATGTCCAAAACACCAAAAGCAATGGCAACAAAAGACAAAATTGACAAATGGGATCTAATTCAACTAAAGAGCTTCTGCACAGCAAAAGAAACTACCATCAGAGTGAACAGGCAACCTACAACATGGGGAGAAAATTTTTTGCAACCTACTCATCTGACAAAGGGCTAATATCCAGAATCTACAATGAACTCAAACAAATTTACAAAAAAACAAACAACCCCATCAAAAAGTGGGCGAAGGACATGAACAGACACTTCTCAAAAGAAGACATTTATGCAGCCAAAAAACACATGAAGAAATGCTCATCATCACTGGCCATCAGAGAAA…	47	19	51	0	EYS	EYS	Insertion	Solo_L1	None	None	Simple	Detected	chr2,82840006,+,chr6,64957804,+,	---	---	---	6,64957810,TD0	FALSE
H2009	chr6	82194641	+	chr6	82196297	-	---	61	8	67	0	IBTK	IBTK	Deletion	None	---	---	---	Detected	---	chr6,82194641,+,chr6,82196297,-,	---	chr6,82194642,+,chr6,82196298,-,	---	FALSE
H2009	chr6	82225645	+	chr6	82227190	-	---	55	5	68	0	IBTK	IBTK	Deletion	None	---	---	---	Detected	---	chr6,82225645,+,chr6,82227190,-,	---	chr6,82225646,+,chr6,82227191,-,	---	FALSE
H2009	chr7	135212889	+	chr7	135212890	-	AAAAAAGAATACAATTTTTGGCCGGGCGCGGTGGCTCACGCCTGTAATCCCAGCACTTTGGGAGGCCGAGGCGGGCGGATCACGAGGTCAAGAGATCGAGACCATCCCGGCTAAAACGGTGAAACCCCGTCTCTACTAAAAATACAAAAAAATTAGCCGGGCGTAGTGGCGGGCGCCTGTAGTCCCAGCTACTTGGGAGGCTGAGGCAGGAGAATGGGCGTGAACCCGGGAGGCGGAGCTTGCAGTGAGCCGAGATCCCGCCACTGCACTCCAGCCTGGGCGACAGAGCGAGACTCCGTCCAAAAAAAAAAAAAAAAAAAAAAAAAAAAA	41	29	36	0	---	---	Insertion	Alu	AAAAAAGAATACAATTTTT	None	NA	Partially detected	---	chr7,135212908,+,chr7,135213273,-,	---	---	---	FALSE
H2009	chr7	47854812	+	chr7	47854813	-	GTCACAAAACATTCTTTTTTTTTTTTTTTTTTTTTTTTTTTTTTTTTTTAGATTCTTTTTTTTTATTATACTCTAAGTTTTAGGGTACATGTGCACATTGTGCAGGTTAGTTACATATGTATACATGTGCCATGCTGGTGCGCTGCACCCACTAATGTGTCATCTAGCATTAGGTATATCTCCCAATGCTATCCCTCCCCCTCCCCCGACCCCACCACAGTCCCCAGAGTGTGATATTCCCCTTCCTGTGTCCATGTGATCTCATTGTTCAATTCCCACCTATGAGTGAGAATATGCAGTGTTTGGTTTTTTGTTCTTGCGATAGTTTACTGAGAATGATGGTTTCCAATTTCATCCATGTCCCTACAAAGGATATGAACTCATCATTTTTATGGCTGC…	28	13	50	0	PKD1L1	PKD1L1	Insertion	Solo_L1	GTCACAAAACATTCTT	None	Simple	Detected	---	chr7,30445398,+,chr7,47854855,+,	---	chr7,30445302,+,chr7,47854829,+,AAAAAA	7,47854812,TD1	FALSE
H2009	chr8	108349625	+	chr8	108350681	-	---	61	17	61	0	---	---	Deletion	None	---	---	---	Detected	chr8,108349625,+,chr8,108350681,-,	chr8,108349625,+,chr8,108350681,-,	chr8,108349627,+,chr8,108350683,-,	chr8,108349626,+,chr8,108350682,-,	---	FALSE
H2009	chr8	128120427	+	chr8	128126219	-	---	142	19	73	0	---	---	Deletion	None	---	---	---	Detected	chr8,128120427,+,chr8,128126219,-,	chr8,128120427,+,chr8,128126219,-,	chr8,128120432,+,chr8,128126224,-,	chr8,128120429,+,chr8,128126221,-,	---	FALSE
H2009	chr8	138422126	+	chr8	138422132	-	AAATAACTATTTTGGAAACAATCAAAAACAAAATCTAAGCACTGACAATATTGATGTAAGTGAGAAAGATAAAATCCAGCAATAGTTTGGTTCTTGGCTTGATTATTGAACTTTATTTCCATTATTGTAATATAAACATATGGGAGTATATATGTAAGTGAATACTTATGTATGTATTTCACAAACAGTTTTGCTTAAATTCCTATACAAAATACTAAAATTTAATATCTTAGAGAAATTATGCTATCATGACAAACTTAAAAATTAATCAACAGCTCCTGCTTTATTTCCTAAAATACTAACTTACTCTAACTTCTTATGATGGTTCAAAGTAATAGGCTCATTACTCTCAGCTAAGACACTTACTAATTTTATTGGCTCTGTAGCAGAGATGAAAAT…	46	12	53	0	FAM135B	FAM135B	Insertion	Orphan_L1	None	chr13,60888200,60888201,*,gnomAD-SV_v2.1_INS_13_88649	NA	Detected	chr8,138422126,+,chr13,60883999,+,	chr8,138422126,+,chr13,60883999,+,	---	chr8,138422126,+,chr13,60883999,+,	8,138422131,TD2	TRUE
H2009	chr8	43368614	+	chr8	43368615	-	AAAATTTTCCGCACAATGTGCACATGTACCCTAAAACTTAGAGTATAATAATAAAAAAAATATGCTATAAAAAAAAAAAAAAAAAAAAAAAAAAAAAAAAAAAA	41	14	71	0	---	---	Insertion	---	AAAATTTTCC	None	NA	Partially detected	chr8,43368625,+,chr11,90400119,+,	---	---	---	---	FALSE
H2009	chr8	96890180	+	chr8	96890181	-	AAGTCAATAACTCTTTTTTTTTTTTTTTTTTTTTTTTTTTTTTTTGTGTCTATTCATTTTTTTTTTTTTTTTTTATTATACTCTAAGTTTTAGGGTACATGTGCACATTGTGCAGGTTAGTTACATATGTATACATGTGCCATGCTGGTGCGCTGCACCCACTAATGTGTCATCTAGCATTAGGTATATCTCCCAATGCTATCCCTTCCCCCTCCCCCCCGACCCCACCACAGTCCCCAGAGTGTGATATTCCCCTTCCTGTGTGTA	59	19	49	0	CPQ	CPQ	Insertion	Solo_L1	AAGTCAATAACTCTT	None	Simple	Detected	---	---	---	---	8,96890195,TD0	FALSE
H2009	chr9	17424909	+	chr9	17424910	-	AAAACTCTATTCTTTTTTTTTTTTTTTTTTTTTTTTTCATGACACAGACTTAAGCAATATATTTAATAATATTTAGAACAAGGTTCTGCAGACCCAATTATATTTAGTTAATTTAATTGAAATGTTTTTAAATATATTGTTTCATTGCATTGATCACTAACTTTGAAGGGATTTATTTTTATTAACTTGCAGCATAGAAAGGAGTAAAATAAACAATACTCATATTTTCCCCAGTTAATGAAAATAAACAAGTATTAGTAAAAAGCTTCTGATCTCTAAGAGTACATAATAGAATTCTTTTGAGAATAACTGCTGTTTTGACAAATACCATATCCTTCAAGACAAATCAACAACCAAAAGACAATCTGCCTTTATTTCTCACAAAACACCAAAAGCAAT…	25	11	51	0	CNTLN	CNTLN	Insertion	---	AAAACTCTATTCTT	None	NA	Detected	---	chr4,94026503,+,chr9,17424910,-,	---	---	9,17424909,TD1	FALSE
H2009	chr9	68644657	+	chr9	68644658	-	TTTTTTTTTTTTTTTTTATTATTATTATTATTTTTTTATTATACTCTAAGTTTTAGGGTACATGTGCACATTGTGCAGGTTAGTTACATATGTATACATGTGCCATGCTGGTGCGCTGCACCCACTAATGTGTCATCTAGCATTAGGTATATCTCCCAATGCTATCCCTCCCCCTCCCCCGACCCCACCACAGTCCCCAGAGTGTGATATTCCCCTTCCTGTGTCCATGCGTCT	49	11	49	0	---	---	Insertion	Solo_L1	GCGTCT	None	Simple	Detected	---	---	---	---	9,68644662,TD0	FALSE
H2009	chrX	112171216	+	chrX	112171217	-	TTTTTTTTTTTTTTTTTTTGCATGGAATGGGAAAATTTATTTGCAAAGCATACATCTGATAAGGAGTTATTACTCAAAATATATAAGGAACTCAAACAACTCAATAGCAAGAAAACCAAAATCCAAATTCAAAAATAGGCAATAGACCGGAATAGACATTTTGCTTTTCTCTTTCTTTCTTTCTTTCTTTCTTTCTTTCTTTCTTTCTTTCTTTCTTTCTTTCTTCTTTCTTTCTTTCTTTCTTTCTTTCTTTCTTTTCTTTTATTTATTTCTTTCTTTCTTTTTTTTTTTTTTTTTTTTATTATACTCTAAGTTTTAGGGTACATGTGCACATTGTGCAGGTTAGTTACATATGTATACATGTGCCATGCTGGTGCGCTGCACCCACTAATGTGTCAT…	43	12	44	0	RTL4	RTL4	Insertion	Solo_L1	None	None	Inverted	Detected	---	chrX,112171216,+,chrX,112171217,-,	---	---	X,112171216,TD1	FALSE
H2009	chrX	116645028	+	chrX	116645029	-	AAGAACAATGAGATCACATGGACACAGGAAGGGAAATATCACACTCTGGGGACTGTGGTGGGGTCGGGGGAGGGGGAGGGATAGCATTGGGAGATATACCTAATGCTAGATGACACATTAGTGGGTGCAGCGCACCAGCATGGCACATGTATACATATGTAACTAACCTGCACAATGTGCACATGTACCCTAAAACTTAGAGGTATAATAATAAAAAAAAATATGCTAAAAAAAAAAAAAAAAAAAAAAAAAAAA	28	12	57	0	---	---	Insertion	Solo_L1	None	None	Simple	Detected	chr15,57720046,+,chrX,116645039,+,	---	---	---	X,116645028,TD0	FALSE
H2009	chrX	1613583	+	chrX	1616652	-	GACCAGGCTGATCTTGAACTCCTGACCTCAAGTGATCCTCGCACCTCAGCCTCCCAAAGTGCTGGGATTACAGACATGAGCCACCTTACCTGGCTAATTTT	26	9	67	0	ASMT	ASMT	Insertion	Alu	None	None	NA	Partially detected	chrX,1613550,+,chrX,1616652,-,	chrX,1613550,+,chrX,1616652,-,	chrX,1613550,+,chrX,1616652,-,	chrX,1613550,+,chrX,1616652,-,	---	FALSE
H2009	chrX	26895829	+	chrX	26895830	-	AAAGAAATTTTTTTTTTTTTTTTTTTTTTTTTTTTTTTTTTTTTTTTTCTTTTTCTTTTTTTATTATACTCTAAGTTTTAGGGTACATGTGCACATTGTGCAGGTTAGTTACATATGTATACATGTGCCATGCTGGTGCGCTGCACCCACTAATGTGTCATCTAGCATTAGGTATATCTCCCAATGCTATCCCTCCCCCTCCCCGACCCCACCACAGTCCCCAGAGTGTGATATTCCCCTTCCTGTGTCCATGTGATCTCATTGTTCAATTCCCACCTATGAGTGAGAATATGCAGTGTTTGGTTTTTTGTTCTTGCGATAGTTTACTGAGAATGATGGTTTCCAATTTCATCCATGTCCCTACAAACTGGGTATATACCCAAATGAGTATAAATCATG…	40	23	54	0	---	---	Insertion	Solo_L1	AAAGAAATTTT	None	Inverted	Detected	---	chr7,30445302,+,chrX,26895843,+,AAAAAAAAAAAAAAAAAAAAAAAAAAAAA	---	---	X,26895829,TD1	FALSE
H2009	chrX	33327191	+	chrX	33327193	-	TTTTTTTTTTTTTTTTTTTTTTTTTTTTTTTTTTTTTTTTATAGCATATTTTTTTTATTATTATACTCTAAGTTTTAGGGTACATGTGCACATTGTGCAGGTTAGTTACATATGTATACATGTGCTATGCTGGTGCGCTGCACCCACTAATGTGTCATCTAGCATTAGGTATATCTCCCAATGCTATCCCTCCCCTCCCCGACCCCACCACAGTCCCCAGAGTGTGATATTTCCCTTCCTGTGTCCATGTGATCTCATTGTTCAATTCCCACCTATGAGTGAGAATATGCGTGTGTTTGGTTTTTTGTTCTTGCGATAGTTTACTGAGAATGATGGTTTCCAATTTCATCCATGTCCCTACAAAGGATATGAACTCATCATTTTTTATGGCTGCATAAT…	35	16	54	0	DMD	DMD	Insertion	Solo_L1	None	None	Simple	Detected	chr16,22700734,+,chrX,33327196,-,	---	---	---	X,33327192,TD0	FALSE
H2009	chrX	42485875	+	chrX	42485876	-	AAAAACGTGCAGCCTGTTTTTGTAAATACAGCTTCCTGGAACACAGCCACATCCATTCACTTATCCATCTATTGTCTGTGGCCGCTTTCATGCTGCAATGGCAGAGCTGAATCACTGAGTAGAGGAGATTTATGAGAGTTGAGTAGAGAGTTGAATAAAGTACCTTATGGCCCACAAAAAAAAAAAAAAAAAAAAAAAAAAAAAAAAAAA	30	16	40	0	---	---	Insertion	Orphan_L1	AAAAACGT	chr3,123871866,123871879,*,L1_curated_1	NA	Detected	---	chr3,123872306,+,chrX,42485833,-,	---	chr3,123872252,+,chrX,42485876,-,AAAAAAAAAAAAAAAAAAAAAAAAAAAAAAAAAAAAAAAAAAAAAAAA	X,42485875,TD2	FALSE
H2009	chr1	113783358	+	chr1	113803832	-	---	53	20	103	0	RSBN1	RSBN1	Deletion	None	---	---	---	Detected	chr1,113783358,+,chr1,113803832,-,	chr1,113783358,+,chr1,113803832,-,	---	chr1,113783359,+,chr1,113803833,-,	---	FALSE
H2009	chr1	1365957	-	chr1	1386845	+	ATAGTCATATAAATTTATAGTCATATAAATCAATTTAT	71	26	88	0	---	CCNL2	Duplication	None	---	---	---	Detected	---	chr1,1365957,-,chr1,1386845,+,ATAGTCATATAAATTTATAGTCATATAAATCAATTTAT	chr1,1365957,-,chr1,1386845,+,ATAGTCATATAAATTTATAGTCATATAAATCAATTTAT	chr1,1365957,-,chr1,1386845,+,ATAGTCATATAAATTTATAGTCATATAAATCAATTTAT	---	FALSE
H2009	chr1	150337547	+	chr1	188335279	-	---	139	7	102	0	PRPF3	---	Deletion	None	---	---	---	Detected	chr1,150337547,+,chr1,188335279,-,	chr1,150337547,+,chr1,188335279,-,	chr1,150337550,+,chr1,188335282,-,	chr1,150337548,+,chr1,188335280,-,	---	FALSE
H2009	chr1	162120002	-	chr13	109475980	-	---	121	7	87	0	NOS1AP	---	Translocation	None	---	---	---	Detected	---	chr1,162120000,-,chr13,109475990,-,CGATGTAG	chr1,162120000,-,chr13,109475990,-,CTACATCG	chr1,162120000,-,chr13,109475990,-,CGATGTAG	---	FALSE
H2009	chr1	176946881	+	chr1	176946882	-	AAGAATTTTTTTTTTTTTTTTTTTTTTTTTTTTTTTTTTTTTTTATTATACTCTCAGTTTTAGGGTACATGTGCACATTGTGCAGGTTAGTTACATATGTATACATGTGCCATGCTGGTGCGCTGCACCCACTAATGTGTCATCTAGCATTAGGTATATCTCCCAATGCTATCCCTCCCCCCCCCGACCCCACCACAGTCCCCAGAGTGTGATATTCCCCTTCCTGTGTCCATGTGATCTCATTGTTCAATTCCCACCTATGAGTGAGAATATGCGGTGTTTGGTTTTTGTTCTTGCGATAGTTTACTGAGAATGATGGTTTCCAATTTCATCCATGTCCCTACAAAGGATATGAACTCATCATTTTTATGGCTGCATAGTATTCCATGGTGTATATGT…	67	16	68	0	ASTN1	ASTN1	Insertion	Solo_L1	AAGAATTT	None	Inverted	Detected	---	---	---	---	1,176946881,TD0	FALSE
H2009	chr1	187264300	+	chr1	189372127	+	---	134	9	112	0	LINC01036	---	Inversion	None	---	---	---	Detected	---	chr1,187264300,+,chr1,189372127,+,	chr1,187264302,+,chr1,189372125,+,	chr1,187264301,+,chr1,189372126,+,	---	FALSE
H2009	chr1	193066694	+	chr13	95607305	+	AGAA	151	10	106	0	RO60	DZIP1	Translocation	None	---	---	---	Detected	chr1,193066694,+,chr13,95607300,+,AGAAGGATAT	chr1,193066694,+,chr13,95607300,+,AGAAGGATAT	---	chr1,193066694,+,chr13,95607300,+,AGAAGGATAT	---	FALSE
H2009	chr1	199837365	+	chr1	199837367	-	AAAAAATGTAACCCATTACATTTTTAATCCACTCTGCCATATTCTCATAGGTGGGAATTGAACAATGAGATCACATGGACACAGGAAGGGAATATCACACTCTGGGGACTGTGGTGGGGTCAGAGGGAGGGGAGGGATAGCATTGGGAGATATACCTAATGCTAGATGACACATTAGTGGGTGCAGCGCACCAGCATGGCACATGTATACATATGTAACTAACCTGCACAATGTGCACATGTACCCTAAAACTTACAGTATAAAAAAAAAAAAAAAAAAAAAAAAA	31	15	45	0	---	---	Insertion	Solo_L1	AAAAAATGTAACCCA	None	Simple	Partially detected	chr1,199837381,+,chr8,121508263,+,TTACATTTTTTAATCCACTCTG	---	---	---	---	FALSE
H2009	chr1	43300995	+	chr1	43318184	-	---	36	34	101	0	TIE1	TIE1	Deletion	None	---	---	---	Detected	chr1,43300995,+,chr1,43318184,-,	chr1,43300995,+,chr1,43318184,-,	chr1,43300997,+,chr1,43318186,-,	chr1,43300996,+,chr1,43318185,-,	---	FALSE
H2009	chr1	46394601	-	chr1	56106013	+	AACTGACTGAGGTAAAGACCTAATAACCCAAATTAGG	99	7	107	0	FAAH	---	Duplication	None	---	---	---	Detected	chr1,46394601,-,chr1,56106013,+,AACTGACTGAGGTAAAGACCTAATAACCCAAATTAGG	chr1,46394601,-,chr1,56106013,+,AACTGACTGAGGTAAAGACCTAATAACCCAAATTAGG	chr1,46394601,-,chr1,56106013,+,AACTGACTGAGGTAAAGACCTAATAACCCAAATTAGG	chr1,46394601,-,chr1,56106013,+,AACTGACTGAGGTAAAGACCTAATAACCCAAATTAGG	---	FALSE
H2009	chr10	25270465	+	chr10	25270466	-	ACACTCTGGGGACTGTGGTGGGGTCAGGGGAGGGGGAGGGATAGCATTGGGAGATATACCTAATGCTAGATGACACATTAGTGGGTGCAGTGCACCAGCATGGCACATGTATACATATGTAACTAACCTGCACAATGTGCACATGTACCCTAAAACTTAGAGTATAATAAAAAAAAAAAAAAAAAAAAAAAAAAAAAAAGAATTGTAAAAAAAAATTATAAATAAAACAAAGAAGAATATGTGAGAGGAGCTGAATGTGCCCCATAAAGCCTAAAAAAAAAAAAAAAAAAAAAAAAAAAAAAAAAAAAAAAAAAAA	40	21	70	0	GPR158	GPR158	Insertion	Partnered_L1	None	chr1,84052389,84058406,-,L1HS	NA	Detected	---	chr1,84052198,-,chr10,25270463,-,	---	chr1,84052250,-,chr10,25270466,-,TTTTTTTTTTTTTTTT	10,25270465,TD1	FALSE
H2009	chr10	48758329	+	chr10	48758330	-	CTTTCAATTTTTTTTTTTTTTTTTTTTTTTTTTTTTTTTTTTTTTCATTCAACAAATATTTATTAAACACCTTCTTTCTTTAAATTCCAAATTCCTCATTTGAGGCAGTCCAAATGCTCAGCTGTCCCAAGGCTGTTCTACTCTCCATACAAAGCTTTAGTTTCTCCAGCATATCCCCATTACCACATCTCATTTTCCATCCAGGATTCTTCCTATTTCCATATTTTTACTCATTTTGCCTGAAATGATCTTCCCTTTTCCTCCACCAATTCAAATCTGAATCATTCTTCAAAGCCTAGCTGAAGTCACCCTCGCCCCGGACCCTGGCCTAATTGCCTTCATGCCATTCTGTGTGACATTATAATATTGAGCTTAAGTTGCATTCCACACAAACACTTG…	30	12	46	0	WDFY4	WDFY4	Insertion	---	CTTTCAA	None	NA	Detected	---	chr10,48758329,+,chr10,48758330,-,	---	---	10,48758329,TD1	FALSE
H2009	chr10	76449151	+	chr10	76451145	-	---	34	15	61	0	LRMDA	LRMDA	Deletion	None	---	---	---	Detected	chr10,76449151,+,chr10,76451145,-,	chr10,76449151,+,chr10,76451145,-,	chr10,76449152,+,chr10,76451146,-,	chr10,76449151,+,chr10,76451145,-,	---	FALSE
H2009	chr11	112574633	+	chr11	112574634	-	TTTTTTTTTTTTTTTTTTTTTTTTTTTTTCATTCAACAAATATTTATTAAACACCTTCTTTCTTTAAATTCCAAATTCCTCATTTGAGGCAGTCCAAATGCTCTGCATTTGT	28	16	61	0	---	---	Insertion	---	TGCATTTGT	None	NA	Partially detected	---	chr11,112574725,+,chr14,58754471,+,	---	---	---	FALSE
H2009	chr11	131846719	+	chr11	131846720	-	AGAAATCTGTAGTTTCTTTTTTTTTTTTTTTTTTTTTTTTTTTTTTTTTTATTATACTCTAAGTTTTAGGGTACATGTGCACATTGTGCAGGTTAGTTACATATGTATACATGTGCCATGCTGGTGCGCTGCACCCACTAATGTGTCATCTAGCATTAGGTATATCTCCCAATGCTATCCCTCCCCCTCCCCGACCCCACCACAGTCCCCAGAGTGTGATATTCCCCTTCCTGTGTCCATGTGATCTCATTGTTCAATTCCCACCTATGAGTGAGAATATGCGGTGTTTGGTTTTTGTTCTTGCGATAGTTTACTGAGAATGATGGTTTCCAATTTCATCCATGTCCCTACAAAGGATATGAACTCATCATTTTTATGGCTGCATAGTATTCCATGGTG…	38	10	68	0	NTM	NTM	Insertion	Solo_L1	AGAAATCTGTAGTTTCT	None	Inverted	Detected	---	chr8,91562871,+,chr11,131846720,-,	---	---	11,131846719,TD0	FALSE
H2009	chr11	18299110	-	chr6	56909649	-	---	81	5	105	0	HPS5	DST	Translocation	None	---	---	---	Detected	---	chr6,56909649,-,chr11,18299110,-,	chr6,56909649,-,chr11,18299110,-,	chr6,56909649,-,chr11,18299110,-,	---	FALSE
H2009	chr11	24865302	+	chr11	24865303	-	TTTTCTCTTTATTTTTTTTTTTTTTTTTTTTTTTTTTTTTTTTTTTTTTTTTTTTTTTTTTTATTATACTCTAAGTTTTAGGGTACATGTGCACATTGTGCAGG	39	19	65	0	LUZP2	LUZP2	Insertion	---	TTTTT	None	NA	Partially detected	---	---	---	chr9,77399125,-,chr11,24865305,-,	---	FALSE
H2009	chr11	31982813	+	chr11	31982814	-	GAAGTTGCAACTTTTTTTTTTTTCTTTTTTTTTTTTTTTTTTTTTTATTATACTCTAAGTTTTAGGGTACATGTGCACATTGTGCAGGTTAGTTACATATGTATACATGTGCCATGCTGGTGCGCTGCACCCACTAATGTGTCATCTAGCATTAGGTATATCTCCCAATGCTATCCCTCCCCCTCCCCCGACCCCACCACAGTCCCCAGAGTGTGATATTCCCCTTCCTGGGTCCATGTGATCTCATTGTTCAATTCCCACCTATGAGTGAGAATATGCGGTGTTTGGTTTTTTGTTCTTGCGATAGTTTACTGAGAATGATGGTTTCCAATTTCATCCATGTCCCTACAAAGGATATGAACTCATCATTTTTATGGCTGCATAGTATTCCATGGTGTA…	38	19	69	0	---	---	Insertion	Solo_L1	GAAGTTGCAACTTTTT	None	Inverted	Detected	---	---	---	---	11,31982813,TD0	FALSE
H2009	chr11	80817138	+	chr11	80817140	-	CTTAGTCCCTTTTTTTTTTCTTTTTTTTTTTTTTTTTTTTTTTTTACTCAACATTTAGTTTATTTCCAAATTTTCAACTATAAACAACACTATGATGAACATCCTCACTCCTAGATATTTGTGCCCTTGACCTAGAGTGCAGTGGCACAATCATGGCTCACTGCAGCCTCAACCTCCCAGTCTCAAGCAATCTTCCCACCTCAGCTTTCTAAGTAGCTGGGACTACAAGCACATGTCACCACACCTGGCTAATTTTTTAATTTTCTGTAGAGATGGGGTCCTGCTGTGTTGCGCAGGCTGTTCTCGAGTTCCTGGCCTCAAGCCAAGGAGGCCTGCTTCCCGAAAGTACTGGGATTACCAGAGTGAGCCACTGTGCCAGGCCCTCATTATCTTCTTTGA…	29	17	55	0	---	---	Insertion	Partnered_L1	None	chr2,36343094,36343095,-,L1_umary_LINE1_288	NA	Detected	---	chr2,36340889,-,chr11,80817222,+,	chr2,36340933,-,chr11,80817241,+,	chr2,36340934,-,chr11,80817155,+,TTTTTTTTTTTTTTTTTTTTTTTTTTTTTTTTTTTTTTTTTTTTTTTTTTTTTTTTTTTT	11,80817139,TD1	FALSE
H2009	chr12	126682165	+	chr12	126684391	-	---	38	11	71	0	LOC100996671	LOC100996671	Deletion	None	---	---	---	Detected	chr12,126682165,+,chr12,126684391,-,	chr12,126682165,+,chr12,126684391,-,	chr12,126682168,+,chr12,126684394,-,	chr12,126682166,+,chr12,126684392,-,	---	FALSE
H2009	chr12	130536007	+	chr12	130536492	-	---	42	3	59	0	RIMBP2	RIMBP2	Deletion	None	---	---	---	Not detected	---	---	---	---	---	FALSE
H2009	chr12	20662786	+	chr12	20662787	-	ATAATAAAAAAAAAAAAAAAAAAAAAAAAAAAAAAAAAGAATTGTAAAAAAAAAAAAAAAAAAATTATAAATAAAACAAAGAAGAATATGTGAGAGGAGCTGAATGTGCCCCATAAAAAAAAAAAAAAAAAA	56	16	48	0	PDE3A	PDE3A	Insertion	---	None	None	NA	Partially detected	---	chr1,84052190,-,chr12,20662767,-,	---	chr1,84052250,-,chr12,20662785,-,	---	FALSE
H2009	chr12	45365680	+	chr12	45365681	-	AGGCTGTTGGTTTTTTTTTTTTTTTTTTTTTTTTTTTTTTTTTTTTTTTTTTTTTTGCAGGAAAAGCAGGTTTATTCAAGAGCTAGCAACCTGAGGAGATGGTGGACTAGCGCCTCAAAGACTATTTCAAAATTTTAGGCTAGCTAAAGGGATTTTTTTTTTTTTTTTTTTTTTTTTTTTTTTTTTTTTTTTTTTTCGCCCTTA	50	8	61	0	ANO6	ANO6	Insertion	---	AGGCTGTTGGTTTTT	None	NA	Partially detected	---	chr12,45365763,+,chr14,20707785,-,	---	---	---	FALSE
H2009	chr12	81121551	+	chr12	81121552	-	TTTTTTTTTTTTTTTTTTTTTTTTTTTTTTTTTGAGACGGAGTCTCGCTCTGTCGCCCAGGCTGGAGTGCAGTGGCGGGATCTCGGCTCACTGCAAGCTCCGCCTCCCGGGTTCACGCCATTCTCCTGCCTCAGCCTCCCAAGTAGCTGGGACTACAGGCGCCCGCCACTACGCCCGGCTAATTTTTGTATTTTTAGTAGAGACGGGGTTTCACCGTTTTAGCCGGGATGGTCTCGATCTCCTGACCTCGTGATCCGCCCGCCTCGGCCTCCCAAAGTGCTGGGATTACAGGCGTGAGCCACCGCGCCCGGCCTTTAATGTT	45	15	49	0	ACSS3	ACSS3	Insertion	Alu	TTAATGTT	None	NA	Detected	chr7,39830751,+,chr12,81121548,-,	---	---	---	12,81121542,TD0	FALSE
H2009	chr12	97603084	+	chr12	97603085	-	AAAAAAAAGGAAAGCTGACCCATAGCTCAGTATGTCTGAATTCCAGAGGTCACATCAGCATCTTTCTGCTTTGAAAACTCTCACAGCTGTGGCTGCTTCACTTAGATGCAGTGAGACACATAGTTGGTGTTCCGATTTTCACATCCTTCCATGTATTTATCTTGAAGAGATAAGCACAGAAGAGAAGGTGCTCACTAACAGAGGTACATTACTGCAATGTTCTCTTAACAGTTAAACAAGCTGTTTACAGTTTAAACTGCTGAATATTATTTGAGCTATTTAAAGCTTATTATATTTTAGTATGAACTAAATGAAGGTTAAAACATGCTTAAGAAAAATGCACTGATTTCTGCATTATGTGTACAGTATTGGACAAAGGATTTTATTCATTTTGTTGCA…	45	19	63	0	---	---	Insertion	---	AAAAAAAAGGAAAGCT	None	NA	Partially detected	chr1,8012164,+,chr12,97603098,+,	chr1,8012162,+,chr12,97603100,+,	chr1,8012164,+,chr12,97603098,+,	chr1,8012163,+,chr12,97603099,+,	---	FALSE
H2009	chr13	109674902	+	chr13	109674908	-	ATGCTCACATTCATATACACCTATACACATCCCACTCCTTTTATTTTGTCCAAGTTCTATCCATTCTTCAAAATAACTATTAATTTTCAAATTTTTTCTGGTTGCTTTTAGCAAGTGTTCCATTTTAAATTTCAATCCTCCTTCTCAGAACACCTGGAATCTCCTTAAAGCTTAAAACTTCCTCTTTGGCCTCTTGTTTGTCCATTCCAAAAATATTTATTAAATGCCTACAATGCGTAAGGAAATATCGAAGATGCTTTGTATATAGAAATAAACAAAGTAAACATGATTTCTGCTTTAATGGAATTAACATTATCGATTTAAGATTAGTGACTTAAAATAAGCCATTGATTATTTAAAATACAGCTGACCCTGCAGCATTTTCCTAAACAGGGTATT…	87	6	47	0	---	---	Insertion	Orphan_L1	None	chr13,60888200,60888201,*,gnomAD-SV_v2.1_INS_13_88649	NA	Detected	---	chr13,60887235,+,chr13,109674902,+,CAT	chr13,60887235,+,chr13,109674902,+,ATG	chr13,60887235,+,chr13,109674902,+,CAT	13,109674907,TD2	FALSE
H2009	chr13	39507134	+	chr13	39507135	-	AAAAATAACATGATGCATGGCACATGTATACATATGTAACTAACCTGCACAATGTGCACATGTACCCTAAAACTTAGAGTATAATAATAAAAAAAAAAATATGCAACCACATGTATACATATGTAACTAACCTGCACAATGTGCACATGTACCCTAAAACTTAGAGTATAATAATAAAAAAAATATGCAAAAAAAAAAAAAAAAAAAAAAAAAAAAAAAAAA	41	12	57	0	LHFPL6	LHFPL6	Insertion	Solo_L1	AAAAATAACATGATGC	None	Other	Not detected	---	---	---	---	---	TRUE
H2009	chr13	48394977	+	chr13	48417592	+	---	48	22	138	0	RB1	LPAR6,RB1	Inversion	None	---	---	---	Detected	chr13,48394978,+,chr13,48417591,+,	chr13,48394977,+,chr13,48417592,+,	---	chr13,48394977,+,chr13,48417592,+,	---	TRUE
H2009	chr14	56916029	+	chr14	56916030	-	TAAATTTGTCGGTGACCTGAGATCACGCCACTGCACTCCAACCTATGCGACAAGAGCAAGACTCCATCTCAAAAAAAAAGAAAAAAAATGAATGAATGTGTTCTATACAAACTGAATATTTTTGATTGTTGATTTTGTTGTAAAACTAAAGCTAAGCCCACTTTGGAGAATAAACTCAAAGGGATAATCTCAAAAAAAAAAAAAAAAAAAAAAAAAAAAAAAAAAAAAAAAAAAAT	31	17	49	0	OTX2-AS1	OTX2-AS1	Insertion	Orphan_L1	TAAATTTGTCGGTG	chr9,112798107,112804159,-,L1HS	NA	Partially detected	chr9,112794225,+,chr14,56916043,+,	chr9,112794225,+,chr14,56916043,+,	chr9,112794228,+,chr14,56916040,+,	chr9,112794226,+,chr14,56916042,+,	---	FALSE
H2009	chr14	70088734	+	chr14	70088735	-	AACTTCTTATTTTCTTTTTTTTTTTTTTTTTTTTTTTTTTTTTTTTTTTGACGTTTAGAAATTTTAATCAATAAGTTTCCAAGTGGTGAACTGGTATTCAAATCTAGATATAATTTCACAGATCAACTTCAGCAATGTGGATTTTCACATATTTAAAATTAATAAATTCCAAATAGATGATATTTTATTGTACTTTTAGTGAATTGGGTTAAATTAAAAGTGGTTGGCCATGGTCCTGCTTTGTAGACATTTTCTCTGAACAATGATGATGTAATTTAAATTTTATTCAATTTACTGGATTTTAAATGTTTTCTACATGGAGACCATGAAGAGGAACTATGTTCAGAGAA	25	8	46	0	SLC8A3	SLC8A3	Insertion	Orphan_L1	AACTTCTTATTTTCTTT	chr5,90154963,90154964,+,L1_umary_LINE1_1163	NA	Partially detected	---	chr5,90155862,+,chr14,70088751,+,AAAAAAAAAAAAAAAAAAAAAAAAAAAAAAAAAAAAAA	---	chr5,90155843,+,chr14,70088751,+,AAAAAAAAAAAAAAAAAAAAAAAAAAAAAAAAAAAAAAAAAA	---	FALSE
H2009	chr14	97936451	+	chr14	97936452	-	TTTTTTACAGATGAGTAAATGGACGTTTAGAAATTTTAATCAATAAGTTTCAAGTGGTGAACTGGTATTCAAATCTAGATATAATTTCACAGATCAACTTCAGCAATGTGGATTTTCACATATTTAAAATTAATAAATTCCAAATAGATGATATTTTATTGTACTTTTAGTGAATTGGGTTAAATTAAAAGTGGTTGGCCATGGTCCTGCTTTGTAGACATTTTCTCTGAACATAGTTCCTCTTCATGGTCTCCATGTAGAAAACATTTAAAATCCAGTAAATTGAATAAAATTTAAATTACATCATCATTGTTTATATCATTTCTATGGAAAAATGAAGGAATGACTGCAGACATAAAACCCATAAACTGCATACAAACA	27	13	48	0	LINC01550	LINC01550	Insertion	Orphan_L1	None	chr5,90154963,90154964,+,L1_umary_LINE1_1163	NA	Detected	---	chr5,90155906,+,chr14,97936504,+,	---	---	14,97936451,TD2	FALSE
H2009	chr15	94612894	+	chr15	94612895	-	CTAATTTTTTTTTTTTTTTTTTTTTTTTTTTTTTTATTATACTCTAAGTTTTAGGGTACATGTGCACATTGTGCAGGTTAGTTACATATGTATACATGTGCCATGCTGGTGCGCTGCACCCACTAATGTGTCATCTAGCATTAGGTATATCTCCCAATGCTATCCCTCCCCCTCCCCCGACCCCACCACAGTCCCCAGAGTGTGATATTCCCCTTCCTGTGTCCATGTGATCTCATC	32	16	50	0	---	---	Insertion	Solo_L1	CTAATTTTT	None	Simple	Detected	---	---	---	---	15,94612903,TD0	FALSE
H2009	chr16	25786266	+	chr16	25786267	-	AAGGATGAAATTGGAAACCATCATTCTCAGTAAACTATCGCAAGAACAAAAAACCAAACACCGCATATTCTCACTCATAGGTGGGAACTGAACAATGAGATCACATGGACACAGGAAGGGGAATATCACACTCTGGGGACTGTGGTGGGGTCAGGGGAGGGGGAGGGATAGCATTGGGAGATATACCTAATGCTAGATGATCACACACATTAGTGGGTGCAGCGCACCAGCATGGCACATGTATACATATGTAACTAACCTGCACAATGTGCATGTACCCTAAAACTTAGAATATAAAAAAAAAAAAAAAAAGAAGTTTACGGATAAAAAAAAAAAAAAAAAAAAAAAAAAAAA	29	18	60	0	HS3ST4	HS3ST4	Insertion	Solo_L1	None	None	Simple	Detected	chr7,136622970,-,chr16,25786269,+,	---	---	---	16,25786266,TD0	FALSE
H2009	chr16	33733715	+	chr16	33733832	-	---	194	13	322	0	---	---	Deletion	None	---	---	---	Not detected	---	---	---	---	---	FALSE
H2009	chr16	60443081	+	chr16	60443082	-	GGTGTATACCCCTTTTTTTTTTTTTTTTTGGATGTATATGTCTTTATTTCTCTTAAGTAAACACCTAGGAGTAGGGTTATAGGTCTATGGTAAACATATGTTTAACTTTTTTTTTTTTTTTTTTTTGCCAATTAAGAATTTATTTTTTTTTTTTTTATACTTTAAGTTTTAGGGTACATGTGCACATTGTGCAGGTTAGTTACATATGTATAAATGTGCCATGCTGGTGCGCTGCACCCACTAACTCGTCATCTAGCATTAGGTATATCTCCCAATGCCACCCTCCCCCCTCCCCCACCCCCACCACAGTCCCCAGAGTGTGATATTCCCTTCCTGTGACCATGTGATCTCATTGTTCAATTCCCACCTATGAGTGAGAATATGCAGTGTGTTTGGTTT…	37	5	50	0	---	---	Insertion	Partnered_L1	GGTGTATACCC	chr2,43660471,43666500,-,L1PA2	Other	Not detected	---	---	---	---	---	FALSE
H2009	chr16	63418136	-	chr18	25206172	+	G	66	4	106	0	---	ZNF521	Translocation	None	---	---	---	Detected	chr16,63418133,-,chr18,25206168,+,	chr16,63418133,-,chr18,25206168,+,	chr16,63418133,-,chr18,25206168,+,	chr16,63418133,-,chr18,25206168,+,	---	TRUE
H2009	chr16	71242755	+	chr16	71242756	-	CTACTCCACATTTTTTTTTTTTTTTTTTTTTTTTCTTATATTTTCTTTATTCCAAATTTTCTTTAGCCACTAAGATTCGTATCACTTTATAGTTTCTCAGGAAAAAGCACTTCCTTTCATATAGACAATTTTAGAAAAGTTTCTAAATTACAATATACCTTAATTTTTGAAATTGCATACCAGTTTTTTCATCATTATAATCAAAATATAAAGATCCTTCTGAACTATGATAATGTGATAACTGATATAATCTATCAGAGTTACATATGATTTCAAGGTGAAATGCTGTTTTTCATAATCTGTGTTCATGATTTTGAATGTTGATGCATTCTTGCCTTCCTGGAATAAACACTTAGTCATAATGTATAGTTTTTTTAAAAAAAAATACCCCAGTGACTT…	45	29	59	0	---	---	Insertion	Partnered_L1	CTACTCCACATTTT	chr3,123871866,123871879,*,L1_curated_1	NA	Detected	---	chr16,71242755,+,chr16,71242756,-,	---	---	16,71242755,TD2	FALSE
H2009	chr16	79837130	+	chr16	79837131	-	AGAAATGTACACTGTCCAGTTTCAGCTTTCTACATATGGCTAGCCAGTTTTCCCAGCACCATTTATTAAATAGGGAATCCTTTCCCCATTGCTTGTTTTTCTCTAGAAGAAAACCTAGGCATTACCATTCAGGACATAGGCGTGGGCAAGGACTTCATGTCCAAAACACCAAAAGCAATGGCAACAAAAGACAAAATTGACAAATGGGATCTAATTAAACTAAAGAGCTTCTGCACAGCAAAAGAAACTACCATCAGAGTGAACAGGCAACCTACAACATGGGAGAAAATTTTTGCAACCTACTCATCTGACAAAGGGCTAATATCCAGAATCTACAATGAACTCAAACAAATTTACAAGAAAAAAACAAACAACCCCATCAAAAAGTGGGCGAAGGAC…	61	39	46	0	---	---	Insertion	Solo_L1	AGAAATGTACACTGTC	None	Inverted	Detected	chr8,93775550,-,chr16,79837146,+,	---	---	---	16,79837146,TD0	FALSE
H2009	chr17	10991176	+	chr17	10991177	-	CAAGGAGAGCCATCATCTATTTGGAATTTATTAATTTTAAATATGTGAAAATCCACATTGCTGAAGTTGATCTGTGAAATTATATCTAGATTTGAATACCAGTTCACCACTTGGAAACTTATTGATTAAAATTTCTAAACGTCAAAAAAAAAAAAAAAAAAAAAAAAAAAAAAAAC	30	13	53	0	---	---	Insertion	Orphan_L1	CAAGGAGAGCCAT	chr5,90154963,90154964,+,L1_umary_LINE1_1163	NA	Detected	---	chr5,90155947,+,chr17,10991102,-,	---	---	17,10991176,TD2	FALSE
H2009	chr18	25014069	-	chr18	25088111	+	---	60	7	101	0	---	ZNF521	Duplication	None	---	---	---	Detected	chr18,25014069,-,chr18,25088111,+,	chr18,25014067,-,chr18,25088109,+,	chr18,25014067,-,chr18,25088109,+,	chr18,25014068,-,chr18,25088110,+,	---	TRUE
H2009	chr18	37594139	+	chr18	37594141	-	TTTATTTTTTTTTTTTTTTTTTTTTTGACGTTTAGAAATTTTAATCAATAAGTTTCCAAGTGGTGAACTGGTATTCAAATCTAGATATAATTTCACAGATCAACTTCAGCAATGTGGATTTTCACATATTTAAAA	26	7	60	0	---	---	Insertion	Orphan_L1	None	chr5,90154963,90154964,+,L1_umary_LINE1_1163	NA	Partially detected	---	---	---	chr5,90155734,-,chr18,37594143,-,	---	FALSE
H2009	chr19	27408349	-	chr2	21824033	-	TTGAACAATGAGATCACATGGACACAGGAAGGGGAATATCACAC	82	14	106	0	---	---	Translocation	None	---	---	---	Detected	---	chr2,21824033,-,chr19,27408349,-,GTGTGATATTCCCCTTCCTGTGTCCATGTGATCTCATTGTTCAA	chr2,21824033,-,chr19,27408354,-,TTGAACAATGAGATCACATGGACACAGGAAGGGGAATATCACAC	chr2,21824033,-,chr19,27408349,-,GTGTGATATTCCCCTTCCTGTGTCCATGTGATCTCATTGTTCAA	---	FALSE
H2009	chr19	30411457	+	chr19	30411458	-	AAAAAATTCTCCTCAAATGAGGAATTTGGAATTTAAAGAAAGAAGGTGTTTAATAAATATTTGTTGAATGAAAAAAAAAAAAAAAAAAAAAAAAAAAAAAAAAAAAAAAAAAAA	44	7	43	0	ZNF536	ZNF536	Insertion	Orphan_L1	AAAAAATTCTCCT	chr14,58753990,58753991,*,gnomAD-SV_v2.1_INS_14_93211	NA	Partially detected	---	chr14,58754492,+,chr19,30411367,-,	chr14,58754447,+,chr19,30411457,-,	---	---	FALSE
H2009	chr2	155671570	+	chr2	223547725	+	AAAA	187	11	93	0	---	---	Inversion	None	---	---	---	Detected	chr2,155671570,+,chr2,223547725,+,AAAAAAAAA	chr2,155671603,+,chr2,223547797,+,	---	chr2,155671570,+,chr2,223547725,+,AAAAAAAAA	2,223547710,TD1	FALSE
H2009	chr2	167656440	+	chr2	167656441	-	ATACATATGTAACTAACCTGCACAATGTGCACATGTACCCTGAAACTTAGAGTATAATAAAAAAAAAAAAAAAAAAAAAAAAAAAAAAAAAAAAAAAAGAATTGTACT	43	11	55	0	---	---	Insertion	Solo_L1	AAGAAT	None	Simple	Partially detected	chr2,167656440,+,chr8,28292373,+,	---	---	---	---	FALSE
H2009	chr2	228119908	+	chr2	228119913	-	TTTTTTTTTTTTTTTTTTTTTTTTTTTTTTTATTATTATTATTTTTTTATTATACTCTAAGTTTTAGGGTACATGTGCACATTGTGCAGGTTAGTTACATATGTATACATGTGCCATGCTGGTGCGCTGCACCCACTAATGTGTCATCTAGCATTAGGTATATCTCCCAATGCTATCCCTCCCCCTCCCCGACCCCACCACAGTCCCCAGAGTGTGATATTCCCCTTCCTGTGTCCATGTGATCTCATTGTTCAATTCCCACCTATGAGTGAGAATATGCGGTGTTTGGTTTTTTGTTCTTGCGATAGTTTACTGAGAATGATGGTTTCAATTTCATCCATGTCCCTACAAAGGATATGAACTCATCATTTTTTATGGCTGCATAGTATTCCATGGTGT…	47	18	46	0	SPHKAP	SPHKAP	Insertion	Solo_L1	None	None	Simple	Detected	---	chr2,228119908,+,chr2,228119913,-,	---	---	2,228119908,TD0	FALSE
H2009	chr2	50327038	+	chr2	50327039	-	GCCTTTCCACTTTTTTTTTTTTTTTTTTTTTTTTTTTTTTTTTGCATGGAATGGGAAAATTTATTTGCAAAGCATACATCTGATAAGGAGTTATTACTCAAAATATATAAGGAACTCAAACAACTCAATAGCAAGAAAACCAAAATCCAAATTCAAAAAATAGGCAATAGACCGGAATAGACATTTTGCTTTTCTCTTTCTTTCTTTCTTTCTTTCTTTCTTTCTTTCTTTCTTTCTTTCTTTCTTTCTTCTTTCTTTCTTCTCTG	40	14	53	0	NRXN1	NRXN1	Insertion	Partnered_L1	GCCTTTCCACTTTT	chr2,155671310,155671311,*,gnomAD-SV_v2.1_INS_2_15484	NA	Detected	---	chr2,50327120,+,chr2,155671652,+,	---	chr2,50327052,+,chr2,155671570,+,TTTTTTTTTTTTTTTTTTTTTTTTTTTTTTTTTTTTTTTTTTTTTTTTTTTTTTTTTTTT	2,50327038,TD2	FALSE
H2009	chr2	60706760	+	chr2	60706761	-	AAGCAAAGTATGCTGTTTGACAAATAGCCATATCCTTCAAGATAGATCAGACAAACCAAAAGACAATCTGCCTTTTATTTCCTCAAAATGACTTTGACTCAAGTTCTGAATGAAACAGGGTGACTTTGCTCAGTGAATAAATATGATACAGAACCTTTAGAGGGAATCGAATATGCGAATACCCAAGCTATGCTGCAAGTTAATAAAAATAAATCCTTCAAAGTTAGTGATCATCGCAATGAAACAATATATTTAAAACATTTCAATTAAATTAACTAAATATAATTGGGTCTACAGAACCTTGTTCTAAATATTATTAAATATATTGCTTAAAAAAAAAGAAAAAAAAAAAAAAAAATA	55	4	73	0	---	---	Insertion	Orphan_L1	AAGCAAAGTATG	chr3,89460825,89466856,-,L1HS	NA	Not detected	---	---	---	---	---	FALSE
H2009	chr2	70917243	+	chr2	70917718	-	ACCAGAAGACGGAGGTTGCAGTGAGCCGAGATCGCGCCACTGCACTCCAGCCTGGGCAACAAGAGTGAAACTCTGTCTCAAAAAAAAAAAAAAAAAAAAAAAAATCAGCCGCGCATGGTGGCAGGTGCCTGTAACCCCAGCTACTCAGG	50	13	49	0	VAX2	VAX2	Insertion	Alu	None	None	NA	Detected	chr2,70917217,+,chr2,70917718,-,	chr2,70917217,+,chr2,70917718,-,	---	chr2,70917218,+,chr2,70917719,-,	---	FALSE
H2009	chr2	7726582	+	chr2	7733435	+	---	36	12	70	0	---	---	Inversion	None	---	---	---	Detected	chr2,7726575,+,chr2,7733439,+,TCCCTT	chr2,7726575,+,chr2,7733439,+,TCCCTT	---	chr2,7726575,+,chr2,7733439,+,TCCCTT	---	FALSE
H2009	chr20	2412376	+	chr20	2412381	-	TTTTTTTTTTTTTTTTTTTTTTTTTTTTTTTTTTTTTTTGAGGTTTGTTTTTTTTTCTTTTTTTTCTTTTTTTATTATACTCTAAGTTTTAGGGTACATGTGCACATTGTGCAGGTTAGTTACATATGTATACATGTGCCATGCTGGTGCACTGCAGCCACTAATGTGTCATCTAGCATTAGATATATCTCCCAATGCTATCCCTCCCCTCCCCTGACCCCACCACAGTCCCCAGAGTGTGATATTCCCCTTCCTGTGTCCATGTGATCTCATTGTTCAATTCCCACCTATGAGTGAGAATATGCGGTGA	36	18	50	0	TGM6	TGM6	Insertion	Solo_L1	None	None	Simple	Partially detected	chr20,2412381,-,chr20,30237992,+,	---	---	---	---	FALSE
H2009	chr20	45185412	+	chr20	45185413	-	AAGAGTGATTCTTGTAGTATAGTTTGAAGTCAGGTAGTGTGATGCCTCCAGCTTTGTTCTTTTGGCTTAGGATTGACTTGGCAATGCGGGCTCTTTTTTGGTTCCATATGAACTTTAAAGTAGTTTTTCCAATTCTGTGAAGAAAGTCATTGGTAGCTTGATGGGGATGGCATTGAATCTGTAAATTACCTTGGGCAGTATGGCCATTTTCACGATATTGATTCTTCCTACCCATGAGCATGGAATGTTCTTCCATTTGTTTGTCTCCTCTTTTATTTCCTTGAGCAGTGGTTTGTAGTTCTCCTTGAAGAGGTCCTTCACATCCCTTGTAAGTTGGATTCCAAGGCTGCACAGTAACCAAAACAGCATGGTACTGGTACCAAAACAGAGATATAGATC…	42	9	62	0	---	---	Insertion	Solo_L1	AAGAGTGATTCTT	None	Inverted	Not detected	---	---	---	---	---	FALSE
H2009	chr20	48100103	+	chr20	48100104	-	AAAAAAAAAGAACAAAAAACCAAACACCGCATATTCTCACTCATAGGTGGGAATTGAACAATGAGATCACATGGACACAGGAAGGGAAATATCACACTCTGGGGACTGTGGTGGGGTCGGGGGAGGGGGAGGGATAGCATTGGGAGATATACCTAATGCTAGATGACACATTAGTGGGTGCAGCGCACCAGCATGGCACATGTATAACATATGTAACTAACCTGCACAATGTGCACATGTACCCTAAAACTTAGAGTATAATAATAAAAAAAAAAATAAAAAAAAAAAAAAAAA	59	24	65	0	---	---	Insertion	Solo_L1	AAAAAAAAAGAA	None	Simple	Detected	---	---	---	---	20,48100103,TD0	FALSE
H2009	chr20	54727547	+	chr20	54727548	-	GAGTTCTCCAATTTCTTTTTTTTTTTTTTTTTTTTTTATTATTTTTTTAATTTTTTTTTTTTTATTATACTCTAAGTTTTAGGGTACATGTGCACATTGTGCAGTTTAGTTACATATGTATACATGTGCCATGCTGGTGCGCTGCACCCACTAACGTGTCATCTAGCATTAGGTATATCTCCCAATGCTATCCCTCCCCCTCCCCCAACCCCACCACAGTCCCCAGAGTGTGATATTCCCCTTCCTGTGTCCATGTGATCTCATTGTTCAATTCCCACCTATGAGTGAGAATATGCGGTGTTTGGTTTTTGTTCTTGCGATAGTTTACTGAGAATGATGGTTTCCAATTTCATCCATGTCCCTACAAAGGACATGAACTCATCATTTTTATGGCTGCAT…	45	20	48	0	---	---	Insertion	Solo_L1	GAGTTCTCCAATTTCTT	None	Simple	Detected	---	chr12,83676618,+,chr20,54727554,+,	---	chr12,83676536,+,chr20,54727560,+,AATG	20,54727547,TD0	FALSE
H2009	chr20	59401778	+	chr20	59401779	-	AGAAAATTATGTGCTTGCGGTGTTTGGTTTTTTGTTCTTGCGATAGTTTACTGAGAATGATGGTTTCCAATTTCATCCATGTCCCTACAAAGGATATGAACTCATCATTTTTATGGCTGCATAGTATTCTCACTCATAGGTGGGAATTGAACAATGAGATCACATGGACACAGGAAGGGGAATATCACACTCTGGGGACTGTGGTGGGGTCGGGGAGGGGGAGGGATAGCATTGGGAGATATACCTAATGCTAGATGACACATTAGTGGGTGCAGCGCACCAGCATGGCACATGTATACATATGTAACTAACCTGCACAATGTGCACATGTACCCTGAAACTTAGAGTATAATAAAAAAAAAAAAAAAAAAAAAAAAAAAAAAAAAAA	39	18	42	0	---	---	Insertion	Solo_L1	AGAAAATTATGTGCTTGC	None	Inverted	Detected	---	---	---	---	20,59401778,TD1	FALSE
H2009	chr21	28424446	+	chr21	28424447	-	AAAACTACTTTTTTTTTTTTTTTTTTTATTATACTCTAAGTTTTAGGGTACATGTGCACATTGTGCAGGTTAGTTACATATGTATACATGTGCCATGCTGGTGCGCTGCACCCACTAATGTGTCATCTAGCATTAGGTATATCTCCCAATGCTATCCCTCCCCCTCCCCTGACCCCACCACATTCCATGCAAAAAAAAAAAAAAAAAAAAAAAAAAAAAAAAAAAAAAAAAAAAAAAAAAAA	29	14	56	0	---	---	Insertion	Solo_L1	AAAACTACTTTT	None	Simple	Detected	---	---	---	---	21,28424446,TD0	FALSE
H2009	chr21	9943335	+	chr21	9943336	-	TCAGCCAGATGTTTTGTTTTTTTTTTTTTTTTTTTTTTTTAGTATTTGATTGTGTATTTATACCACATTTTCTTTATTTTTTTTTTTTTTTTTTTTTATTATACTCTCAGTTTTAGGGTACATGTGCACATTGTGCAGGTTAGTTACATATGTATACATGTGCCATGCTGGTGCGCTGCACCCACTAATGTGTCATCTAGCATTAGGTATATCTCCCAATGCTATCCCCCCCTCCCCGACCCCACCACAGTCCCCAGAGTGTGATATTCCCCTTCCTGTGTCCATGTGATCTCATTGTTCAATTCCCACCTATGAGTGAGAATATGCGGTGTTTGGTTTTTTGTTCTTGCGATAGTTTACTGAGAATGATGGTTTCCAATTTAATCCATGTCCCTACAA…	230	12	407	0	---	---	Insertion	Solo_L1	None	None	Other	Detected	---	---	---	---	21,9943335,TD0	FALSE
H2009	chr3	123875881	-	chr3	123876337	-	---	49	7	74	0	MYLK	MYLK	Inversion	None	---	---	---	Detected	---	---	chr3,123875879,-,chr3,123876339,-,	chr3,123875880,-,chr3,123876338,-,	---	FALSE
H2009	chr3	197800589	+	chr3	197800592	-	GTTTGCATGTGTCAAAACTCATCAAATTTGTGTACGTTAAATATGTGAAACTTATTGTATGCTGGTTACACCTCAATAAAGCTGTTAAATTTAAAAAAAAAAAAAAAAAAAAAAAAAAAAAAAAAAAAAAAAAAAAAAAAAAAAAG	30	11	55	0	LRCH3	LRCH3	Insertion	Partnered_L1	None	chrX,11935296,11941314,-,L1HS	Simple	Partially detected	chr3,197800589,+,chrX,11935187,+,	chr3,197800587,+,chrX,11935189,+,	---	chr3,197800588,+,chrX,11935188,+,	---	FALSE
H2009	chr3	19899651	+	chr3	19899652	-	AAAAAGAAAGTTTTTTTGCTGTGCAGAAGCTCTTTAGTTTAATTAGATCCCATTTGTCAATTTTGTCTTTTGTTGCCATTGCTTTTGGTGTTTTGGACATGAAGTCCTTGCCCACGCCTATGTCCTGAATGGTAATGCCTAGGTTTTCTTCTAGGGTTTTTATGGTTTTAGGTTTAACGTTTAAATCTTTAATCCATCTTGAATTGATTTTTGTATAAGGTGTAAGGAAGCCATCCCATTACTGGGTATATACCCAAATGAGTATAAATCATGCTGCTATAAAGACACATGCACACGTATGTTTATTGCGGCACTATTCACAATAGCAAAGACTTGGAACCAACCCAAATGTCCAACAATGATAGACTGGATTAAGAAAATGTGGCACATATACACCAT…	38	23	51	0	EFHB	EFHB	Insertion	Solo_L1	AAAAAGAAAGTTTT	None	Inverted	Detected	---	chr3,19899651,+,chr3,19899652,-,	---	---	3,19899651,TD0	FALSE
H2009	chr3	28453594	+	chr3	28453595	-	TTTTTTTTTTTTTTTTTTTTTTTTTTTTTTTTTTTTTTATTATACTCTAAGTTTTAGGGGTACATGTGCACATTGTGCAGGTTAGTTACATATGTATACATGTGCCATGCTGGTGCGCTGCACCCACTAATGTGTCATCTAGCATTAGGTATATCTCCCAATGCT	33	17	57	0	ZCWPW2	ZCWPW2	Insertion	Solo_L1	None	None	Simple	Detected	---	chr2,87907538,+,chr3,28453597,+,	---	---	3,28453594,TD0	FALSE
H2009	chr3	38967758	+	chr3	38967759	-	CCTGCATATTCTTTTTTTTTTTTTTTTTCTTTTTTTTTTTTTTTATTTTTTTTTTTTTTTTTTATTATACTCTAAGTTTTAGGGTACATGTGCACATTGTGCAGGTTAGTTACATATGTATACATGTGCCATGCTGGTGCGCTGCACCCACTAATGTGTCATCTAGCATTAGGTATATCTCCCAATGCTATCCCTCCCCTCCCCCGACCCCACCACAGTCCCCAGAGTGTGATATTCCCCTTCCTGTGTCCATGTGATCTCATTGTTCAATTCCCAC	27	14	48	0	SCN11A	SCN11A	Insertion	Solo_L1	CCTGCATATTCTT	None	Simple	Detected	---	chr3,38967758,+,chr3,38967759,-,	---	---	3,38967758,TD0	FALSE
H2009	chr3	97574509	+	chr3	97574510	-	TTCTTTTTTTTTTTTTTTTTTTTTTTTTTTTTTTTATTATACTCTAAGTTTTAGGGTACATGTGCACATTGTGCAGGTTAGTTACATATGTATACATGTGCTATGCTGGTGCGCTGCACCCACTAATGTGTCATCTAGCATTAGGTATATCTCCCAATGCTATCCCTCCCCTCCCCGACCCCACCACAGTCCCCAGAGTGTGATATTCCCTTCCTGTGTCCATGTGATCTCATTGTTCAATTCCCACCTATGAGTGAGAATATGCGGTGTTTGGTTTTTTGTTCTTGCGATAGTTTACTGAGAATGATGGTTTCCAATTTCATCCATGTCCCTACAAAGGATATGAACTCATCATTTTTTATGGCTGCATAGTATTCCATGGTGTATATGTGCCACATT…	39	20	49	0	EPHA6	EPHA6	Insertion	Solo_L1	TTCTT	None	Simple	Detected	---	chr3,97574509,+,chr3,97574510,-,	---	---	3,97574509,TD0	FALSE
H2009	chr4	112836069	+	chr4	112840849	-	---	34	30	88	0	ANK2	ANK2	Deletion	None	---	---	---	Detected	chr4,112836069,+,chr4,112840849,-,	chr4,112836069,+,chr4,112840849,-,	chr4,112836073,+,chr4,112840853,-,	chr4,112836071,+,chr4,112840851,-,	---	FALSE
H2009	chr4	57485079	+	chr4	57485080	-	AAAAATAACAATGTGCACATGTACCCTAAAACTTAGAGTATAATAAAAAAAATAATAATAATAATAATAATAATAAAAAAAAAAAAAAAGAAATGAAAAAAAAAAAAAAAAAAAAA	35	8	62	0	---	---	Insertion	---	AAAAATAA	None	NA	Not detected	---	---	---	---	---	FALSE
H2009	chr5	13359450	+	chr5	13359451	-	TCTGATTCATTATTTTTTTTTTTTTTTTTTTTTTGATGCATGGAATGGGAAAATTTATTTGCAAAGCATACATCTGATAAGGAGTTATTACTCAAAATATATAAGGAACTCAAACAACTCAATAGCAAGAAAACCAAAATCCAAATTCAAAAAAT	134	20	50	0	---	---	Insertion	Partnered_L1	TCTGATTCATTATT	chr2,155671310,155671311,*,gnomAD-SV_v2.1_INS_2_15484	Simple	Detected	---	chr5,13359450,+,chr5,13359451,-,	---	---	5,13359450,TD2	FALSE
H2009	chr5	14018385	+	chr5	14021345	-	---	134	34	72	0	---	---	Deletion	None	---	---	---	Detected	chr5,14018385,+,chr5,14021345,-,	---	---	chr5,14018385,+,chr5,14021345,-,	---	FALSE
H2009	chr5	171534641	+	chr5	171535544	-	---	37	19	58	0	---	---	Deletion	None	---	---	---	Detected	chr5,171534640,+,chr5,171535544,-,	chr5,171534640,+,chr5,171535544,-,	chr5,171534646,+,chr5,171535550,-,	chr5,171534643,+,chr5,171535547,-,	---	FALSE
H2009	chr5	26276092	+	chr5	26276096	-	TTTTTTTTTTTTTTTTTTTTTTTTTTTTTTTTTATTATACTCTAAGTTTTAGGGTACATGTGCACATTGTGCAGGTTAGTTACATATGTATACATGTGCCATGCTGGTGCGCTGCACCCACTAATGTGTCATCTAGCATTAGGTATATCTCCCAATGCTATCCCTCCCCCCCTCCCCCGACCCCACCACAGTCCCCAGAGTGTGATATTCCCTTCCTGTGTCCATGTGATCTCATTGTTCAATTCCCACCTATGAGTGAGAATATGCGGTGTTTGGTTTTTGTTCTTGCGATAGTTTACTGAGAATGATGGTTTCAATTTCATCCATGTCCCTACAAAGGATATGAACTCATCATTTTTTATGGCTGCATAGTATTCCATGGTGTATATGTGCCACATT…	110	16	42	0	---	---	Insertion	Solo_L1	None	None	Simple	Detected	---	---	---	---	5,26276095,TD0	FALSE
H2009	chr5	37816804	+	chr5	37816805	-	AAGAACCATTCTTTTTTTTTTTTTTTTTTTTTTTTTTTTTTTTTTTTTTTTTTTGATGCATGGAATGGGAAAATTTATTTGCAAAGCATACATCTGATAAGGAGTTATTACTCAAAATATATAAGGAACTCAAACAACTCAATAGCAAGAAAACCAAAATCCAAATTCAAAAAATAGGCAATAGACCGGAATAGACATTTTGCTTTTCTCTTTCTTTCTTTCTTTCTTTCTTTCTTTCTTTCTTTCTTTCTTTCTTTCTTTCTTCTTTCTTTCTTTCTTTCTTTCTTTCTTTCTTTTCTTTTTATTTATTTCTTTCTTTCTTTTTTTTTTTTTTTTTTTTTTTTTTTATTATACTCTAAGTTTTGGGGTACATGTGCACATTGTGCAGGTTAGTTACAT…	98	14	47	0	GDNF	GDNF	Insertion	Solo_L1	AAGAACCATTCT	None	Other	Detected	---	chr2,155671573,+,chr5,37816816,+,AAAAAAAAAAAAAAAAAAAAAAAAAAAAAAAAAAAAAAAAAAA	---	chr2,155671573,+,chr5,37816816,+,AAAAAAAAAAAAAAAAAAAAAAAAAAAAAAAAAAAAAAAAAAAAAA	5,37816804,TD1	FALSE
H2009	chr5	54727393	+	chr5	54727394	-	AGAAAGATAGGAAGACTACTCTCACCGCTCCTATTCAACATAGTGTTGGAAGTTCTGGCCAGGGCAATCAGGCAGGAGAAGGAAATAAAGGGTATTCAATTAGGAAAAAGAGGAAGTCAAATTGTCCCTGTTTGCAGACGACATGATTGTTTATCTAGAAAACCCCATCGTCTCAGCCCAAAATCTCCTTAAGCTGATAAGCAACTTCAGCAAAGTCTCAGGATACAAAATCAATGTACAAAAATCACAAGCATTCTTATACACCAACAACAGACAAACAGAGAGCCAAATCATGGGTGAACTCCCATTCACAATTGCTTCAAAGAGAATAAAATACCTAGGAATCCAACTTACAAGGGATGTGAAGGACCTCTTCAAGGAGAACTACAAACCACTGCT…	34	15	55	0	LOC102467080	LOC102467080	Insertion	Solo_L1	AGAAAGATAGGAAGACTA	None	Simple	Not detected	---	---	---	---	---	FALSE
H2009	chr5	7231825	+	chr5	7231826	-	ATTCAAAGGACTATAAATCATGCTGCTATAAAGACACATGCACACGTATGTTTATTGCGGCACTATTCACAATAGCAAAGACTTGGAACCAACCCAAATGTCCAACAATGATAGACTGGATTAAGAAAATGTGGCACATATACACCATGGAATACTATGCAGCCATAAAAATGATGAGTTCATATCCTTTGTAGGGGACATGGATGAAATTGGAAACCATCATTCTCAGTAAACTATCGCAAGAACAAAAACCAAACACCGCATATTCTCACTCATAGGTGGGAATTGAACAATGAGATCACATGGACACAGGAAGGGGAATATCACACTCTGGGGACTGTGGTGGGGTCAGGGGAGGGGGAGGGATAGCATTGGGAGATATACCTAATGCTAGATGAC…	146	10	150	0	---	---	Insertion	Solo_L1	None	None	Simple	Detected	---	chr5,7231825,+,chr5,7231826,-,	---	---	---	FALSE
H2009	chr6	86292640	+	chr6	86323074	-	---	70	17	112	0	---	---	Deletion	None	---	---	---	Detected	chr6,86292640,+,chr6,86323074,-,	chr6,86292640,+,chr6,86323074,-,	chr6,86292641,+,chr6,86323075,-,	chr6,86292640,+,chr6,86323074,-,	---	FALSE
H2009	chr7	104904051	+	chr7	104904052	-	AGTACTCCTCTCCAACCCTCCAGAACCACCTGGCTACTTCTGCCTCTGTCCCTGCCTTCCCTCCCAGTAATCCCAGTGCAATAAAACCAAAGATTAGACCAAAAAAAAAAAAAAAAAAAAAAAAAAAAAAAAAA	33	18	59	0	LHFPL3,LHFPL3-AS2	LHFPL3,LHFPL3-AS2	Insertion	Orphan_L1	None	chr6,13190800,13190801,+,L1_umary_LINE1_1261	NA	Detected	---	chr6,13191307,+,chr7,104904031,-,	---	chr6,13191208,+,chr7,104904052,-,AAAAAAAAAAAAAAAAAAAAAAAAAAA	7,104904051,TD2	FALSE
H2009	chr7	158065909	+	chr7	158065910	-	AAAAAATTTTTTTTTTTTTTTTTTTTTTTTCATGACACAGACTTAAGCAATATATTTAATAATATTTAGAACAAGGTTCTGCAGACCCAATTATATTTAGTTAATTTAATTGAAATGTTTTTAAATATATTGTTTCATTGCATTGATCACTAACTTTGAAGGGATTTATTTTTATTAACTTGCAGCATAGAAAGGAGTAAAATAAAAACAATACTCATATTTTCCCCAGTTAATGAAAATAAACAAGTATTAGTAAAAGCTTCTGATCTCTAAGAGTACATAATAGAATTCTTTTTGAGAATAACTGCTGTTTTGACAATATGGTATTTGTCAAAAAGCAGTTATTCTCAAAAAAGAA	16	9	42	0	PTPRN2	PTPRN2	Insertion	Orphan_L1	None	chr3,89460825,89466856,-,L1HS	NA	Partially detected	chr3,89460643,+,chr7,158065906,-,TATGGTATTTGTCAAAACAGCAGTTATTCTCAAAA	chr3,89460643,+,chr7,158065900,-,TATGGTATTTGTCAAAACAGCAGTT	---	chr3,89460643,+,chr7,158065906,-,TATGGTATTTGTCAAAACAGCAGTTATTCTCAAAA	---	FALSE
H2009	chr8	113528015	+	chr8	113530371	-	---	69	20	56	0	---	---	Deletion	None	---	---	---	Detected	chr8,113528016,+,chr8,113530371,-,	chr8,113528016,+,chr8,113530371,-,	chr8,113528021,+,chr8,113530376,-,	chr8,113528018,+,chr8,113530373,-,	---	FALSE
H2009	chr8	117241144	+	chr8	117241145	-	TTTTTTTTTTTTTTTTTTTTTTTTTTTTTTTTTTTTTTTTTTTTTTTTTTTCAAGTATTACTATCTTTATTATGGTATACAGCAGTATTTTATACATTAGCTCATTTTATAGTAAAAACATTTATGCACAACTGTAGAGAAACTGCTGCACAGATAGCTCCAACTTAAATTAGAAAATATTTTCTTTGTAGAAAATAGTAAAAATTATAACATTTACCAAGCTAACCCAACAAGTTCATTTAAACCAAAAAGTAGCTAAATACATTATACATTTATAAATACAGGTTGAATTCTGGGATCCAGGAGAAACTTTAGTCCTTTATTGAAATAGCCATGTTTTAAGTTATGTGAAGTGAAATTTCTATTAATCTTCTCTCTTACTCTTAATTTATGCCAGAT…	66	19	40	0	---	---	Insertion	---	None	None	NA	Partially detected	---	chr8,117241222,+,chr10,68985119,+,	---	chr8,117241145,+,chr10,68985068,+,TTTTTTTTTTTTTTTTTTTTTTTTTTTTTTATTTTTTTTTTTTTTTTTTTTTTTTTTTTTTTTTTTTTTTTTT	---	FALSE
H2009	chr8	128121187	+	chr8	128177561	+	---	163	17	123	0	---	---	Inversion	None	---	---	---	Detected	chr8,128121187,+,chr8,128177561,+,	chr8,128121187,+,chr8,128177561,+,	---	chr8,128121188,+,chr8,128177560,+,	---	FALSE
H2009	chr8	130901181	+	chr8	130901182	-	ACAAAGGGCTAATATCCAGAATCTACAATGAACTCAAACAAATTTACAAGAAAAAAACAAACAACCCCATCAAAAAGTGGGCGAAGGACATGAACAGACACTTCTCAAAAGAAGACATTTATGCAGCCAAAAACACATGAAGAAATGCTCATCATCACTGGCCATCAGAGAAATGCAAATCAAAACCACTATGAGATATCATCTCACACCAGTTAGAATGGCAATCATTAAAAAAGTCAGGAAACAACAGGTGCTGGAGAGGATGCGGAGAAATAGGAACACTTTTACACTGTTGGTGGGACTGTAAACTAGTTCAACCATTGTGGAAGTCAGTGTGGCGATTCCTCAGGGATCTAGAACTAGAAATACCATTTGACCCAGCCATCCCATTACTGGGTA…	52	14	56	0	ADCY8	ADCY8	Insertion	Solo_L1	None	None	Simple	Detected	chr2,66117394,+,chr8,130901179,+,	---	---	---	8,130901181,TD0	FALSE
H2009	chr8	133136677	+	chr8	133137240	-	---	50	14	55	0	---	---	Deletion	None	---	---	---	Detected	chr8,133136677,+,chr8,133137240,-,	chr8,133136677,+,chr8,133137240,-,	chr8,133136677,+,chr8,133137240,-,	chr8,133136677,+,chr8,133137240,-,	---	FALSE
H2009	chr8	40466574	+	chr8	40466575	-	AAAAAGTAAATGGTAAATCAAGATGAGGCAGTATATAAGAGTCATGGAAAAAGACAGAGAAAAAAAACCTACAAAATAAGTGTTGTGGTTTATCTAGAAAAAATATGGAAAATATTGCTGTTATTTTTGGTGAAGAAAATCAATTTTGTATAGTTTATTTCAATCTAAATAAAATGTGAATTTTGTAAAAAAAAAAAAAAAAAAAAAAAAAAA	43	15	69	0	---	---	Insertion	---	AAAAAGTAAATGGTA	None	NA	Partially detected	---	---	---	chr8,40466588,+,chr11,76350098,-,	---	FALSE
H2009	chr8	59430410	+	chr8	59430411	-	CTTTTTTTTTTTTTTTTTTTTTTTTTTTTTTTTTTTGTTTTTTTTTTCATTTATTTTTATTTCATTTTATTTTATTTTTTTAATATACTCTAAGTTTTAGGGTACATGTGCAC	57	17	64	0	---	---	Insertion	---	CTTTTT	None	NA	Partially detected	---	chr4,70334454,+,chr8,59430460,+,	---	---	---	FALSE
H2009	chr8	83741481	+	chr8	83741482	-	AAACAATATATTATCTCATAGTGGTTTTGATTTGCATTTCTCTGATGGCCAGTGATGATGAGCATTTCTTCATGTGTTTTTGGCTGCATAAATGTCTTCTTTTGAGAAGTGTCTGTTCATGTCCTTCGCCCACTTTTTGATGGGGTTGTTTGTTTTTTTTCTTGTAAATTTGTTTGAGTTCATTGTAGATTCTGGATATTAGCCCTTTGTCAGATGAGTAGGTTGCGAAAATTTTCTCCCATGTTGTAGGTTGCCTGTTCACTCTGATGGTAGTTTCTTTTGCTGTGCAGAAGCTCTTTAGTTTAATTAGATCCCATTTGTCAATTTTGTCTTTTGTTGCCATTGCTTTTGGTGTTTTGGACATGAAGTCCTTGCCCACGCCTATGTCCTGAATGGTAA…	66	21	52	0	---	---	Insertion	Solo_L1	AAACAATATATTATCT	None	Inverted	Detected	---	chr8,83741491,+,chr21,19072451,-,	---	---	8,83741481,TD0	FALSE
H2009	chr8	97036358	+	chr8	97036359	-	TTTTTTTTTTTTTTTTTTTTTTTTTTTTTTAAGCAATATATTTAATAATATTTAGAACAAGGTTCTGCAGACCCAATTATATTTAGTTAATTTAATTGAAATGTTTTTAAATATATTGTTTCATTACATTGATCACTAACTTTGAAGGGATTTATTTTTATTAACTTGCAGCATAGAAAGGAGTAAAAATAAACAATACTCATATTTTCCCCAGTTAATGAAAATAAACAAGTATTAGTAAAAAGCTTCTGATCTCTAAGAGTACATAATAGAATTCTTTTTGAGAATAACTGCTGTTTTGACAAATACCATATCCTTCAAGACAAATCGAACAACCAAAAGACAATCTGCCTTTATTTCTCAAAATGACTTTGACCTCAAATTCTGAAACTGACAGGG…	45	20	48	0	CPQ,LOC101927066	CPQ,LOC101927066	Insertion	Partnered_L1	None	chr3,89460825,89466856,-,L1HS	NA	Detected	---	chr3,89460273,-,chr8,97036443,+,	---	chr3,89460367,-,chr8,97036367,+,TTTTTTTTTTTTTT	8,97036358,TD1	FALSE
H2009	chr9	103848262	+	chr9	103848263	-	TCAATTTTTTTTTTTTTTTTTTTTTTTTTTTTTTTTTTTTTTTTTTTATTATACTCTAAGTTTTAGGGTACATGTGCACATTGTGCAGGTTAGTTACATATGTATACATGTGCCATGCTGGTGCACTGCACCCACTAATGTGTCATCTAGCATTAGGTATATCTCCCAATGCTATCCCTCCCCCTCCCCCGACCCCACCACAGTCCCCAGAGTGTGATATTCCCCTTCCTGTGTCCATGTGACCTCATTGTTCAATTCCCACCTATGAGTGAGAATATGCGGTGTTTGGTTTTTTGTTCTTGCGATAGTTTACTGAGAATGATGGTTTCCAATTTCATCCATGTCCCTACAAAGGATATGAACTCATCATTTTTTATGGCTGCATAGTATTCCATGGTG…	60	25	50	0	---	---	Insertion	Partnered_L1	TCAATTTTT	chr11,95436216,95442246,+,L1HS	Simple	Detected	---	---	---	---	9,103848262,TD0	FALSE
H2009	chr9	117171744	+	chr9	117172282	-	---	43	8	54	0	ASTN2	ASTN2	Deletion	None	---	---	---	Detected	chr9,117171746,+,chr9,117172284,-,	chr9,117171744,+,chr9,117172282,-,	chr9,117171746,+,chr9,117172284,-,	chr9,117171745,+,chr9,117172283,-,	---	FALSE
H2009	chr9	74996560	+	chr9	74998598	-	---	52	4	77	0	CARNMT1,CARNMT1-AS1	CARNMT1	Deletion	None	---	---	---	Detected	---	chr9,74996560,+,chr9,74998598,-,	---	chr9,74996560,+,chr9,74998598,-,	---	FALSE
H2009	chr9	80756848	+	chr9	80756849	-	AAAGAAATACCTGAGTTTATGCTGGTGAGGTGACACTTGGTGAGCCCCTATATAGCTTCAGGATGGGGGCTGATTGTCAGAGGAAACAACCATGTAATTAGAAGGTTGGAATTTTCAGCACACCCTGCCCTAACATCTGGGGAGGGAGAAGGGCTGAAAACTGAGTAAATCATTAATGGCCAGTGATTTAATCAGTGATTCCTATGTAACGGAACCTCCATAAAAACTCCTAATCAAAGGGTTTGGAGAGCTTTGGAATTGACTAAGCACACTGAGATGCTGGCAAGGTGCTGGCAATGCCTGGAGAGGGCATGGAAGTTCCTGCTCCTTTTCACATACCTTGTCCTATGTATCTCTTCCATTTCTCAACACCTGCCTCCTAAGATTGGAAACAAGGCA…	42	12	44	0	---	---	Insertion	Partnered_L1	AAAGAAATACCTGAG	chr3,123871866,123871879,*,L1_curated_1	NA	Detected	---	chr3,123873593,+,chr9,80756769,-,	chr3,123873569,+,chr9,80756848,-,	---	9,80756848,TD2	FALSE
H2009	chr9	94628086	+	chr9	94628087	-	AAAAGTTGCTTTCGTGTGACCACATGTTTTCTGTACCAGTCACTGGGGAAAGAAGTGAGTTTATCTCGTTTGTTTTAAAAGTTTTGCTTGTCTATTTAGCATTCCTTTTGGGTCTCAAGATTTATGGAACAATAAATGTCATTTAATGCTGTGTGCTTATTTTGAATTCCTCATCAGGTTTTAGAAGCGGGGTAAAATACTTAGATGCTTATCAGACTTGAAATTATACTGAGTGGCATTGAACGTGAGTTTGTCCCAGTGAAACAGGCTAAATAAATTTTGGCACCAGCAAATTTGTTACTTTGTTTTTTTAATAGTAGGATGTACACATTTCAGTATAATAAATGTTTTCTGATTGTTTTGCAAAAAAAAAAAAAAAAAAAAAAAAAAAAA	56	18	52	0	FBP1	FBP1	Insertion	---	AAAAGTT	None	NA	Detected	---	chr9,94628086,+,chr9,94628087,-,	---	---	---	FALSE
H2009	chrX	116759239	+	chrX	116761006	+	TAGACTGGAACTGTCATCTGCTGTTTTCTCCTTGATGTTCATCAGTTCCCATTGT	32	14	52	0	---	---	Inversion	None	---	---	---	Detected	---	chrX,116759239,+,chrX,116761006,+,TAGACTGAACATCTGCTGTTTTCTTCTTGATGTTCATCAGTTCTCATTGT	---	---	---	FALSE
H2009	chrX	33770847	+	chrX	33770848	-	TTTTTTTTTTTTTTTTTTTTTTTTTTTTTTTTTTCTTTTTAAATTTTCATTTATTTATTTATTTATTTGTAAATAGAGATGAGGTCCCACTATGTCACCCAGGCTGCTCTTGAACTTCTGGGCTCAAGTGATCCTCCTGCCTCGGACTCCCAAAATGCTGGGATTACAGGTGTGAGCCACTACACTTAGCCTGGTCTTTCAACTCAACCTGTTTTTTTGTTTGTTTGTTTTTTGTTTTTAATTTTTTTTTTATTATACTCTAAGTTTTAGGGTACATGTGCACATTGTGCAGGTTAGTTACATATGTATACATGTGCCATGCTGGTGCGCTGCACCCACTAACGTGTCATCTAGCATTAGGTATATCTCCCAATGCTATCCCTCCCCTCCTCCCGAACC…	33	15	58	0	---	---	Insertion	Partnered_L1	None	chr1,121532230,121538261,-,L1HS	Simple	Detected	chrX,33770844,-,chrX,65824764,-,	---	---	---	X,33770843,TD1	FALSE
H2009	chrX	65685204	+	chrX	65685205	-	CCTTTTTTTTTTTTTTTTTTTTTTTTTTTTTTTTTTTTTTTTTTTAAGCAGAGTCTGGCTCTGTCGCCCAGGCTGGAGTGCAGTGGCACGATCTCGGCTCACTGCAAGCTCTGCCTCCTGGTTCATGCCATTCTCTTGCCTCAGCCTCCCGAGTAGCTGGGACTACAGGTGCCCGCCACCACACCCGGCTAATTTTTTTGTATTTTTAGTAGAGACGGGGTTTCACCATGTTAGCCAGGATGGTCTCGATCTCCTGACCTCGTGATCCACCCGCCTCGGCCTCCCAAAGTGCTAGGATTACAGGCGTGAGCCACCGCGCCCGGCCTCTGCTC	19	18	51	0	MSN	MSN	Insertion	Alu	CTGCTC	None	NA	Detected	chr3,65962421,+,chrX,65685199,-,	---	---	---	X,65685212,TD0	TRUE
H2009	chr1	101977822	+	chr1	101977823	-	AACACCATTGCTGCCGGGCGCGGTGGCTCACGCCTGTAATCCTAGCACTTTGGGAGGCCGAGGCGGGTGGATCACGAGGTCAGGAGATCGAGACCATCCTGGCTAACATGGTGAAACCCCGTCTCTACTAAAAATACAAAAAATTAGCCGGGTGTGGTGGCGGGCACCTGTAGTCCCAGCTACTCGGGAGGCTGAGGCAAGAGAATGGCATGAACCAGGGAGGCAGAGCTTGCAGTGAGCCGAGATCGTGCCACTGCACTCCAGCCTGGGCGACAGAGCCAGACTCTGCTTAAAAAAAAAAAAAAAAAAAAAAAAAAAAAAAAAAAAAAAAAAAAAAA	44	18	39	0	OLFM3	OLFM3	Insertion	Alu	AACACCATTGCT	None	NA	Detected	---	---	---	---	1,101977822,TD0	FALSE
H2009	chr1	163339319	-	chr13	104705107	-	CATGATAATT	144	8	90	0	NUF2	---	Translocation	None	---	---	---	Detected	chr1,163339319,-,chr13,104705107,-,CATGATAATT	chr1,163339319,-,chr13,104705107,-,CATGATAATT	chr1,163339319,-,chr13,104705107,-,AATTATCATG	chr1,163339319,-,chr13,104705107,-,CATGATAATT	---	FALSE
H2009	chr1	175471973	+	chr1	175471974	-	AAAACCAAAGCACACTGTGCAGGTATAATAATAATAATAATAATAATAAAAAAAAAAAAAAAAGAAATGAAAAAAAAAAAAAAAAAAAAAAAAAAAAAAAAAAAAAAAAAA	55	7	63	0	TNR	TNR	Insertion	---	AAAACCAAAGCACACT	None	NA	Detected	---	chr1,175471973,+,chr1,175471974,-,	---	---	---	FALSE
H2009	chr1	183757888	+	chr1	188711349	+	TGAACA	145	11	117	0	RGL1	---	Inversion	None	---	---	---	Detected	---	chr1,183757888,+,chr1,188711349,+,TGAACA	---	chr1,183757888,+,chr1,188711340,+,TGAACAAATGTA	---	FALSE
H2009	chr1	191720176	-	chr11	101011255	+	---	103	18	121	0	---	---	Translocation	None	---	---	---	Detected	chr1,191720175,-,chr11,101011254,+,	chr1,191720175,-,chr11,101011254,+,	chr1,191720175,-,chr11,101011254,+,	chr1,191720175,-,chr11,101011254,+,	---	FALSE
H2009	chr1	213970900	+	chr1	213970902	-	AACAAATGGAAGAACATTCCATGCTCATGGGTAGGAAGAATCAATATCGTGAAAATGGCCATACTGCCCAAGGTAATTTACAGATTCAATGCCATCCCCATCAAGCTACCAATGACTTTCTTCACAGAATTGGAAAAAACTACTTTAAAGTTCATATGGAACCAAAAAAGAGCCCGCATTGCCAAGTCAATCCTAAGCCAAAAGAACAAAGCTGGAGGCATCACACTACCTGACTTCAAACTATACTACAAGGCTACAGTAACCAAAACAGCATGGTACTGGTACCAAAACAGAGATATAGATCAATGGAACAGAACAGAGCCCTCAGAAATAATGCCGCATATCTACAACTATCTGATCTTTGACAAACCTGAGAAAAACAAGCAATGGGGAAAGGAT…	37	19	53	0	PROX1-AS1	PROX1-AS1	Insertion	Solo_L1	None	None	Simple	Detected	---	---	---	---	1,213970900,TD0	FALSE
H2009	chr1	220573014	+	chr1	220573015	-	TGTTTTTTTTTTTTTTTTTTTTTTTTTATAGCATATTTTTTTATTATTATACTCTAAGTTTTAGGGTACATGTGCACATTGTGCAGGTTAGTTACATATGTATACATGTGCCATGCTGGTGCGCTGCACCCACTAATGTGTCATCTAGCATTAGGTATATCTCCCAATGCTATCCCTCCCCCTCCCCGACCCCACCACAGTCCCCAGAGTGTGATATTTCCCTTCCTGTGTCCATGTGATCTCATTGTTCAATTCCCACCTATGAGTGAGAATATGCGGTGT	38	14	55	0	MARK1	MARK1	Insertion	Solo_L1	None	None	Simple	Detected	chr1,220573016,-,chr11,56942630,+,	---	---	---	1,220573014,TD0	FALSE
H2009	chr1	34375837	+	chr1	34375842	-	TTTTTTTTTTTTTTTTTTTTTTTTTTTTTTTTTTTTTTAAATGGACGTTTAGAAATTTTAATCAATAAGTTTCCAAGTGGTGAACTGGTATTCAAATCTAGATATAATTTCACAGATCAACTTCAGCAATGTGGATTTTCACATATTTAAAATTAATAAATTCCAAATAGATGATATTTTATTGTACTTTTAGTGAATTGGGTTA	35	30	57	0	---	---	Insertion	Orphan_L1	None	chr5,90154963,90154964,+,L1_umary_LINE1_1163	NA	Detected	---	chr1,34375837,+,chr1,34375842,-,	---	---	---	FALSE
H2009	chr10	126423049	-	chr8	2600880	-	---	39	15	103	0	---	LOC101927815	Translocation	None	---	---	---	Detected	chr8,2600883,-,chr10,126423046,-,	chr8,2600880,-,chr10,126423049,-,	chr8,2600880,-,chr10,126423049,-,	chr8,2600881,-,chr10,126423048,-,	---	FALSE
H2009	chr10	129505579	+	chr10	129505580	-	AAAAATGGTTGAGTCCTTCGCCCACTTTTTGATGGGGTTGTTTGTTTTTTTTTCTTGTAAATTTGTTTGAGTTAATTGTAGATTCTGGATATTAGCCCTTTGTCAGATGAGAGTAGGTTGCAAAAATTTTTCTCCCATGTTGTAGGTTGCCTGTTCACTCTGATGGTAGTTTCTTTGCTGTGCAGAAGCTCTTGGAGTTTAATTAGATCCCATTTGTCAATTTTGGCTTTTTGTTGCCATTGCTTTTGGTGTTTTGGACATGAAGTCCTGCCTACGCCTCTATGTCCTGAATGGTAATGCCTAGGTTTTCCTTCTAGGGTTTTTATGGTTTGAGGTCTAACGTTTAAATCTTTAATCCATCTTGAATTGATTTTTGTATAAGGTGTAAGGAAGGGATCC…	30	3	59	0	MGMT	MGMT	Insertion	Solo_L1	AAAAATGGTTGAGT	None	Inverted	Not detected	---	---	---	---	---	TRUE
H2009	chr10	60854492	+	chr10	60854493	-	TTTTTTTTTTTTTTTTTTTTTTTTATAGCATATTTTTTTTTTTATTATTATACTCTAAGTTTTAGGGTACATGTGCACATTGTGCAGGTTAGTTACATATGTATACATGTGCCATGCTGGTGCGCTGCACCCACTAATGTGTCATCTAGCATTAGGTATATCTCCCAATGCTATCCCTCCTCCCTCCCCGACCCCACCACAGTCCCCAGAGTGTGATATTTCCTTCCTGTGTCCATGTGATCTCATTGTTCAATTCCCACCTATGAGTGAGAATATGCGGTGTTTGGTTTTTTGTTCTTGCGATAGTTTACTGAGAATGATGGTTTCAATTTCATCCATGTCCCTACAAAGGATATGAACTCATCATTTTTTATGGCTGCAT	22	9	56	0	---	---	Insertion	Solo_L1	TGGCT	None	Simple	Detected	---	---	---	---	10,60854492,TD0	FALSE
H2009	chr11	112661319	+	chr11	112661320	-	CAAAGGATTTTTTTTTTTTTTTTTTTTTTTATTATACTCTAAGTTTCAGGGTACATGTGCACATTGTGCAGGTTAGTTACATATGTATACATGTGCCATGCTGGTGCGCTGCACCCACTAATGTGTCATCTAGCATTAGGTATATCTCCCAATGCTATCCCTCCCCCTCCCCCGACCCCAC	34	10	71	0	---	---	Insertion	Solo_L1	None	None	Simple	Detected	---	---	---	---	11,112661319,TD0	FALSE
H2009	chr11	132031655	+	chr11	132031656	-	AATTGACACATTAGTGGGTGCAGCGCACCAGCATGGCACATGTATACATATGTAACTAACCTGCACAATGTGCACATGTACCCTAAAACTTAGAGTATAATAAAAAAAAAAAAAAAAAAAAAAAATAAAGAGAGAAAAAAAAAAAAAAAAAAAAAAAAAAAAAA	32	12	52	0	NTM	NTM	Insertion	Solo_L1	None	None	Simple	Not detected	---	---	---	---	---	FALSE
H2009	chr11	25480749	+	chr11	25480750	-	AAAACTTCTTACTCTTTTAATTTAACCCAATTCACTAAAAGTACAATAAAATATCATCTATTTGGAATTTATTAATTTTAAATATGTGAAAATCCACATTGCTGAAGTTGATCTGTGAAATTATATCTAGATTTGAATACCAGTTCACCACTTGGAAACTTATTGATTAAAATTTCTAAACGTCAAAAAAAAAAAAAAAAAAAAAAAAAAAAAAAAAAAAAAAAAA	40	17	62	0	---	---	Insertion	Orphan_L1	AAAACTTCTTACTCT	chr5,90154963,90154964,+,L1_umary_LINE1_1163	NA	Detected	---	chr5,90155932,+,chr11,25480734,-,	---	---	11,25480749,TD2	FALSE
H2009	chr12	125211333	+	chr12	125211334	-	AAGAATTTAAACTGGGGAGGAGCCAAGATGGCCGAATAGGAACAGCTCCGGTCTACAGCTCCCAGCGTGAGCGACGCAGAAGACGGGTGATTTCAGCATTTCCATCTGAGGTACCGGGTTCATCTCACTAGGGAGTGCCAGACAGTGGGCGCAGGCCAGTGTGTGTGCGCACCGTGCGCGAGCCGAAGCAGGGCGAGGCATTGCCTCACCTGGGAAGCGCAAGGGGTCAGGAGTTCCCTTTCCGAGTCAAAGAAAGGGGTGACGGAGGCACCTGGAAAATCGGGTCACTCCCACCCGAATATTGCGCTTTTCAGACTGGCTTAGAAACGGCGCACCACGAGACTATATCCCACACCTGGCTCAGAGGGTCCTACGCCCACGGAATCTCGCTGATTGCTA…	42	24	56	0	TMEM132B	TMEM132B	Insertion	Partnered_L1	AAGAATTTAAACTG	chr1,180866811,180872843,-,L1HS	Simple	Detected	---	chr12,125211333,+,chr12,125211334,-,	---	---	12,125211333,TD1	FALSE
H2009	chr12	89364376	+	chr12	89364377	-	AAAAATTTCAAACCTTGGGAGATATACCTAATGCTAGATGACACATTAGTGGGTGCAGCGCACCAGCATGGCACATGTATACATATGTAACTAACCTGCACAATGTGCACATGTACCCTAAAACTTAGAGTATAATAAAAAAAAAAAAAAAAAAAAAAAAAAA	59	24	56	0	---	---	Insertion	Solo_L1	AAAAATTTCAAACCT	None	Simple	Partially detected	---	---	---	chr2,87907463,+,chr12,89364377,-,A	---	FALSE
H2009	chr13	22774487	+	chr13	22774488	-	AATTATAGCTACAAAAAGTTGCAAGTAAAATTTAGCAATTTCCTATTCAAACAGGATCTCATTAGTATGTTTTTTAATGTGTAGAATTAACACTTTAAAATAAACAGGTGTGAAAATTATAAAGGAATATATATGACAATTATTTTCTGTACATTAATGTCTAAACATTATACTTACTTTTTCATAATAAAGGAAATTTTTGGAACCAAAAAAAA	28	23	47	0	---	---	Insertion	---	None	None	NA	Partially detected	chr8,94793836,+,chr13,22774488,-,AAAAAAA	chr8,94793836,+,chr13,22774488,-,AA	---	chr8,94793836,+,chr13,22774488,-,AAAAAA	---	FALSE
H2009	chr13	58498732	+	chr13	58498733	-	AGAAATAACGTTAAACCTAAAACCATAAAAACCCTAGAAGAAAACCTAGGCATTACCATTCAGGACATAGGCGTGGGCAAGGACTTCATGTCCAAAACACCAAAAGCAATGGCAACAAAAGACAAAATTGACAAATGGGATCTAATTAAACTAAAGAGCTTCTGCACAGCAAAAGAAACTACCATCAGAGTGAACAGGCAACCTACAACATGGGAGAAAATTTTTGCAACCTACTCATCTGACAAAGGGCTAATATCCAGAATCTACAATGAACTCAAACAAATTTACAAGAAAAAAAAACAAACAACCCCATCAAAAAGTGGGCGAAGGACATGAACAGACACTTCTCAAAAGAAGACATTTATGCAGCCAAAAAACACATGAAGAAATGCTCATCAT…	79	54	45	0	---	---	Insertion	Partnered_L1	AGAAATAA	chr3,123871866,123871879,*,L1_curated_1	NA	Detected	---	chr3,123873511,+,chr13,58498762,-,	---	---	13,58498732,TD1	FALSE
H2009	chr14	24640868	+	chr14	24640880	-	TTTTTTTTTTTTTTTTTTTTTTTTTTTGTCTTTATAGCAGCATGATTTATACTCATTTGGGTATATACCCAGTAATGGGATGGCTGGGTCAAATGGTATTTCTAGTTCTAGATCCCTGAGGAATCGCCACACTGACTTCCACAATGGTTGAACTAGTTTACAGTCCCACCAACAGTGTAAAAGTGTTCCTATTTCTCCGCATCCTCTCCAGCACCTGTTGTTTCCTGACTTTTTAATGATTGCCATTCTAACTGGTGTGAGATGATATCTCATAGTGGTTTTGATTTGCATTTCTCTGATGGCCAGTGATGATGAGCATTTCTTCATGTGTTTTTGGCTGCATAAATGTCTTCTTTGAGAAGTGTCTGTTCATGTCCTTCGCCCACTTTTTGATGGGGT…	40	21	48	0	---	---	Insertion	Solo_L1	None	None	Simple	Partially detected	chr4,170784203,+,chr14,24640880,-,	---	---	---	---	FALSE
H2009	chr14	33431370	+	chr14	33431371	-	TTAAGAAAATGTGGCACATATACACCATGGAATATTATGCAGCCATAAAAAATGATGAGTTCATATCCTTTGTAGGGACATGGATGAAATTGGAAACCATCATTCTCAGTAAACTATCGCAAGAACAAAAAACCAAACACCGCATATTCTCACTCATAGGTGGGAATTGAACAATGAGATCACATGGACACAGGAAGGGAAATATCACACTCTGGGGACTGTGGTGGGGTCAGGGGGGAGGGGGAGGGATAGCATTGGGAGATATACCTAATGCTAGATGACACATTAGTGGGTGCAGCGCACCAGCATGGCACATGTATACATATGTAACTAACCTGCACAATGTGCACATGTACCCTAAAACTTAGAGTATAATAATAAAAAAAAATATGCTATAGT…	25	15	53	0	NPAS3	NPAS3	Insertion	Partnered_L1	TAAGAA	chr1,86679080,86685111,-,L1HS	Simple	Detected	chr7,113498975,-,chr14,33431377,+,	---	---	---	14,33431375,TD1	FALSE
H2009	chr14	72401913	+	chr14	72401914	-	TATTTGAGGATATTTTTTTTTTTTTTTTTTTTTTTAGATTTTTTTTTTTTTTTTTATTATACTCTAAGTTTTAGGGTACATGTGCACATTGTGCAGGTTAGTTACATATGTATACATGTGCCATGCTGGTGCGCTGCACCCACTAATGTGTCATCTAGCATTAGGTATATCTCCCAATGCTATCCCTCCCCCTCCCCGACCCCACCACAGTCCCCAGAGTGTGATATTCCCCTTCCTGTGTCCATGTGATCTCATTGTTCAATTCCCACCTATGGTGAGAATATGCAGTGTTTGGTTTTTTGTTCTTGCGATAGTTTACTGAGAATGATGGTTTCAATTTCATCCATGTCCCTACAAAGGATATGAACTCATCATTTTTATGGCTGCATAGTATTCCAT…	42	18	52	0	RGS6	RGS6	Insertion	Solo_L1	TATTTGAGGATATTTT	None	Other	Detected	---	chr7,30445404,+,chr14,72401964,+,	---	---	14,72401913,TD1	FALSE
H2009	chr14	82834141	+	chr14	82834142	-	AAGAATGGCTCTGACAAAGGGCTAATATCCAGAATCTACAATGAACTCAAACAAATTTACAAGAAAAAAACAAACAACCCCATCAAAAGTGGGCGAAGGACATGAACAGACACTTCAAAAGAAGACATATATGCAGCCAAAAACACATGAAGAAATGCTCATCATCACTGGCCATCAGAGAAATGCAAATCAAAACCACTATGAGATATCATCTCACACCAGTTAGAATGGCAATCATTAAAAAGTCAGGAAACAACAGGTGCTGGAGAGGATGCGGAGAAATAGGAACACTTTTACACTGTTGGTGGGACTGTAAACTAGTTCAACCATTGTGGAAGTCAGTGTGGCGATTCCTCAGGATCTAGAACTAGAAATACCATTTGACCCAGCCATCCCATT…	26	9	55	0	---	---	Insertion	Solo_L1	AAGAATGGCTCTG	None	Simple	Detected	chr12,127095514,+,chr14,82834149,+,	---	---	---	14,82834141,TD0	FALSE
H2009	chr15	37627025	+	chr15	37627031	-	GGTGGGGTCGGGGGAGGGGGAGGGATAGCATTGGGAGATATACCTAATGCTAGATGACACATTAGTGGGTGCAGCGCACCAGCATAGCACATGTATACATATGTAACTAACCTGCACAATGTGCACATGTACCCTAAAACTTAGAGTATAATAATAAAAAAAATATGCTATAAAAAAAAAAAAAAAAAAAAAAAAAAAAAAAAAAAAA	39	16	52	0	---	---	Insertion	Solo_L1	None	None	Simple	Detected	---	chr1,86679246,+,chr15,37627025,+,	---	---	15,37627025,TD0	FALSE
H2009	chr15	86442876	+	chr15	86442877	-	AAGAAAAAGCAGAGAGATCACATGGACACAGGAAGGGGAATATCACACTCTGGGGACTGTGGTGGGGTCGGGGGAGGGGGAGGGATAGCATTGGGAGATATACCTAATGCTAGATGACACATTAGTGGGTGCAGCGCACCAGCATGGCACATGTATACATATGTAACTAACCTGCACAATGTGCACATGTACCCTGAAACTTAGAGTATAATAAAATAATAAAAAAAAAAAAAAAAAAAAAAAAAAAAAAAAAAAAAAAAAAAAAAAAAAAA	27	9	60	0	AGBL1	AGBL1	Insertion	Solo_L1	AAGAAAAAGCAGAGAGAT	None	Simple	Detected	---	---	---	---	15,86442876,TD0	FALSE
H2009	chr15	91803009	+	chr15	91803010	-	TTTTATTTTTTTTTTTTTTTTTTTTTTTTTTTTTTTTTTTTTTTTTTTTAAAGGTAAATCATTTTTATTGCCACAAATTGTGGGAGGCCAGGGCGGGCAGATCACTTGGGTCAAGAGTTCAAGGCCAGCCTGGCCAACATGGCAAAACCCCATCTCTACTAAATAAAATACAAAAATTATCCAGGCATGGTGGTGCATACATT	38	21	61	0	---	---	Insertion	---	TTTTATTTTT	None	NA	Partially detected	---	chr5,79089840,+,chr15,91803006,-,	---	chr5,79089840,+,chr15,91803006,-,	---	FALSE
H2009	chr15	97861603	+	chr15	97861604	-	AAGAAAATACCTCACCTCACACAGGAAGGGAATATCACACTCTGGGGACTGTGGTGGGGTCGGGGGAGGGGGAGGGATAGCATTGGGAGATATACCTAATGCTAGATGACACATTAGTGGGTGCAGCGCACCAGCATGGCACATGTATACATATGTAACTAACCTGCACAATGTGCACATGTACCCTAAAACTTAGAGTATAATAAAAAAAAAATAATAAAAAAAAAAAAAAAAAAAAAAAAAAAAAAAAAA	29	13	44	0	LINC00923	LINC00923	Insertion	Solo_L1	AAGAAAATACCTC	None	Simple	Detected	---	---	---	---	15,97861598,TD0	FALSE
H2009	chr16	54617233	+	chr16	54617234	-	TTTTTTTTTTTTTTTTTTTTTTTTTTTTTTTTTTTTTTTTTTTTTTTAGCATATTTTTTATTATTATACTCTAAGTTTTAGGGTACATGTGCACATTGTGCAGGTTAGTTACATATGTATACATGTGCCATGCTGGTGCGCTGCACCCACTAATGTGTCATCTAGCATTAGGTATATCTCCCAATGCTATCCCTCCCCCCTCCCCGACCCCACCACAGTCCCCAGAGTGTGATATTTCCCTTCCTGTGTCCATGTGATCTCATTGTTCAATTCCCACCTATGAGTGAGAATATGCGGTGTTTGGTTTTTGTTCTTGCGATAGTTTACTGAGAATGATGGTTTCCAATTTCATCCATGTCCCTACAAAGGATATGAACTCATCATTTTTATGGCTGCATA…	45	16	56	0	---	---	Insertion	Solo_L1	TTTTT	None	Simple	Detected	---	chr16,54617229,+,chr16,54617230,-,	---	---	16,54617229,TD0	FALSE
H2009	chr16	61151160	+	chr16	61151161	-	TTTTTTTTTTTTTTTTTTTTATATTTTTTTTTATTATTATACTCTAAGTTTTAGGGTACATGTGCACATTGTGCAGGTTAGTTACATATGTATACATGTGCCATGCTGGTGCGCTGCACCCACTAATGTGTCATCTAGCATTAGGTATAT	36	12	61	0	---	---	Insertion	Solo_L1	None	None	Simple	Detected	---	---	---	---	16,61151160,TD0	FALSE
H2009	chr16	83789128	+	chr16	83789129	-	AAGAATCTGGGTCAGCGGCTTAAGAAACGGCGCACCACGAGACTATATCCCACACCTGGCTCAGAGGGTCCTACGCCCACGGAATCTCGCTGATTGCTAGCACAGCAGTCTGAGATCAAACTGCAAGGCGGCAGCGAGGCTGGGGAGGGGCGCCCGCCATTGCCCAGGCTTGCTTAGGTAAACAAAGCAGCCGGGAAGCTCGAACTGGGTGGAGCCCACCACAGCTCAAGGAGGCCTGCCTGCCTCTGTAGGCTCCACCTCTGGGGGCAGGGCACAGACAAACAAAAAGACAGCAGTAACCTCTGCAGACTTAAGTGTCCCTGTCTGACAGCTTTGAAGAGAGCAGTGGTTCTCCCAGCACGCAGCTGGAGATCTGAGAACAGGCAGACTGCCTCCTCA…	48	20	53	0	CDH13	CDH13	Insertion	Partnered_L1	AAGAATCTGGGTCAG	chr7,66286853,66292884,-,L1HS	Simple	Detected	---	---	---	---	16,83789128,TD1	FALSE
H2009	chr17	3481345	+	chr17	3485509	-	---	32	13	77	0	ASPA,SPATA22	ASPA,SPATA22	Deletion	None	---	---	---	Detected	chr17,3481345,+,chr17,3485509,-,	chr17,3481345,+,chr17,3485509,-,	chr17,3481348,+,chr17,3485512,-,	chr17,3481346,+,chr17,3485510,-,	---	FALSE
H2009	chr17	55079260	+	chr17	55079263	-	TTTTTTTTTTTTTTTTTTTTTTTTTTTTTTTTTTTTTTTAATTTTTTTTTTTTATTATACTCTAAGTTTTAGGGTACATGTGCACATTGTGCAGTTTAGTTACATATGTATACATGTGCCATGCTGGTGCGCTGCACCCACTAACGTGTCATCTAGCATTAGGTATATCTCCCAATGCTATCCCTCCCCTCCCCCCAACCCCACCACAGTCCCCAGAGTGTGATATTCCCCTTCCTGTGTCCATGTGATCTCATTGTTCAATTCCCACCTATGAGTGAGAATATGCGGTGTTTGGT	41	11	62	0	STXBP4	STXBP4	Insertion	Solo_L1	None	None	Simple	Not detected	---	---	---	---	---	FALSE
H2009	chr17	59788194	+	chr17	59808281	-	---	72	13	93	0	VMP1	VMP1	Deletion	None	---	---	---	Detected	chr17,59788194,+,chr17,59808281,-,	chr17,59788194,+,chr17,59808281,-,	chr17,59788199,+,chr17,59808286,-,	chr17,59788196,+,chr17,59808283,-,	---	FALSE
H2009	chr17	70807401	+	chr17	70807402	-	CTTTCTTTTTTTTTTTTTTTTTTTTTTTTTTTTTTTTTTTTGCATATTTTTTTATTATTATACTCTAAGTTTTAGGGTACATGTGCACATTGTGCAGGCTAGTTACATATGTATACATGTGCCATGCTGGTGCGCTGCACCCACTAATGTGTCATCTAGCATTAGGTATATCTCCCAATGCTATCCCTCCCCTCCCCCGACCCCACCACAGTCCCCAGAGTGTGATATTTCCCTTCCTGTGTCCATGTGATCTCATTGTTCAATTCCCACCTATGAGTGAGAATATGCGGTGTTTGTTTTTTTTTGTTCTTGCGATAGTTTACTGAGAATGATGGTTTCCAATTTCATCCATGTCCCTACAAAGGATATGAACTCATCATTTTTTATGGCTGCATAATA…	61	16	37	0	---	---	Insertion	Solo_L1	CTTTC	None	Simple	Detected	---	---	---	---	17,70807401,TD0	FALSE
H2009	chr17	81632943	+	chr17	81639934	-	---	74	21	81	0	NPLOC4	TSPAN10	Deletion	None	---	---	---	Detected	chr17,81632947,+,chr17,81639938,-,	chr17,81632943,+,chr17,81639934,-,	chr17,81632947,+,chr17,81639938,-,	chr17,81632945,+,chr17,81639936,-,	---	FALSE
H2009	chr18	14132856	+	chr18	14132857	-	AAAAAATTAAAATGTAGTTTCTTAAAATATTAAAATAGCAAATAAATTAATGAAATAAAAAAAAAAAAAAAAAAAAAAAAAAAAAAAAAAAAAAAAAAAAAAAAA	64	8	104	0	---	---	Insertion	---	AAAAAAT	None	NA	Not detected	---	---	---	---	---	FALSE
H2009	chr18	25204348	+	chr18	25205391	-	---	32	4	58	0	ZNF521	ZNF521	Deletion	None	---	---	---	Detected	chr18,25204348,+,chr18,25205391,-,	chr18,25204348,+,chr18,25205391,-,	chr18,25204349,+,chr18,25205392,-,	chr18,25204348,+,chr18,25205391,-,	---	TRUE
H2009	chr18	3044564	+	chr18	3044687	-	---	47	19	42	0	---	---	Deletion	None	---	---	---	Detected	chr18,3044564,+,chr18,3044687,-,	chr18,3044564,+,chr18,3044687,-,	chr18,3044564,+,chr18,3044687,-,	chr18,3044564,+,chr18,3044687,-,	---	FALSE
H2009	chr19	18281008	-	chr19	18288150	+	CCTCTCCAGG	61	13	89	0	JUND	---	Duplication	None	---	---	---	Detected	chr19,18281008,-,chr19,18288150,+,CCTCTCCAGG	chr19,18281008,-,chr19,18288150,+,CCTCTCCAGG	chr19,18281008,-,chr19,18288150,+,CCTCTCCAGG	chr19,18281008,-,chr19,18288150,+,CCTCTCCAGG	---	FALSE
H2009	chr19	32515729	+	chr19	32515730	-	AAGATATTTGTAATCCAATTTAAATGTAAGTTCAAATACCTTTAACATGTTCACATTACTTTTTAATTCACAAAAACGTTCTTATCTATCTTTATTTTAAGATGTTTTCCACATACATGCTTAGTGAATTTTCTTTTAGGAGATGTAAGAGAGTCTACAAATCTTTATTCTACTATTTCCCAAAATATACCCAATTACTGGCAAAAATGTTATTATTAAACTGATGAGAAAATATAAAGGTTTATTACTGGATTAAATAAGTTTTTCCATATGCTTGAATTTTTATACACACAGTATATACTCTATTATATGTATACACAGAATACAACTCTATCAGTATTGAACTTAGTTTGTCATTCCATAAAATGGCCATAGATGGCCAGATCAAGTAATCCTACT…	47	13	54	0	---	---	Insertion	Orphan_L1	AAGATATTTGTAAT	chr22,28663283,28669315,+,L1HS	NA	Partially detected	chr19,32515743,+,chr22,28669681,-,	chr19,32515739,+,chr22,28669677,-,	chr19,32515743,+,chr22,28669681,-,	chr19,32515741,+,chr22,28669679,-,	---	FALSE
H2009	chr19	46478612	+	chr19	46478940	-	---	43	11	60	0	---	---	Deletion	None	---	---	---	Detected	chr19,46478614,+,chr19,46478942,-,	chr19,46478612,+,chr19,46478940,-,	chr19,46478614,+,chr19,46478942,-,	chr19,46478613,+,chr19,46478941,-,	---	FALSE
H2009	chr2	132732991	-	chr22	30299156	+	---	81	14	112	0	NCKAP5	TBC1D10A	Translocation	None	---	---	---	Detected	chr2,132732988,-,chr22,30299153,+,	chr2,132732988,-,chr22,30299153,+,	chr2,132732988,-,chr22,30299153,+,	chr2,132732989,-,chr22,30299154,+,	---	FALSE
H2009	chr2	148005206	+	chr2	148158604	-	---	69	13	106	0	ORC4	MBD5	Deletion	None	---	---	---	Detected	chr2,148005206,+,chr2,148158618,-,TAGCTTATTTGATG	chr2,148005206,+,chr2,148158618,-,TAGCTTATTTGATG	chr2,148005206,+,chr2,148158618,-,TAGCTTATTTGATG	chr2,148005206,+,chr2,148158618,-,TAGCTTATTTGATG	---	FALSE
H2009	chr2	161681489	+	chr2	161681490	-	TTCTAATCCTAAATTTCTTTTTTTTTTTTTTTTTTTTTTTCATTAAAGATATTAAAGTCTTTATTTGCCCCCCATTTTTATTTTCAGTAATACAGGGTAAAATGAGTAGGATTACTTGATCTGGCCATCTATGGCCATTTTATGGAATGACAAACTAAGTTCAATACTGATAGAGTTGTATTCTGTGTATACATATAATAGAGTATATACTGTGTGTATAAAAATTCAAGCATATGGAAAAACTTATTTAATCCAGTAATAAACCTTTATATTTTCTCATCAGTTTAATAATAACATTTTTGCCAGTAATTGGGTATATTTTGGGAAATAGTAGAATAAAGATTTGTAGACTCTCTTACATCTCCTAAAAGAAAATTCACTAAGCATGTATGTGGAAAA…	52	19	41	0	SLC4A10	SLC4A10	Insertion	---	TTCTAATCCTAAATTTCT	None	NA	Detected	---	chr2,161681564,+,chr22,28670106,+,	chr2,161681616,+,chr22,28670222,+,	chr2,161681507,+,chr22,28670133,+,TTTTTTTTTTTTTTTTTTTTTTATTTTTTTGTTTATTTTTTATTTTTTTATACTAATTTTTTTTTTTTTTTTTTTTTTTTTTTTTTTTTTTTTTT	2,161681489,TD1	FALSE
H2009	chr2	216751550	+	chr2	216751551	-	AAAAAGATACTTTTGAGAAGTGTCTGTTCATGTCCTTCGCCCACTTTTTGATGGGGTTGTTTTTTTTTTCTTGTAAATTTGTTTGAGTTCATTGTAGATTCTGGATATTAGCCCTTTGTCAGATGAGTAAGTTGCAAAAATTTTCTCCCATGTTGTAGGTTGCCTGTTCACTCTGATGGTAGTTTCTTTTGCTGTGCAGAAGCTCTTTAACCTTTCTTATCTATGCTTAATGTAAGTTAAATGGTTGTGAGCCACAGACACAACTGCTTAAAGGAAAAATGGTTTATTTCTCACATACTCTTTGAATTCCTTTCACATGATTATTTAATATTACATTAGGAGAAATTTTAGGAAAAAAAGATGCTCATAATTCTACCTGCTCAATGAAACATTTTAATT…	99	13	118	0	---	---	Insertion	Partnered_L1	AAAAAGATACTT	chr20,23426108,23432140,+,L1HS	NA	Partially detected	---	chr2,216751473,-,chr20,23433033,+,	---	chr2,216751549,-,chr20,23432983,+,AAAAAAAAAAAAAAAAAAAAAAAAAAAAAAAAAAAAAAC	---	FALSE
H2009	chr2	7726587	-	chr2	7733456	-	---	36	15	70	0	---	---	Inversion	None	---	---	---	Detected	chr2,7726585,-,chr2,7733458,-,	chr2,7726585,-,chr2,7733458,-,	chr2,7726585,-,chr2,7733458,-,	chr2,7726586,-,chr2,7733457,-,	---	FALSE
H2009	chr2	83193205	+	chr2	83193206	-	AAAGATGTGATATGGTAGTTTCTTTTGCTGTGCAGAAGCTCTTTAGTTTAATTAGATCCCATTTGTCAATTTTGTCTTTTGTTGCCATTGCTTTTGGTGTTTTGGACATGAAGTCCTTGCCCACGCCTATGTCCTGAATGGTAATGCCTAGGTTTTCTTCTAGGGTTTTTATGGTTTTAGGTTTAACGTTTAAATCTTTAATCCATCTTGAATTGATTTTTGTATAAGGTGTAAGGAAGGGATCCAGTTTCAGCTTTCTACATATGGCTAGCCAGTTTTCCCAGCACCATTTATTAAATAGGGAATCCTTTCCCCATTGCTTGTTTTTCTCAGGTTTGTCAAAGATCAGATAGTTGTAGATATGCGGCATTATTTCTGAGGGCTCTGTTCTGTTCCATT…	47	14	60	0	---	---	Insertion	Solo_L1	AAAGATGTGATATG	None	Inverted	Detected	---	chr2,83193206,-,chr7,30445298,+,	---	---	2,83193219,TD1	FALSE
H2009	chr20	16100146	+	chr20	16100153	-	TTTTTCATAATCTGTGTTCATGATTTTGAATGTTGATGCATTCTTGCCTTCCTGGAATAAACACTTAGTCATAATGTATAGTTTTTTAAAAAAAAAAAAAATACCCCAGTGACTTTGATTTTCTAATATTTTATTTTGGTTTTTACATCTGTAGTCCTAAGTGAGATTGAACTATTAATTGTCTTTTTGCTTTCTGGCCAGTTTTGTATGTGCCACAATTTTGACATTTTTGGCACCTTTAGGATTGACAGAATAAGTCTGAGGAATATTAAAGTTCTACAGGGTTTTGTCTATGTATTCTTTAGATTAAATTTTGAGTTCTAGCTTTTCTATAAGTAATATTGCTAAAGTTAGATATCTTTTTCTAAAAGTTAACTGGAAACTTTGAAAAAAATAAAT…	28	16	56	0	---	---	Insertion	Partnered_L1	AAAGATTGATTTG	chr3,123871866,123871879,*,L1_curated_1	NA	Detected	---	chr3,123876600,+,chr20,16100099,-,	---	---	20,16100130,TD2	FALSE
H2009	chr20	24343932	+	chr20	24343933	-	TTTTTTTTTTTTTTTTTTTTTTTTTTTGGGATTCAGTCACCTTTATTAGACCTGTGGCCCCATGTGAAGTTTCTTTTTCTTTCTTTTTTTTTTTTATTATACTCTAAGTTTTAGGGTACATGTGCACATTGTGCAGGTTAGTTACATATGTATACATGTGCCATGCTGGTGCGCTGCACCCACTAATGTGTCATCTAGCATTAGGTATATCTCCCAATGCTATCCCTCCCCCTCCCCCTACCCCACCACAGTCCCCAGAGTGTGATATTCCCCTTCCTGGAGAAGGACACTAAATTTAAA	40	8	55	0	---	---	Insertion	Partnered_L1	AGAAGGACACTAAATTT	chr22,28663283,28669315,+,L1HS	NA	Detected	---	chr20,24343978,+,chr22,28669456,+,	---	chr20,24343932,+,chr22,28669375,+,TTTTTTTTTTTTTTTTTTTTTTTTTTT	20,24343923,TD2	FALSE
H2009	chr20	45213834	+	chr20	45213835	-	TGCATATGTTTTTTTTTTTTTTTTTTTTTTTTTTTTTCTTTTTTTATTATACTCTAAGTTTTAGGGTACATGTGCACATTGTGCAGGTTAGTTACATATGTATACATGTGCCATGCTGGTGCACT	56	16	61	0	---	---	Insertion	Solo_L1	TGCATATGTTTTT	None	Simple	Detected	---	---	---	---	20,45213834,TD0	FALSE
H2009	chr20	60532744	+	chr20	60532745	-	TCAAATCTTTTTTCTTTTTTTTTTTTTTTTTTTTTTTTTTTTTTTTTTTTTTTTTTTATTATACTTTAAGTTTTAGGGTACATGTGCACATTGTGCAGCTTAGTTACATATGTATACATGTGCCATGCTGGTTATGCAGCCATAAAAATGATGAGTTCATGTCCTTTGTAGGGACATGGATGAAACTGGAAACCATCATTCTCAGT	24	12	45	0	---	---	Insertion	Solo_L1	TCAAATC	None	Inverted	Detected	---	---	---	---	20,60532742,TD0	FALSE
H2009	chr21	15051798	+	chr21	15071935	-	---	47	13	88	0	NRIP1	---	Deletion	None	---	---	---	Detected	chr21,15051798,+,chr21,15071935,-,	chr21,15051798,+,chr21,15071935,-,	chr21,15051801,+,chr21,15071938,-,	chr21,15051799,+,chr21,15071936,-,	---	FALSE
H2009	chr21	34822051	+	chr21	34824955	-	C	33	12	65	0	RUNX1	RUNX1	Deletion	None	---	---	---	Detected	chr21,34822051,+,chr21,34824955,-,C	chr21,34822051,+,chr21,34824955,-,C	chr21,34822051,+,chr21,34824955,-,C	chr21,34822051,+,chr21,34824955,-,C	---	TRUE
H2009	chr21	5255068	+	chr21	5255069	-	AATCATGTGGTTTTTTTTTTTTTTTTTTTTTTTTTTTTTTTTTTTTTCAATTCAATTTCTTTGCCTTTATTTTACTTGTTTTATTGTGCTGGTTAAGATTTCCAGTATAATGTTAAACAGGAGTGGTGAAAACAGACATCATTGCCTTGTTTCCAATCTTAGGAGGCAGGTGTTGAGTCTTCTATCATCTTGTATGATATTAGTCATAGGTTTTTTGTAGATACTTTTTATCAGGTTGAGGAAGTTTCCTTTTAATTTGCTTAGATTTTCTTTGTCTTTACCGTGAATGAATAATGATTTGTTCAGGCGCTTTTTATGGATCTGTTGAGATGATCATATTTTTTCTTTTGTCCATGAGTTGGCAAACTTTTTCACAAAGGGCAGTGTGAGAAAAATAAT…	184	13	397	0	---	---	Insertion	Partnered_L1	AATCATGTGGTTTTT	chr3,123871866,123871879,*,L1_curated_1	NA	Partially detected	---	chr3,123873541,+,chr21,5255147,+,	---	---	---	FALSE
H2009	chr3	125683914	-	chr3	125688227	-	---	105	10	180	0	---	---	Inversion	None	---	---	---	Detected	chr3,125683912,-,chr3,125688229,-,	chr3,125683912,-,chr3,125688229,-,	chr3,125683912,-,chr3,125688229,-,	chr3,125683913,-,chr3,125688228,-,	---	FALSE
H2009	chr3	151430767	+	chr5	43741211	-	TTTTTTTTTTTTTT	168	9	144	0	MED12L	---	Translocation	None	---	---	---	Not detected	---	---	---	---	---	FALSE
H2009	chr3	161739088	+	chr3	161739089	-	GCTCACAGTAAATTCTTTTTTTTTTTTTTTTTTTTTTTTTTTTTTTGAGACGGAGTTTCATTCTGTTGCCCAGGCTGGAGTGCAATGGCGCGATCTCGGCTCACTGCAACCTCCGCCTCCTGGGTTCAAGCGACTCTCCTGCCTTAGCCTCCCGAGTAGCTGGGATTACAGGCGTGCGCCACCATGCCTGGCTGATTTTGTATTTTTAGTAGAGATGGGGTTTCTCCATGTTGGTCAGGCTGGTCTCGAACTCCCAACCTCAGGTGATCCACCCACCTCGGCCTCCCAAAGTGCTGGGATTACAGGCATGAGCCACCGCGCCCGCCCG	25	13	46	0	---	---	Insertion	Alu	GCTCACAGTAAA	None	NA	Partially detected	chr3,161739106,+,chr17,49862201,+,	chr3,161739162,+,chr17,49862204,+,	---	chr3,161739105,+,chr17,49862201,+,	---	FALSE
H2009	chr3	173061053	+	chr3	173061054	-	CTTTTTTTTTTTTTTTTTTTTTTATTATTATTATTTTTTTATTATACTCTAAGTTTTAGGGTACATGTGCACATTGTGCAGGTTAGTTACATATGTATACATGTGCCATGCTGGTGCGCTGCACCCACTAATGTGTCATCTAGCATTAGGTATATCTCCCAATGCTATCCCTCCCCCCCCCCGACCCCACCACAGTCCCCAGAGTGTGATATTCCCTTCCTGTGTCCATGTGATCTCATTGTTCAATTCCCACCTATGAGTGAGAATATGCGGTGTTTGGTTTTTGTTCTTGCGATAGTTTACTGAGAATGATGGTTTCAATTTCATCCATGTCCCTACAAAGGATATGAACTCATCATTTTTTATGGCTGCATAGTATTCCATGGTGTATATGTGCCA…	38	17	47	0	SPATA16	SPATA16	Insertion	Solo_L1	None	None	Simple	Detected	---	---	---	---	3,173061055,TD0	FALSE
H2009	chr3	39563271	+	chr3	39563272	-	AACTTAACTATTTTTTTTTTTTTTTTTTTTTTTTTTTTTTTTTTACAGCTATATCCCAATTTATTTGTGTTCCAGGATATGTGAAGAAAGACATTCACTATAGCATATTTTTTTTTTTTTATTATTATACTCTAAGTTTTAGGGTACATGTGCACATTGTGCAGGTTAGTTACATATGTATACATGTGCCATGCTGGTGCGCTGCACCCACTAATGTGTCATCTAGCATTAGGTATATCTCCCAATGCTATCCCTCCCCCTA	41	26	45	0	---	---	Insertion	Partnered_L1	AACTTAACTATTTTT	chr1,86679080,86685111,-,L1HS	NA	Detected	---	chr1,86679265,+,chr3,39563223,-,	---	chr1,86679232,+,chr3,39563272,-,	3,39563271,TD2	FALSE
H2009	chr3	94004428	+	chr3	94004429	-	TTTTTCACAGTTCTTTTTTTTTTTTTTTTTTTTTTTTTTTTTTTATTATACTCTAAGTTTTAGGGTACATGTGCACATTGTGCAGGTTAAAAAACCAAACACCGCATATTCTCACTCATAGGTGGGAATTGAACAATGAGATCACATGGACACAGGAAGGGAATATCACACTCTGGGTGAACAT	43	18	61	0	ARL13B	ARL13B	Insertion	Solo_L1	TGGGTGAACAT	None	Inverted	Detected	---	chr3,94004417,+,chr3,94004418,-,	---	---	3,94004451,TD0	FALSE
H2009	chr4	16490996	+	chr4	16490997	-	AAATTAAATAATTTTTTTTTTTTTTTTTTTTTTTTTTTTTTTTTTTTTTTTTTTTTTTTATTATACTCTAAGTTTTAGGGTACATGTGCACATTGTGCAGGTTAGTTACATATGTATACATGTGCCATGCTGGTGCGCTGCACCCACTAACGTGTCATCTAGCATTAGGTATATCTCCCAATGCTATCCCTCCCCCTCCCCGACCCCACCACAGTCCCCAGAGTGTGATATTCCCCTTCCTGTGTCCAAGTGATCTCATTGTTCAATTCCCACCTATGAGTGAGAATATGCGGTGTTTGGTTTTTGTTCTTGCGATAGTTTACTGAGAATGATGGTTTCCAATTTCATCCATGTCCCTACAAAGGACATGAACTCATCATTTTTATGGCTGCATAGTAT…	47	22	66	0	---	---	Insertion	Solo_L1	TTAAATAAT	None	Simple	Detected	---	---	chr2,210511036,-,chr4,16491004,-,	---	4,16491000,TD0	FALSE
H2009	chr4	173912996	+	chr4	173912997	-	AAGAATGGCACTGTTTACTGAGAATGATGGTTTCCAATTTCATCCATGTCCCTACAAAAAAAAAAATAATAATAATAATAATAATAATAATAATTTAAGATGTAAAAAAAAAAAAAAAAAAAAAAAAAAAAAAAAAAAAAAAAAAA	33	27	54	0	LINC02269	LINC02269	Insertion	---	AAGAATGGCACTGTT	None	NA	Not detected	---	---	---	---	---	FALSE
H2009	chr4	189509671	+	chr4	189509672	-	TATTTTTTTTTTTTTTTTTTTTTTTTTTTTTTTTATTATACTCTAAGTTTCAGGGTACATGTGCACATTGTGCAGGTTAGTTACATATGTATACATGTGCCATGCTGGTGCGCTGCACCCACTAATGTGTCATCTAGCATTAGGTATATCTCCCAATGCT	32	19	54	0	---	---	Insertion	Solo_L1	TATTTT	None	Simple	Detected	chr4,125929981,-,chr4,189509672,-,	---	---	---	4,189509671,TD1	FALSE
H2009	chr4	2350737	+	chrX	112962861	+	---	122	13	108	0	ZFYVE28	---	Translocation	None	---	---	---	Detected	chr4,2350737,+,chrX,112962861,+,	chr4,2350737,+,chrX,112962861,+,	chr4,2350737,+,chrX,112962861,+,	chr4,2350737,+,chrX,112962861,+,	---	FALSE
H2009	chr4	46496108	+	chr4	46496109	-	AAAGAAAGAAAATATTTATATTCTATTCTAACATTTCATTAATAATTTGATTGGTAAGGGATTCTAGGTTGGAAATAATTTTTCTTCACAATTTTGCGTTGGTCACTTAACATCCAGCATTTGTGAGATGTCTGAAGCTATTCTGATACTGAATATTTTGAATTTGTCCTGTTTTGATTTCCTCTGAAAATTTGAAGAATCTTTTCTTTGTCCCTAGTGTTATAAAATTTCATAATTGGTCAGAGTTTATCTTTTATGCTAGGATACTTCCCAGGCACTTTTATCAATAAACACATACTTCTCTTTGAAGGAAAAAAAAAAAAAAAAAAA	47	22	48	0	---	---	Insertion	Partnered_L1	AAAGAAAGAAAATA	chr5,113367371,113367384,*,L1_curated_2	NA	Detected	chr4,46496122,+,chr5,113368078,-,	chr4,46496114,+,chr5,113368070,-,	chr4,46496122,+,chr5,113368078,-,	chr4,46496118,+,chr5,113368074,-,	4,46496117,TD2	FALSE
H2009	chr4	57721376	+	chr4	57721377	-	AAAAATTTGGGGACTGTGGTGGGGTCGGGGAGGGGGAGGGATAGCATTGGGAGATATACCTAATGCTAGATGACACATTAGTGGGTGCAGCACCAGCATGGCACATGTATACATATGTAACTAACCTGCACAATGTGCACATGTACCCTAAAACTTAGAGTATAATAAAAAAAAAAAAAAAAAAAAAAAAAGAAAGAAAGAAATAAATAAAAGAAAAGAAAGAAAGAAAGAAAGAAAGAAAGAAAGAAGAAAGAAAGAAAGAAAGAAAGAAAGAAAGAAAGACAGAAAGAAAGAAAGAAAGAGAAAAGCAAAATGTCTGTTCCGGTCTATTGCCTATTTTTTTGAATTTGGATTTGGTTTTCTTGCTATTGAGTTGTTTGAGTTCCTTGTATATTTTGA…	41	16	43	0	---	---	Insertion	Partnered_L1	AAAAATTT	chr2,155671310,155671311,*,gnomAD-SV_v2.1_INS_2_15484	NA	Detected	---	chr4,57721376,+,chr4,57721377,-,	---	---	4,57721387,TD1	FALSE
H2009	chr4	5874676	+	chr4	5874677	-	AAAGAGAGAGGGAGTTTTAGCATGAAGGGTTGTTGAATTTTGTCAAAGGCTTTTTCTGCATCTATTGAGATAATCATGTGGTTTTTGTCTTTGGCTCTGTTTATATGCTGGATTACATTTATTGATTTGCGTATATTGAACCAGCCTTGCATCCCAGGGATGAAGCCCACTTGATCATGGTGGATAAGCTTTTTTGATGTGCTGCTGGATTCGGTTTGCCAGTATTTTATTGAGGATTTTTGCATCAATGTTCATCAAGGATATTGGTCTAAAATTCTCTTTTTGGTTGTGTCTCTGCCCGGCTTTGGTATCAGAATGATGCTGGCCTCATAAAATGAGTTAGGGAGGATTCCCTCTTTTTCTATTGATTGGAATAGTTTCAGAAGGAATGGTACCAGT…	44	16	41	0	CRMP1	CRMP1	Insertion	Solo_L1	AAAGAGAGAGGGAGT	None	Inverted	Detected	chr4,5874691,+,chr10,98222578,-,	---	---	---	4,5874674,TD0	FALSE
H2009	chr4	94216579	+	chr4	94335854	-	---	56	18	107	0	SMARCAD1	HPGDS	Deletion	None	---	---	---	Detected	chr4,94216580,+,chr4,94335855,-,	chr4,94216579,+,chr4,94335854,-,	chr4,94216580,+,chr4,94335855,-,	chr4,94216579,+,chr4,94335854,-,	---	FALSE
H2009	chr5	11337730	+	chr5	11337731	-	CTCTTCTCACCCTGCCCTGCTTCCTTCAGTAATTAGTTTTGGAAAGAAAGAACTCACATAGTAAAAATGACCTGGAAACTCAAATTAAAATTTTTTTCTTGCCCACAAAAAAAAAAAAAAAAAAAAAAAAAAAAAAAAAAAAAAAGCACTACCTGCTTT	121	21	50	0	CTNND2	CTNND2	Insertion	Orphan_L1	AAAGCACTACCTGCTTT	chr4,74717539,74723587,-,L1HS	NA	Detected	---	chr4,74716393,+,chr5,11337727,+,	---	chr4,74716393,+,chr5,11337727,+,	5,11337713,TD2	TRUE
H2009	chr5	115517202	+	chr5	115517221	-	ATTTTTTTTTTTTTTTTTTTTTTTTTTTTTTTTTTTTTTTTATTATACTCTAAGTTTTAGGGTACATGTGCACATTGTGCAGGTTAGTTACATATGTATACATGTGCCATGCTGGTGCGCTGCACCCACTAATGTGTCATCTAGCATTAGGTATATCTCCCAATGCTATCCTCCCCTTCCCGACCCCACCACAGTCCTCAGAGTGTGATATTCCCCTTCCTGTGTCCATGTGATCTCATTGTTCAATTCCCACCTATGAGTGAGAATGTCTGGTGTTTGGTTTTTGTTCTTGCGATAGTTTACTGAGAATGATGGTTTCAATTTCATCCATGTCCCTACAAAGGATATGAACTCATCATTTTTTATGGCTGCATAGTATTCCATGGTGTATATGTGCCA…	33	10	60	0	---	---	Insertion	Solo_L1	None	None	Simple	Detected	chr5,115517221,-,chr11,90370722,+,	---	---	---	5,115517204,TD0	FALSE
H2009	chr5	132481375	+	chr5	132484559	-	---	32	10	69	0	---	IRF1	Deletion	None	---	---	---	Detected	chr5,132481377,+,chr5,132484561,-,	chr5,132481375,+,chr5,132484559,-,	chr5,132481377,+,chr5,132484561,-,	chr5,132481376,+,chr5,132484560,-,	---	FALSE
H2009	chr5	21772593	+	chr5	21772594	-	AAGAAGTTTATACTAGTATTCCATGGTGTATATGTGCCACATTTTCTTAATCCAGTCTATCATTGTTGGACATTTGGGTTGGTTCCAAGTCTTTGCTATTGTGAATAGTGCCGCAATAAACATACGTGTGCATGTGTCTTTATAGCAGCATGATTTATACTCATTTGGGTATATACCCAGTAATGGGATGGCTGGGTCAAATGGTATTTCTAGTTCTAGATCCCTGAGGAATCGCCACACTGACTTCCACAATGGTTGAAACACCGCATATTCTCACTCATAGGTGGGAATTGAACAATGAGATCACATGGACACAGGAAGGGGAATATCACACTCTGGGGACTGTGGTGGGGTCGGGGTGGGGAGGGATAGCATTGGGAGATATACCTAATGCTAGAT…	116	20	54	0	CDH12	CDH12	Insertion	Solo_L1	AAGAAGTTTATACTA	None	Inverted	Detected	---	---	---	---	5,21772593,TD0	FALSE
H2009	chr5	3227429	+	chr5	3227430	-	AAAAAGCCATTCATATGTAACTAACCTGCACAATGTGCACATGTACCCTAAAACTTAGAGTATAATAAAAAAAAAAAAAAAAAAAAAAAAAAAAAAAAAAAAAAAAAAAAAAAA	113	51	62	0	---	---	Insertion	Solo_L1	AAAAAGCCATTCA	None	Simple	Detected	chr5,3227443,+,chr5,104524552,-,	---	---	---	5,3227429,TD0	FALSE
H2009	chr5	5804814	+	chr5	45436713	+	AAAGTGTA	215	11	100	0	---	HCN1	Inversion	None	---	---	---	Detected	---	chr5,5804814,+,chr5,45436713,+,AAAGTGTA	---	chr5,5804814,+,chr5,45436713,+,AAAGTGTA	---	FALSE
H2009	chr6	162228777	+	chr6	162228778	-	TTTTTTTTTTTTTTTTTTTTTTTTCTTTATACTTTACGTTTTAGGGTACATGTGCACATTGTGCAGGTTAGTTACATATGCATACATGTGCCATGCTGGTGCGCTGCACCCACTAACTCGTCATCTAGCATTAGGTATATCTCCCGATGCTATCCCTCCCCCTCCCCCACT	38	19	51	0	PRKN	PRKN	Insertion	Solo_L1	None	None	Simple	Detected	---	chr6,162228783,+,chr17,32678251,-,TTTTTTTTTTT	---	chr6,162228779,+,chr17,32678255,-,TTTTTTTTTTTTTTTTTTT	6,162228777,TD0	FALSE
H2009	chr6	64958389	+	chr7	115093189	-	---	78	18	106	0	EYS	LINC01393	Translocation	None	---	---	---	Detected	chr6,64958395,+,chr7,115093195,-,	chr6,64958389,+,chr7,115093189,-,	chr6,64958395,+,chr7,115093195,-,	chr6,64958392,+,chr7,115093192,-,	---	FALSE
H2009	chr6	82240841	+	chr6	82247560	-	---	65	8	84	0	IBTK	IBTK	Deletion	None	---	---	---	Detected	chr6,82240841,+,chr6,82247560,-,	chr6,82240841,+,chr6,82247560,-,	---	chr6,82240842,+,chr6,82247561,-,	---	FALSE
H2009	chr6	88169757	+	chr6	88169758	-	AAGGGGGACTGTGGTGGGGTCAGGGGAGGGGGAGGGATAGCATTGGGAGATATACCTAATGCTAGATGACACATTAGTGGGTGCAGTGCACCAGCATGGCACATGTATACATATGTAACTAACCTGCACAATGTGCACATGTACCCTAAAACTTAGAGTATAATAAAAAAAAAAAAAAAAAAAAAAAAAAAAAAAAAAAAAAAAAAGA	37	14	49	0	---	---	Insertion	Solo_L1	None	None	Simple	Detected	---	---	---	---	6,88169756,TD0	FALSE
H2009	chr7	133123903	+	chr7	133128235	-	---	69	10	44	0	---	---	Deletion	None	---	---	---	Detected	---	---	---	chr7,133123906,+,chr7,133128240,-,CT	---	FALSE
H2009	chr7	19286258	+	chr7	19286259	-	AATGTGGTGGGGTCGGGGAGGGGGAGGGATAGCATTGGGAGATATACCTAATGCTAGATGACACATTAGTGGGTGCAGCGCACCAGCATGGCACATGTATACATATGTAACTAACCTGCACAATGTGCACATGTACCCTAAAACTTAGAGTATAAAAAAAAAAAAAAAAAAAAAAAAAAAAAAAA	35	19	44	0	---	---	Insertion	Solo_L1	None	None	Simple	Detected	---	chr7,19286258,+,chr7,19286259,-,	---	---	7,19286258,TD0	FALSE
H2009	chr7	33755630	+	chr7	33755631	-	AGAAATAGATCAACATGTATACATATGTAACTAACCTGCACAATGTGCACATGTACCCTAAAACTTAGAGTATAATAAAAAAAAGAATCTAAAAAAAAAAAAAAAAAAAAAAAAAAAAAAAAA	34	14	59	0	---	---	Insertion	Solo_L1	AGAAATAGATCAA	None	Simple	Partially detected	---	chr7,30445406,+,chr7,33755616,-,	---	chr7,30445302,+,chr7,33755631,-,AAAAAAAA	---	FALSE
H2009	chr8	131149098	+	chr8	131149099	-	TCTCTGGTTTTTTTTTTTTTTTTTTTTTTTTTTTTTTTTTTTTTTTTTTTTTTTGCATGGAATGGGAAAATTTATTTGCAAAGCATACATCTGACAAGGAGCCATTACTCAAAATATACAAGGAACTCAAACAACTCAATAGCAAGAAAACCAAAATCCAAATTCAAAAAAATAGGCAATAGACCGGAACAGACATTTTGCTTTCTCTTTCTTTCTTTCTTTCTTTCTTTCTTTCTTTCTTTCTTTCTTTCTTTCTTTCTTCTTTCTTTCTTTCTTTCTTTCTTTCTTTCTTTTCTTTTTATTTATTTCTTTCTTTTTTTTTTTTTTTTTTTTTATTATACTCTAAGTTTTAGGGTACATGTGCACATTGTGCAGGTTAGTTACATATGTATACATGTG…	46	16	52	0	---	---	Insertion	Solo_L1	None	None	Other	Detected	---	---	---	chr2,155671570,+,chr8,131149114,+,AAAAAAAAAAAAAAAAAAAAAAAAAAAAAAAA	8,131149098,TD1	FALSE
H2009	chr8	26411911	+	chr8	26411912	-	AAAAACACTATGCTATTGAGAATAGTGCCGCAATAAACATACGTGTGCATGTGTCTTTATAGCAGCATGATTTATACTCATTTGGGTATATACCCAGTAATGGGATGGCTGGGTCAAATGGTATTTCTAGTTCTAGATCCCTGAGGAATCGCCACACTGACTTCCACAATGGTTGAACTAGTTTACAGTCCCACCAACAGTGTAAAAGTGTTCCTATTTCTCCGCATCCTCTCCAGCACCTGTTGTTTCCTGACTTTTTAATGATTGCCATTCTAACTGGTGTGAGATGATATCTCATAGTGGTTTTATGCGGTGTTTGGTTTTTTGTTCTTGCGATAGTTTACTGAGAATGATGGTTTCCAATTTCATCCATGTCCCTACAAAGGATATGAACTCATC…	14	10	48	0	BNIP3L	BNIP3L	Insertion	Solo_L1	AAAAACACTATG	None	Other	Detected	chr6,95903798,+,chr8,26411923,+,	---	---	---	8,26411911,TD0	FALSE
H2009	chr8	46602307	+	chr8	46603097	-	---	41	20	57	0	ASNSP1	ASNSP1	Deletion	None	---	---	---	Not detected	---	---	---	---	---	FALSE
H2009	chr8	53575995	+	chr8	53575996	-	AAAAAATATTAGAAGATACAAAACTGGCCAAGGGAAGCAAAGACAATTAATAGTTCAATCTCACTTAGGACTACAGATGTAAAAAACCAAAATAAAATATTAGAAAATCAAAAAAAAAAAAAA	53	16	61	0	---	---	Insertion	Partnered_L1	AAAAAATATTAGAAGATA	chr3,123871866,123871879,*,L1_curated_1	NA	Detected	---	chr3,123876172,+,chr8,53575996,-,AAAAAAA	chr3,123876172,+,chr8,53575996,-,AAAAAAA	chr3,123876172,+,chr8,53575996,-,AAAAAAA	8,53576013,TD2	FALSE
H2009	chr8	79328027	+	chr8	79328028	-	TTTTTTTTTTTTTTTTTTTTTTTTTTTTTTTATTATACTCTAAGTTTTAGGGTACATGTGCACATTGTGCAGGTTAGTTACATATGTATACATGTGCCATGCTGGTGCGCTGCACCCACTAATGTGTCATCTAGCATTAGGTATATCTCCCAATGCTATCCCCCTCCCCCTCCCGACCCCACCACAGTCCCCAGAGTGTGATATTCCCCTTCCTGTGTCCATGTGATCTCATTGTTCAATTCCCACCTATGAGTGAGAATATGCGGTGTTTGGTTT	39	13	50	0	---	---	Insertion	Solo_L1	None	None	Simple	Detected	---	---	---	---	8,79328027,TD0	FALSE
H2009	chr9	117435419	+	chr9	117435420	-	TTTCCATTTCTTTTTTTTTTTTTTTTTTTTTTTTTTTTTTTTTTTTTTTTAACAACCAAAAGACAATCTGCCTTTATTTCTCAAAATGACTTTGACCTCAAATTCTGAAACTGACAGGGTGACTTTGCTCAGTGAATAAATATGATACAGAACCTTTAGAGGGAATCGAATATGCCGAATACCCAAGTGATCTCTCTGTCTCTCTTTTTTTTTTTTTTTTTTTTTTTATTATACTCTAAGTTTTAGGGTACATGTGCACATTGTGCAGGTTAGTTACATATGTATACATGTGCCATGCTGGTGCGCTGCACCCACTAATGTGTCATCTAGCATTAGGTATATCTCCCAATGCTATCCCTCCCCCTCCCCCGACCCCACCACAGTCCCCAGAGTGTGATA…	43	18	46	0	---	---	Insertion	Partnered_L1	TTTCCATTTCTT	chr3,89460825,89466856,-,L1HS	NA	Detected	---	chr9,117435419,+,chr9,117435420,-,	---	---	9,117435419,TD1	FALSE
H2009	chrX	105436851	+	chrX	105436852	-	AGAAATGTAGGCATTTAGTGCTATAAATTTCCCTCTACACACTGCTTTGAATGCGTCCCAGAGATTCTGGTATGTGGTGTCTTTGTTCTCGTTGGTTTCAAAGAACATCTTTATTTCTGCCTTCATTTCGTTATGTACCCAGTAGTCATTCAGGAGCAGGTTGTTCAGTTTCCATGTAGTTGAGCAGCTTTGAGTGAGATTCTTAATCCTGAGTTCTAGTTTGATTGCACTGTGGTCTGAGAGATAGTTTGTTATAATTTCTGTTCTTTTACATTTGCTGAGGAGAGCTTTACTTCCAACTATGTGGTCAATTTTGGAATAGGTGTGGTGTGGTGCTGAAAAATGTATATTCTGTTGATTTGGGGTGGAGAGTTCTGTAGATGTCTATTAGGTCTGCTT…	38	8	50	0	IL1RAPL2	IL1RAPL2	Insertion	Solo_L1	AGAAATGTAG	None	Inverted	Detected	---	---	---	---	X,105436851,TD0	FALSE
H2009	chrX	112862679	-	chrX	112863546	-	---	53	14	68	0	---	---	Inversion	None	---	---	---	Detected	---	chrX,112862677,-,chrX,112863548,-,	chrX,112862677,-,chrX,112863548,-,	chrX,112862678,-,chrX,112863547,-,	---	FALSE
H2009	chrX	116760277	-	chrX	116760983	-	---	30	11	45	0	---	---	Inversion	None	---	---	---	Detected	---	chrX,116760275,-,chrX,116760985,-,	chrX,116760275,-,chrX,116760985,-,	chrX,116760276,-,chrX,116760984,-,	---	FALSE
H2009	chrX	68260964	+	chrX	68261196	-	---	19	17	60	0	OPHN1	OPHN1	Deletion	None	---	---	---	Detected	chrX,68260967,+,chrX,68261199,-,	chrX,68260964,+,chrX,68261196,-,	chrX,68260964,+,chrX,68261196,-,	chrX,68260965,+,chrX,68261197,-,	---	FALSE
H2009	chrX	9088773	+	chrX	9088783	-	TTCTTTTTTTTTTTTTTTTTTTTTTTTTTTTTTTTTTTTTATTATACTCTAAGTTTTAGGGTACATGTGCACATTGTGCAGGTTAGTTACATATGTATACATGTGCTATGCTGGTGCGCTGCACCCACTAATGTGTCATCTAGCATTAGGTATATCTCCCAATGCTATCCCTCCCCTCCCTCGACCCCACCACAGTCCCCAGAGTGTGATATTCCCTTCCTGGGTCCATGTGATCTCATTGTTCAATTCCCACCTATGAGTGAGAATATGCGGTGTTTGGTTTTTTGTTCTTGTGATAGTTTAC	23	11	50	0	---	---	Insertion	Solo_L1	None	None	Simple	Detected	---	chrX,9088778,+,chrX,9088783,-,	---	---	X,9088780,TD0	FALSE
H2009	chr1	107573168	+	chr1	107573169	-	AGAAATCTCAGCATTACTCATCAACCTACTCATCTGACAAAGGGCTAATATCCAGAATCTACAATGAACTCAAACAAATTTACAAGAAAAAAACAAACAACCCCATCAAAAAGTGGGCGAAGGACATGAACAGACACTTCTCAAAAGAAGACATTTATGCAGCCAAAAAACACATGAAGAAATGCTCATCATCACTGGCCATCAGAGAAATGCAAATCAAAACCACTATGAGATATCATCTCACACCAGTTAGAATGGCAATCATTAAAAAGTCAGGAAACAACAGGTGCTGGAGAGGATGCGGAGAAATAGGAACACTTTTACACTGTTGGTGGGACTGTAAACTAGTTCAACCATTGTGGAAGTCAGTGTGGCGATTCCTCAGGGATCTAGAACTAG…	52	18	46	0	VAV3	VAV3	Insertion	Solo_L1	AGAAATCTCAGCATTA	None	Simple	Detected	---	chr1,107573168,+,chr1,107573169,-,	---	---	1,107573168,TD0	FALSE
H2009	chr1	114206091	+	chr1	114206093	-	GTCAGGGGGGAGGGGGAGGATAGCATTGGGAGATATACCTAATGCTAGATGACACATTAGTGGGTGCAGCGCACCAGCATGGCACATGTATACATGCATGTAACTAACCTGCACACAATGTGCACATGTACCCTAAAAACTTAGAGTATAATAAAAAAAAAATATGCTATAAAAAAAAAAAAAAAAAAA	40	3	66	0	---	---	Insertion	Solo_L1	None	None	Simple	Not detected	---	---	---	---	---	FALSE
H2009	chr1	158813494	+	chr1	158813495	-	AAGAATATTTATGTGCCACATTTTCTTAATCCAGTCTATCATTGTTGGACATTTGGGTTGGTTCCAAGTCTTTGCTATTGTGAATAGTGCCGCAATAAACATACGTGTGCATGTGTCTTTATAGCAGCATGATTTATACTCATTTGGGTATATACCCAGTAATGGGATGGCTGGGTCAAATGGTATTTCTTAGTTCTAGATCCCTGAGGTATTGGGAGATATACCTAATGCCAGATGACACATTAGTGGGTGCAGCGCACCAGCATGGCACATGTATACATATGTAACTAACCTGCACAATGTGCACATGTACCCTAAAACTTAGAGTATAATAAAAAAAATAATAAAAAAAAAAAAAAAAAAAAAAAAAAAAAAAAAAA	45	14	58	0	---	---	Insertion	Solo_L1	AAGAATATTTAT	None	Inverted	Detected	---	---	---	---	1,158813494,TD0	FALSE
H2009	chr1	174431572	+	chr1	174431581	-	TTTTTTTTTTTTTTTTTTTTTTTTTTTTTTTTTTTTTTTTTATTATACTCTAAGTTTTAGGGTACATGTGCACATTGTGCAGGTTAGTTACATATGTATACATGTGCCATGCTGGTGCGCTGCACCCACTAATGTGTCATCTAGCATTAGGTATATCTCCCAATGCTATCCCTCCCCTCCCCGACCCCACCACAGTCCCCAGAGTGTGATATTCCCTTCCTGTGTCCATGTGATCTCATTGTTCAATTCCCACCTATGAGTGAGAATATGCGGTGTTTGGTTTTTTGTTCTTGCGATAGTTTACTGAGAATGATGGTTTCCAATTTCATCCATGTCCCTACAAAGGATATGAACTCATCATTTTTATGGCTGCATAGTATTCCATGGTGTATATGTGCC…	77	27	75	0	RABGAP1L	RABGAP1L	Insertion	Solo_L1	None	None	Simple	Detected	---	chr1,174431578,+,chr1,174431581,-,	---	---	1,174431578,TD0	FALSE
H2009	chr1	175909202	+	chr1	175928944	-	---	103	18	102	0	---	---	Deletion	None	---	---	---	Detected	chr1,175909202,+,chr1,175928944,-,	chr1,175909202,+,chr1,175928944,-,	chr1,175909209,+,chr1,175928951,-,	chr1,175909205,+,chr1,175928947,-,	---	FALSE
H2009	chr1	176972750	+	chr1	176972751	-	AGAAAACAAACTTATTAGATTCAATGCCATCCCCATCAAGCTACCAATGACTTTCTTCACAGAATTGGAAAAAACTACTTTAAAGTTCATATGGAACCAAAAAGAGCCCGCATCGCCAAGTCAATCCTAAGCCAAAAGAACAAAGCTGGAGGCATCACACTACCTGACTTCAAACTATACTACAAGGCTACAGTAACCAAAACAGCATGGTACTGGTACAAAAACAGAGATATAGATCAATGGAACAGAACAGAGCCCTCAGAAATAATGCCGCATATCTACAACTATCTGATCTTTGACAAACCTGAGAAAAACAAGCAATGGGAAAGGATTCCCTATTTAATAAATGGTGCTGGGAAAACTGGCTAGCCATATGTAGAAAGCTGAAACTGGATCCCT…	50	6	56	0	ASTN1	ASTN1	Insertion	Partnered_L1	AGAAAACAAACTTATT	chrX,11935296,11941314,-,L1HS	Other	Not detected	---	---	---	---	---	FALSE
H2009	chr1	184485069	+	chr1	184485070	-	CATAATTTTTTTTTTTTTTTTTTTTTTTTTTTTTTTTTGAGACGGAGTCTCGCTCTGTCGCCCAGGCTGGACTGGGCGGACTGCAGTGGCGCAATCTCGGCTCACTGCAAGCTCCGCTCCCGGGTTCACGCCATTCTCCTGCCTCAGCCTCCCGAGTAGCTGGGACTACAGGCGCCCGCC	70	6	64	0	C1orf21	C1orf21	Insertion	Alu	CATAATTTTT	None	NA	Detected	---	chr1,184485069,+,chr1,184485070,-,	---	---	1,184485069,TD0	FALSE
H2009	chr1	193833802	+	chr1	193833803	-	AAGAAATGCTCATCATCACTGGCCATCAGAGAAATGCAAATCAAAACCACTATGAGATATCATCTCACACCAGTTAGAATGGCAATCATTAAAAAGTCAGGAAACAACAGGTGCTGGAGAGGATGCGGAGAAATAGGAACACTTTTACACTGTTGGTGGGACTGTAAACTAGTTCAACCATTGTGGAAGTCAGTGTGGCGATTCCTCAGGGATCTAGAACTAGAAATACCATTTGACCCAGCCATCCCATTACTGGGTATATACCCAAATGAGTATAAATCATGCTGCTATAAAGACACATGCACACGTATGTTTATTGCGGCACTATTCACAATAGCAAAGACTTGGAACCAACCCAAATGTCCAACAATGATAGACTGGATTAAGAAAATGTGGCAC…	88	8	54	0	---	---	Insertion	Solo_L1	None	None	Simple	Detected	---	---	---	---	1,193833804,TD0	FALSE
H2009	chr1	214230176	+	chr1	214230177	-	ATAAATACAAGATGCAGGGGGAGGAGCCAAGATGGCCGAATAGGAACAGCTCCGGTCTACAGCTCCCAACGTGAGCGACGCAGAAGACGGTGATTTCTGCATTTCTATCTGAGGTACCGGGTTCATCTCACTAGGGAGTGCCAGACAGTGGGCGCAGGCCAGTGTGTGTGCGCACCGTGCGCGAGCCGAAGCAGGGCGAGGCATTGCCTCACCTGGGAAGCGCAAGGGGTCAGGGAGTTCCCTTTCCGAGTCAAAGAAAGGGGTGACGGACGCACCTGGAAAATCGGGTCACTCCCACCCGAATATTGCGCTTTTCAGACCGGCTTAAGAAACGGCGCAACACGAGACTATATCCCACACCTGGCTCGGAGGGTCCTACGCCCACGGAATCTCGCTGAT…	51	28	55	0	---	---	Insertion	Solo_L1	ATAAATACAAGATGCAG	None	Simple	Detected	---	---	---	---	1,214230176,TD0	FALSE
H2009	chr1	229589091	+	chr1	229589092	-	TTTGCTTTCCACTGTATTTCTTTTTTTTTTTTTTTTTTTTTTTTTTTTTTTTTTTTTATTATACTCTAAGTTTTAGGGTACATGTGCACATTGTGCAGGTTAGTTACATATGTATACATGTGCCATGCTGGTGCGCTGCACCCACTAATGTGTCATCTAGCATTAGGTATATCTCCCAATGCTATCCCTCCCCCTTCCCCGACCCCACCACAGTCCCCAGAGTGTGATATTCCCCTTCCTGTGTCCATGTGATCTCATTGTTCAATTCCCACCTATGAGTGAGAATATGCGGTGTTTGGTTTTTGTTCTTGCGATAGTTTACTGAGAATGATGGTTTCCAATTTCATCCATGTCCCTACAAAGGATATGAACTCATCATTTTTATGGCTGCATAGTATT…	26	13	67	0	---	---	Insertion	Solo_L1	TTTGCTTTCCACTGTATTTC	None	Simple	Detected	---	chr1,229589091,+,chr1,229589092,-,	---	---	1,229589091,TD0	FALSE
H2009	chr1	55346731	+	chr1	179927460	-	---	125	8	99	0	---	---	Deletion	None	---	---	---	Detected	chr1,55346731,+,chr1,179927460,-,	chr1,55346731,+,chr1,179927460,-,	chr1,55346734,+,chr1,179927463,-,	chr1,55346732,+,chr1,179927461,-,	---	FALSE
H2009	chr1	70034313	+	chr1	70034314	-	TGAAATAATTTTCTTTTTTTTTTTTTTTTTGTTTTTTTTTTTTTTTTTTTTTTTTTTTTTTACAGCTATATCCCAATTTATTTGTGTTCCAGGATATGTGAAGAAAGACATTCACTATAGCATATTTTTTTTTATTATTATACTCTAAGTTTTAGGGTACATGTGCACATTGTGCAGGTTAGTTACATATGTATACATGTGCCATGCTGGTGCGCTGCACCCACTAATGTGTCATCTAGCATTAGGTATATCTCCCAATGCTATCCCTCCCCCTCCCCGACCCCACCACAGTCCCCAGAGTGTGATATTTCCCTTCCTGTGTCCATGTGATCTCATTGTTCAATTCCCACCTATGAGTGAGAATATGCGGTGTTTGGTTTTTTGTTCTCGCGATAGTTT…	53	21	57	0	LRRC7	LRRC7	Insertion	Solo_L1	TGAAATAATTTTC	None	Inverted	Detected	---	chr1,70034326,+,chr1,86679074,-,TTTTTTTTTTTTTTTTTTTTTTTTTTTTTTTTTTTTTTTTTTTTTTTTTTTTTTTTTTT	---	---	1,70034313,TD1	FALSE
H2009	chr10	118477269	+	chr10	118477270	-	AAATGATGATGTAATTTAAATTTTATTCAATTTACTGGATTTTAAATGTTTTCTACATGGAGACCATGAAGAGGAACTATGTTCAGAGAAAATGTCTACAAAGCAGGACCATGGCCAACCACTTTAATTTAACCCAATTCACTAAAAGTACAATAAAATATCATCTATTTGGAATTTATTAATTTTAAATATGTGAAAATCCACATTGCTGAAGTTGATCTGTGAAATTATATCTAGATTTGAATACCAGTTCACCACTTGGAAACTTATTGATTAAAATTTCTAAACGTCCATTTACTCATCTGTAAAAAAAAAAAAAAAAAAAAAAAAAAAAAAAAAACA	40	8	58	0	---	---	Insertion	Orphan_L1	None	chr5,90154963,90154964,+,L1_umary_LINE1_1163	NA	Detected	---	chr5,90155901,+,chr10,118477192,-,	---	---	10,118477270,TD2	FALSE
H2009	chr10	129536962	+	chr10	129536963	-	AAGTTCTTGTCATTTCTTTTTTTTTTTTTTTTTTTTTTTTTTTTTTTTTTTTTTTTGTTTTTTTTTTTTTAATTATACTTTAAGTTTTAGGGTACATGTGCACATTGTGCAGGTTAGTTACATATGTATACATGTGCCATGCTGGTGCGCTGCACCCACTAACGTGTCATCTAGCATTAGGTATATCTCCCAATGCTATCCCTCCCCTCCCCCGACCCCACCACAGTCCCCAGAGTGTGATATTCCCTTCCTGTGTCCATGTGATCTCATTGTTCAATTCCCACCTATGAGTGAGAATATGCGGTGTTTGGTTTTTTGTTCTTGCGATAGTTTACTGAGAATGATGGTTTCCATTTCATCCATGTCCCTACAAAGGACATGAACTCATCATTTTTATGG…	41	11	56	0	MGMT	MGMT	Insertion	Solo_L1	AAGTTCTTGTCATTTCT	None	Inverted	Not detected	---	---	---	---	---	TRUE
H2009	chr10	1539729	+	chr10	1539730	-	GAAAGTGTCAAAATGACTGCATAGTATTCCATGGTGTATATGTGCCACATTTTCTTAATCCAGTCTATCATTGTTGGACATTTGGGTTGGTTCCAAGTCTTTGCTATTGTGAATAGTGCCGCAATAAACATACGTGTGCATGTGTCTTTATAGCAGCATGATTTATACTCATTTGGGTATATACCCAGTACATATGTAACTAACCTGCACAATGTGCACATGTACCCTAAAACTTAGAGTATAATAAAAAAAAAAAAAAAAAAAG	22	8	61	0	ADARB2,ADARB2-AS1	ADARB2,ADARB2-AS1	Insertion	Solo_L1	GAAAGTGTCAAAATGA	None	Inverted	Detected	---	---	---	---	10,1539737,TD0	FALSE
H2009	chr10	77107197	+	chr10	77107198	-	AAAAAACAAAAAGAAAGAAATAAATAAAAAGAAAAGAAAGAAAGAAAGAAAGAAAGAAAGAAAGAAAGAAGAAGAAAGAAAGAAAGAAAGAAAGAAAGAAAGAAAGAAAGAGAAAAGCAAAATGTCTATTCCTGTCTATTGCCTATTTTTTTGAATTTGGATTTTGGTTTTTGCTATTGAGTTGTTTGAGTTCTTATATATTTTGAGTAATAACTCCTTATCAGATGTATGCTTTGCAAATAAATTTTCCCATTCCATGCAAAAAAAAAAAAA	30	6	53	0	KCNMA1	KCNMA1	Insertion	Partnered_L1	AAAAAACAAAA	chr2,155671310,155671311,*,gnomAD-SV_v2.1_INS_2_15484	NA	Detected	---	chr2,155671658,+,chr10,77107172,-,	---	---	10,77107197,TD2	FALSE
H2009	chr10	91508946	+	chr10	91508947	-	AAAATGATGAGTTCATATCCTTTGTAGGGACATGGATGAAATTGGAAACCATCATTCTCAGTAAACTATCGCAAGAACAAAAAACCAAACACCGCATATTCTCACTCATAGGTGGGAATTGAACAATGAGATCACATGGACACAGGAAGGGGAATATCACACTCTGGGGACTGTGGTGGGGTCGGGGAGGGGAGGGATAGCATTGGGAGATATACCTAATGCTAGATGACACATTAGTGGGTGCAGCGCACCAGCATGGCACATGTATACATATGTAACTAACCTGCACAATGTGCACATGTACCCTAAAACTGAGAGTATAAAAAAAAAAAAAAAAAAAAAAAAAAAAAAAAAAAAGAAAATGTGGCACATATACACCATGGAATACTATGCAGCCATA	51	24	70	0	HECTD2,HECTD2-AS1	HECTD2,HECTD2-AS1	Insertion	Solo_L1	TGGAATACTATGCAGCCATA	None	Other	Not detected	---	---	---	---	---	FALSE
H2009	chr10	93956032	+	chr10	93957402	-	---	33	13	60	0	---	---	Deletion	None	---	---	---	Detected	chr10,93956032,+,chr10,93957402,-,	chr10,93956032,+,chr10,93957402,-,	---	chr10,93956033,+,chr10,93957403,-,	---	FALSE
H2009	chr11	113128200	+	chr11	113184052	-	---	39	11	118	0	NCAM1	NCAM1	Deletion	None	---	---	---	Detected	chr11,113128200,+,chr11,113184052,-,	chr11,113128200,+,chr11,113184052,-,	chr11,113128203,+,chr11,113184055,-,	chr11,113128201,+,chr11,113184053,-,	---	FALSE
H2009	chr11	32658458	+	chr11	32658459	-	AAGAAGCATTACCTAATGCTAGATGACACATTAGTGGGTGCAGCGCACCAGCATGGCACATGTATACATATGTAACTAACCTGCACAATGTGCACATGTACCCTGAAACTTAGAGTATAATAAAAAAAAAAAAAAAAA	32	13	64	0	CCDC73	CCDC73	Insertion	Solo_L1	AAGAAGCA	None	Simple	Detected	---	---	---	---	11,32658466,TD1	FALSE
H2009	chr11	55431038	+	chr11	55431039	-	AGAACCAACCCAAATGTCCAACAATGATAGACTGGATTAAGAAAATGTGGCACATATACACCATGGAATACTATGCAGCCATAAAAATGATGAGTTCATATCCTTTGTAGGGACATGGATGAAATTGGAAACCATCATTCTCAGTAAAATATCGCAAGAACAAAAACCAAACACCGCATATTCTCACTCATAGGTGGGAATTGAACAATGAGATCACATGGACACAGGAAGGGGAATATCACACTCTGGGGACTGTGGTGGGGTCGGGGGAGGGGGAGGGATAGCATTGGGAGATATATCTAATGCTAGATGACACATTAGTGGCTGCAGTGCACCAGCATGGCACATGTATACATATGTAACTAACCTGCACAATGTGCACATGTACCCTAAAACTTA…	39	16	73	0	---	---	Insertion	Solo_L1	None	None	Simple	Detected	---	---	---	---	11,55431038,TD0	FALSE
H2009	chr11	87506077	+	chr11	87506078	-	TAAAGTCTGTTTTTTTTTTTTTTTTTTTTTTTTTTTTTTTTTTTTATTATATAGAATTCTTTTATTATTTATTGTTAAGAAGTACCAATTAGGCCAAAGAGTGTGCTGTTATAAAATATGCAGATATTCTTAAACTTAGCAAGTATCATTCTGAT	44	17	76	0	---	---	Insertion	Orphan_L1	TAAAGTCTGTTTT	chr2,143253223,143253224,+,L1_umary_LINE1_410	NA	Detected	---	chr2,143253776,+,chr11,87506119,+,	---	chr2,143253677,+,chr11,87506090,+,AAAAAAAAAAAAAAAAAAAAAAAAAAAAAAAAAAAAAAAAA	11,87506077,TD2	FALSE
H2009	chr12	104713183	-	chr12	104722440	-	---	110	12	77	0	CHST11	CHST11	Inversion	None	---	---	---	Detected	chr12,104713180,-,chr12,104722443,-,	chr12,104713180,-,chr12,104722443,-,	chr12,104713180,-,chr12,104722443,-,	chr12,104713181,-,chr12,104722442,-,	---	TRUE
H2009	chr12	131504831	+	chr12	131504832	-	AAATAGCTCTTATTGAGCTATCTATGACAAACCCACAGCCAATATCATACTGAATGGGCAAAAACTGGAAGCATTCCCTTTGAAAACCGGCACAAGACAGGGATGCCCTCTCTCACCGCTCCTATTCAACATAGTGTTGGAAGTTCTGGCCAGGGCAATCAGGCAGGAGAAGGAAATAAAGGGTATTCAATTAGGAAAGAGGAAGTCAAATTGTCCTGTTTGCAGACGACATGATTGTTTATCTAGAAAACCCCATCGTCTCAGCCCAAAATCTCCTTAAGCTGATAAGCAACTTCAGCAAAGTCTCAGGATACAAAATCAATGTACAAAAATCACAAGCATTCTTATACACCAACAACAGACAAACAGAGAGCCAAATCATGGGTGAACTCCCATTCA…	51	18	53	0	---	---	Insertion	Solo_L1	AAATAGCTCTTATT	None	Simple	Not detected	---	---	---	---	---	FALSE
H2009	chr12	16019195	+	chr12	16019196	-	ATCCATTTTCTTTTTTTTTTTTTTTTTTTTTTTTTTTTTTTTTTATTTTGAAGCAAATGCCATTTTATTTTATTCATAAATATTTTAGTATATAATTTTAAAAGATATTTTACAAAATCTTCA	21	8	57	0	DERA	DERA	Insertion	Orphan_L1	None	chr9,112798107,112804159,-,L1HS	NA	Detected	---	chr9,112797344,-,chr12,16019270,+,	chr9,112797461,-,chr12,16019299,+,	chr9,112797462,-,chr12,16019210,+,TTTTTTTTTTTTTTTTTTTTTTTTTTTTTTTTTTTTTTTTTTTTT	12,16019195,TD2	FALSE
H2009	chr12	46882322	+	chr12	46882323	-	AAAGTTTAGTAAAATTGAAACCATCATTCTCAGTAAACTATCGCAAGAACAAAAAACCAAACACCGCATATTCTCACTCATAGGTGGGAATTGAACAATGAGATCACATGGACCCAGGAAGGGGAATATCACACTCTGGGGACTGTGGTGGGGTCGGGGGGAGGGGGAGGGATAGCATTGGGAGATATACCTAATGCTAGATGACACATTAGTGGGTGCAGCGCACCAGCATGGCACATGTATACATATGTAACTAACCTGCACAATGTGCACATGTACCCTAAAACTTAGAGTATAATAAAAAAAAAAAAAAAAAAAAAAAAAAAGAAAGAAAGAAATAAATAAAAGAAAAAGAAAGAAAGAAAGAAAGAAAGAAAGAAAGAAAGAAAGAAGAAAGAA…	59	14	53	0	---	---	Insertion	---	AAAGTTTAGTAA	None	NA	Detected	---	---	---	---	12,46882334,TD1	FALSE
H2009	chr12	69151384	+	chr12	69151385	-	GAGACTTTTTTTTTTTTTTTTTTTTTTTTTTTTTTTTTAATTTTTTTATTATACTCTAAGTTTTAGGGTACATGTGCACATTGTGCAGGTTACATATGTATACATGTGCCATGCTGGTGCGCTGCACCCACTAACGTGTCATCTAGCATTAGGTATATCTCCCAATGCTATCCCTCCCCCTCCCCCGACCCCACCACAGTCCCCAGAGTGTGATATTCCCCTTCCTGTGTCCAAGTGTTCTCATTGTTCAATTCCCACCTATGAGTGAGAATATGCGGTGTTTGGTTTTTGTTCTTGCGATAGTTTACTGAGAATGATGGTTTCAATTTCATCCATGTCCCTACAAAGGACATGAACTCATCATTTTTTATGGCTGCATAGTATTCCATGGTGTATATG…	45	10	48	0	---	---	Insertion	Solo_L1	GAGACTTTTTTTTTTTTT	None	Inverted	Not detected	---	---	---	---	---	FALSE
H2009	chr12	97771207	+	chr12	97771208	-	AAAACACACATGCACATGTACCCTAAAACTTAGAGTATAATAATAAAAAAAAAAATATGCTATAGTGAATGTCTTTCTTCACATATCCTGGAACACAAATAAATTGGGATATAGCTGTAAAAAAAAAAAAAAAAAAAAAAAAAAAAAAAAAAAAAAAAAAAAAA	36	6	58	0	---	---	Insertion	Partnered_L1	AAAAC	chr1,86679080,86685111,-,L1HS	NA	Detected	---	---	---	---	12,97771207,TD2	FALSE
H2009	chr13	104123006	-	chr13	110691424	+	ACATGTCATTA	156	9	117	0	---	CARS2	Duplication	None	---	---	---	Detected	chr13,104123006,-,chr13,110691424,+,ACATGTCATTA	chr13,104123006,-,chr13,110691424,+,ACATGTCATTA	chr13,104123006,-,chr13,110691424,+,ACATGTCATTA	chr13,104123006,-,chr13,110691424,+,ACATGTCATTA	---	FALSE
H2009	chr13	58566174	+	chr13	58566199	-	AAATGCTGTTTTCTGTGAAAGAAATTGGGACATTAAAAAGAGATAATTCTACAATTGACAAATGGGATCTAATTAAACTAAAGAGCTTCTGCACAGCAAAAGAAAACTACCATCAGAGTGAACAGGCAACCTACAAAATGGGAGAAAATTTTCGCAACCTACTCATCTGAACACAAGGGGCTAATATCCAGAATCTACAATGAACTCAAAACAAATTTTAGAAAAACAAACAACCCCGTCAAAAGTGGGCGAAGGACACTTGAGTTAGACATTTCTCTCTCAAAAGTAAAGACATTTATGCAGCTAAAAAACACATGAAGAAATGCTTCATCATCACTGGCCATCAGAGAAATGCAATCAATCAAAACCACTATGAGATATCATCTCACACCAGTTAGA…	65	11	50	0	---	---	Insertion	Solo_L1	None	None	Simple	Partially detected	---	---	chr6,56909889,+,chr13,58566114,+,	---	---	FALSE
H2009	chr15	53983005	+	chr15	53983006	-	AAGAAAGGGGAATATCACACTCTGGGGACTGTGGTGGGGTCGGGGGAGGGGGAGGGATAGCATTGGGAGATATACCTAATGCTAGATGACACATTAGTGGGTGCAGCGCACCAGCATGGCACATGTATACATATGTAACTAACCTGCACAATGTGCACATGTACCCTAAAACTTAGAGTATAATAAAAAAAAAAAAGAATCTAAAAAAAAAAAAAAAAAAA	37	15	60	0	UNC13C	UNC13C	Insertion	Solo_L1	AAGAAA	None	Simple	Detected	---	chr7,30445302,+,chr15,53983006,-,AAAAAAAAAAAAAAAAAAAAAAAAAAAAAAAAAA	---	---	15,53983005,TD0	FALSE
H2009	chr15	86555686	+	chr15	86555687	-	ATAGGAACACTTTTACACTGTTGGTGGGACTGTAAACTAGTTCAACCATTGTGGAAGTCAGTGTGGCGATTCCTCAGGGATCTAGAACTAGAAATACCATTTGACCCAGCCATCCCATTACTGGGTATATACCCAAAGGACTATAAATCATGCTGCTATAAAGACACATGCACACGTATGTTTATTGCGGCACTATTCACAATAGCAAAGACTTGGAACCAACCCAAATGTCCAACAATGATAGACTGGATTAAGAAAATGTGGCACATATACACCATGGAATACTATGCAGCCATAAAAATGATGAGTTCATATCCTTTGTAGGGACATGGATGAAATTGGAAACCATCATTCTCAGTAAACTATCGCAAGAACAAAAAACCAAACACCGCATATTCT…	23	10	50	0	AGBL1	AGBL1	Insertion	Solo_L1	None	None	Simple	Detected	---	---	---	---	15,86555686,TD0	FALSE
H2009	chr16	23615754	+	chr16	23624641	-	---	34	11	82	0	PALB2	PALB2	Deletion	None	---	---	---	Detected	chr16,23615754,+,chr16,23624641,-,	chr16,23615754,+,chr16,23624641,-,	chr16,23615754,+,chr16,23624641,-,	chr16,23615754,+,chr16,23624641,-,	---	TRUE
H2009	chr17	67330124	+	chr17	67331053	-	---	53	10	45	0	---	---	Deletion	None	---	---	---	Detected	chr17,67330124,+,chr17,67331053,-,	chr17,67330124,+,chr17,67331053,-,	---	chr17,67330124,+,chr17,67331053,-,	---	FALSE
H2009	chr18	25719673	-	chr18	52779372	+	---	63	4	130	0	---	DCC	Duplication	None	---	---	---	Detected	chr18,25719671,-,chr18,52779370,+,	chr18,25719671,-,chr18,52779370,+,	chr18,25719671,-,chr18,52779370,+,	chr18,25719672,-,chr18,52779371,+,	---	TRUE
H2009	chr18	74280233	+	chr18	74280234	-	AAGAATTCTTTGCCTATAATATATTAGAAACTTTTTTTCCAGGTTCAATAACAAGAGTATTGACAGTCATTTTGGGAGGAATTTGGAAGCGAATCTAAGAGGTCCATACTTTCCATTGAAAAGTGGACATTAGTAGAACTATTCATTATGATACTTTAGGCATTCTGGAGCATCTCCTGTGATTAGCTCTTTCTTCCTTTGGGCAAGGGGTGGGACGGAGACTCTTTTCTTCTATTCTTGGTACAGTGCTTACAAAATGTTTATTGGAGAAGAAATTGATTCCTTTATCATCAAGTTCACGAACTCTTTATTTTATTCACCATGTTTACCTTCTTTGTGAGCTCTCTGAGTTACTTACATGGTGGTTTACTTGTGTCTTTAAAACCTCGCTGTTCCTTG…	25	12	55	0	CYB5A	CYB5A	Insertion	Partnered_L1	AAGAATTCTTTGCCTA	chr5,90154963,90154964,+,L1_umary_LINE1_1163	NA	Detected	---	chr5,90155400,+,chr18,74280249,+,	chr5,90155401,+,chr18,74280248,+,	chr5,90155400,+,chr18,74280249,+,	18,74280233,TD2	FALSE
H2009	chr19	1200897	+	chr19	1206163	-	---	44	13	77	0	---	STK11	Deletion	None	---	---	---	Detected	chr19,1200901,+,chr19,1206167,-,	chr19,1200897,+,chr19,1206163,-,	chr19,1200901,+,chr19,1206167,-,	chr19,1200899,+,chr19,1206165,-,	---	TRUE
H2009	chr19	46481956	+	chr19	46483179	+	TTTGTCAGGC	40	9	63	0	PPP5D1	PPP5D1	Inversion	None	---	---	---	Not detected	---	---	---	---	---	FALSE
H2009	chr2	115522162	+	chr2	115522301	-	---	33	13	48	0	DPP10	DPP10	Deletion	None	---	---	---	Detected	chr2,115522163,+,chr2,115522302,-,	chr2,115522162,+,chr2,115522301,-,	chr2,115522162,+,chr2,115522301,-,	chr2,115522162,+,chr2,115522301,-,	---	FALSE
H2009	chr2	139791070	+	chr2	139791071	-	AAGACTGCAAGAGACTATAAATCATGCTGCTATAAAGACACATGCACACGTATGTTTATTGCGGCACTATTCATACAATAGCAAAGACTTGGAACCAACCCAAATGTCCAACAATGATAGACTGGATTAAGAAAATGTGGCACATATACACCATGGAATATTATGCAGCCATAAAAAATGATGAGTTCATATCCTTTGTAGGGACATGGATGAAATTGGAAACCATCATTCTTCAGTAAACTATCGCAAGAACAAAAAACCAAACACCGCATATTCTCACTCATAGGTGGGAATTGAACAATGAGATCACATGGACACAGGAAGGGAAATATCACACTCTGGGGACTGTGGTGGGTCAGGGGGAGGGGAGGGATAGCATTGGGAGATATACCTAATGCT…	49	6	63	0	---	---	Insertion	Solo_L1	AAGACTGCAAGAGAC	None	Simple	Not detected	---	---	---	---	---	FALSE
H2009	chr2	148989251	+	chr2	148989252	-	AGAATAATAGTCTCATTAAAAAGTCAGGAAACAACAGGTGCTGGAGAGGATGTGGAGAAATAGGAACACTTTTACACTGTTGGTGGGACTGTAAACTAGTTCAACCATTGTGGAAGTCAGTGTGGCGATTCCTCAGGGATCTAGAACTAGAAATACCATTTGACCCAGCCATCCCATTACTGGGTATATACCCAAAGGACTATAAATCATGCTGCTATAAAGACACATGCACACGTATGTTTATTGCGGCACTATTCACAATAGCAAAGACTTGGAACCAACCCAAATGTCCAACAATGATAGACTGGATTAAGAAAATGTGGCACATATACACCATGGAATATTATGCAGCCATAAAAATGATGAGTTCATATCCTTTGTAGGGACATGGATGAAATT…	52	19	56	0	KIF5C	KIF5C	Insertion	Solo_L1	AGAATAATAGTCTC	None	Simple	Detected	---	chr2,148989251,+,chr2,148989252,-,	---	---	---	FALSE
H2009	chr2	162849655	+	chr2	162849656	-	AAAACTGAGTCAACTACAGTAACCAAAACAGCATGGTACTGGTACCAAAACAGAGATATAGATCAATGGAACAGAACAGAGCCCTCAGAAATAATGCCGCATATCTACAACTATCTGATCTTTGACAAACCTGAGAAAAACAAGCAATGGGGAAAGGATTCCCTATTTAATAAATGGTGCTGGGAAAACTGGCTAGCCATATGTAGAAAGCTGAAACTGGATCCCTTCCTTACACCTTATACAAAATCAATTCAAGATGGATTAAAGATTTAAACGTTAAACCTAAAACCATAAAAACCCTAGAAGAAAACCTAGGCATTACCATTCAGGACATAGGCGTGGGCAAGGACTTCATGTCCAAAACACCAAAGCAATGGCAACAAAAGACAAAATTGACAA…	33	7	56	0	---	---	Insertion	Solo_L1	AAAACTGAGTCAA	None	Simple	Detected	---	---	---	---	2,162849655,TD0	FALSE
H2009	chr2	205060609	+	chr2	205060610	-	AATGCCTCTATCTTTTTTTTTTTTTTTTTTTTTTTTTTTTTAGATTTTAGATTTTTTTTTATTATACTCTAAGTTTTAGGGTACATGTGCACATTGTGCAGGTTAGTTACATATGTATACATGTGCCATGCTGGTGCGCTGCACCCACTAATGTGTCATCTAGCATTAGGTATATCTCCCAATGCTATCCCTCCCCCTCCCCCGACCCCACCACAGTCCCCAGAGTGTGATATTCCCCTTCCTGTGTCCATGTGATAGACTGGATTAAGAAAATGTGGCACATATACACCATGGAATACTATGCAGCCATAAAAATGATGAGTTCATATCCTTTGTAGGGACATGGATGAA	45	14	63	0	PARD3B	PARD3B	Insertion	Solo_L1	None	None	Inverted	Detected	---	chr2,205060610,-,chr4,85397206,-,	---	chr2,205060611,-,chr4,85397205,-,	2,205060609,TD1	FALSE
H2009	chr2	211926585	+	chr2	211927749	-	TCTTT	35	11	56	0	ERBB4	ERBB4	Deletion	None	---	---	---	Detected	chr2,211926585,+,chr2,211927749,-,TCTTT	chr2,211926585,+,chr2,211927749,-,TCTTT	chr2,211926585,+,chr2,211927749,-,TCTTT	chr2,211926585,+,chr2,211927749,-,TCTTT	---	TRUE
H2009	chr2	217619858	+	chr2	217619859	-	TCCCTGTCCCCTCTTTTTTTTTTTTTTTTTTTTAGCATATTTTTTTTTATTATTACTCTCTAAGTTTTAGGGTACATGTGCACATTGTGCAGGTTAGTTACATATGTATACATGTGCCATGCTGGTGCGCTGCACCCACTAATGTGTCATCTAGCATTAGGTATATCTCCCAATGCTATCCTCCCCCCCTGACCCCACCACAGTCCCCAGGTGTGATATTTCCCTTCCTGTGTCCATGTGATCTCATTGTTCAATTCCCACCTATGAGTGAGAATATGCGGTGTTT	37	9	57	0	DIRC3	DIRC3	Insertion	Solo_L1	TCCCTGTCCCCTCTT	None	Simple	Detected	---	---	---	---	2,217619858,TD0	FALSE
H2009	chr2	41097461	+	chr2	41097462	-	AAAGAGACATTTTTCAGCCATAAAAATGATGAGTTCATATCCTTTGTAGGGACATGGATGAAATTGGAAACCATCATTCTCAGTAAACTATCGCAAGAACAAAAACCAAACACCGCATATTCTCACTCATAGGTGGGAATTGAACAATGAGATCACATGGACACAGGAAGGGAATATCACACTCTGGGGACTGTGGTGGGGTCGGGGAGGGGAGGGATAGCATTGGGAGATATACCTAATGCTAGATGACACATTAGTGGGTGCAGCGCACCAGCATGGCACATGTATACATATGTAACTAACCTGCACAATGTGCACATGTACCCTGAAACTTATAAAAAAAAAAAAAAAAAAAAAAAAAAAAAAAAAA	51	18	49	0	---	---	Insertion	Solo_L1	AAAGAGACATTTTTCAG	None	Simple	Detected	---	chr2,41097461,+,chr2,41097462,-,	---	---	2,41097469,TD0	FALSE
H2009	chr2	55182716	+	chr2	55182717	-	GGGGGAGGAGCCAAGATGGCCGAATAGGAACAGCTCCGGTCTACAGCTCCCAGCGTGAGCGACGCAGAAGACGGGTGATTTCTGCATTTCCATCTGAGGTACCGGGTTCATCTCACTAGGGAGTGCCAGACAGTGGGCGCAGGCCAGTGTGTGTGCGCACCGTGCGCGAGCCGAAGCAGGGCGAGGCATTGCCTCACCTGGGAAGCGCAAGGGGTCAGGGAGTTCCCTTTCCGAGTCAAAGAAAGGGGTGATGGACGCACCTGGAAAATCGGGTCACTCCCACCCGAATATTGCGCTTTTCAGACCGGCTTAAGAAACGGCGCACCATGAGACTATATCCCACACCTGGCTCAGAGGGTCCTACGCCCACGGAATCTCGCTGATTGCTAGCACAGCAGT…	67	24	48	0	CLHC1	CLHC1	Insertion	Partnered_L1	None	chr1,86679080,86685111,-,L1HS	Simple	Detected	---	chr1,86678935,-,chr2,55182649,-,	---	chr1,86679017,-,chr2,55182702,-,TTTTTTTTTTTTTTTTTTTTTTTTTTTTTTTTTTTTTTTTTTTTT	2,55182716,TD1	FALSE
H2009	chr2	66789906	+	chr2	66789907	-	TCAGGTTTTTTTTTTTTTTTTTTTTTTTTTTTTTTTATTTTATTTTATTTTGTTTGTTTGTTTGTTTATTTATTTATTTATTTATTTATTTATTTGAGGCAGAGTTTCGCT	43	16	42	0	---	---	Insertion	---	TCAGGTTT	None	NA	Detected	---	chr2,36342331,+,chr2,66789907,-,	---	chr2,36342332,+,chr2,66789908,-,	2,66789906,TD2	FALSE
H2009	chr2	70298840	+	chr2	70298847	-	ACAACAGAAGGAGAGGGATCTAGGAACTAGAAATACCATTTGACCCAGCCATCCCATTACTGGGTATATACCCAAATGAGTATAAATCATGCTGCTATAAAGACACATGCACACGTGTGTTTATTGCGGCACTATTCACAATAGCAAAGACTTGGGAACCAACCCAAATGTCCAACAATGATAGACTGGATTAAGAAAATGTGGCATATACACCATGGAATACTATGCAGCCATAAAAATGATGAGTTCATATCCTTTGTAGGGACATGGATGAAATTGAAACCATCATTCTCAGTAAACTATCTAAAGAACAAAAAAAACCAAACATCGTGACATACTCTCACTCATAGGTGGGAATTGAACAATGAGACTGCATGGACACAGGAAGGGGAATATCAC…	55	17	56	0	FAM136A	FAM136A	Insertion	Solo_L1	AGAAGGAGAGGGATC	None	Simple	Detected	---	chr2,70298846,+,chr2,70298847,-,	---	---	2,70298846,TD0	FALSE
H2009	chr2	78332450	+	chr2	78332451	-	AACTCTTTTTTATTTTTTTTTTATTTTTTTTTTTTTTTTTTTTTTTTTTTTTTTTTTATTATTATTATTATTTTTTTATTATACTCTAAGTTTTAGGGTACATGTGCACATTGTGCAGGTTAGTTACATATGTATACATGTGCCATGCTGGTGCGCTGCACCCACTAATGTGTCATCTAGCATTAGGTATATCTCCCAATGCTATCCCTCCCCTCCCCCGACCCCACCACAGTCCCCAGAGTGTGATATTCCCCTTCCTGTGTCCATGTGATCTCATTGTTCAATTCCCACCTATGAGTGAGAATATGCGGTGTTTGGTTTTTTGTTCTTGCGATAGTTTACTGAGAATGATGGTTTCCAATTTCATCCATGTCCCTACAAAGGATATGAACTCATCAT…	59	22	45	0	---	---	Insertion	Solo_L1	AACTCTT	None	Simple	Detected	---	---	---	---	2,78332450,TD0	FALSE
H2009	chr2	99819379	+	chr2	99819380	-	ACAAATGGATTTTTTTTTTTTTTTTTTTTTTCCTGCACAATGTGCACATGTACCCTAAAACTTAGAGTATAATAAAAAAATAATAATAATAATAATAATAATAAAAAAAAAAAAAAAAAAAAAAAAAAAAAAAAAA	35	16	50	0	AFF3	AFF3	Insertion	Solo_L1	ACAAATGGATTTT	None	Simple	Detected	---	---	---	---	2,99819385,TD0	TRUE
H2009	chr20	16269606	+	chr20	23071991	-	---	47	16	111	0	---	---	Deletion	None	---	---	---	Detected	chr20,16269606,+,chr20,23071991,-,	chr20,16269606,+,chr20,23071991,-,	chr20,16269610,+,chr20,23071995,-,	chr20,16269608,+,chr20,23071993,-,	---	FALSE
H2009	chr20	60554197	+	chr20	60554201	-	TTTTTTTTTTTTTTTTTTTTTTTTTTTTTTTTTTTTTTTTTTTTTCTTTTTTTATTATTATTATTATACTTTAAGTTTTAGGGTACATGTGCACATTGTGCAGGTTAGTTACATATGTATACATGTGCCATGCTGGTGCGCTGCACCCACTAACGTGTCATCTAGCATTAGGTATATCTCCCAATGCTATCCCTCCCCTCCCCCGACCCCACCACAGTCCCCAGAGTGTGATATTCCCCTTCCTGTGTCCATGTGATCTCATTGTTCAATTCCCACCTATGAGTGAGAATATGCGGTGTTTGGTTTTTTGTTCTTGCGATAGTTTACTGAGAATGATGGTTTCCAATTTCATCCATGTCCCTACAAAGGACATGAACTCATCATTTTTATGGCTGCATA…	25	13	53	0	---	---	Insertion	Solo_L1	None	None	Simple	Detected	---	---	---	---	20,60554197,TD0	FALSE
H2009	chr21	15081092	+	chr21	15082671	-	---	39	14	63	0	---	---	Deletion	None	---	---	---	Detected	chr21,15081092,+,chr21,15082671,-,	chr21,15081092,+,chr21,15082671,-,	chr21,15081092,+,chr21,15082671,-,	chr21,15081092,+,chr21,15082671,-,	---	FALSE
H2009	chr3	105589615	+	chr3	105589846	-	---	40	3	34	0	---	---	Deletion	None	---	---	---	Not detected	---	---	---	---	---	FALSE
H2009	chr3	125683946	+	chr3	125685777	+	---	60	6	111	0	---	---	Inversion	None	---	---	---	Detected	chr3,125683946,+,chr3,125685777,+,	chr3,125683946,+,chr3,125685777,+,	---	chr3,125683946,+,chr3,125685777,+,	---	FALSE
H2009	chr3	145536880	+	chr6	115004907	-	TTGGGGTGCACATGTACCCTAAAACTTAGAGTATAATAAAAAAAAA	83	15	121	0	---	---	Translocation	None	---	---	---	Detected	---	chr3,145536880,+,chr6,115004907,-,TTGGGGTGCACATGTACCCTAAAACTTAGAGTATAATAAAAAAAAAA	---	chr3,145536880,+,chr6,115004911,-,TTGGGGTGCACATGTACCCTAAAACTTAGAGTATAATAAAAAAAAAAAGAATC	6,115004914,TD1	FALSE
H2009	chr3	65289797	+	chr3	65289798	-	AAGAAAAGTTAAGTCCCCAGAGTGTGATATTCCCCTTCCTGTGTCCATGTGATCTCATTGTTCAATTCCCACCTATGAGTGAGAATATGCGGTGTTTGGTTTTTGTTCTTGCGATAGTTTACTGAGAATGATGGTTTCCAATTTCATCCGCACATGTACCCTAAAACTTAGAGTATAATAAAAAAAAAAAAAAAAAAAAAAAAAAAAAAAAAAAA	36	18	55	0	---	---	Insertion	Solo_L1	AAGAAAAGTTAAGTC	None	Inverted	Detected	chr1,60003312,+,chr3,65289812,+,	---	---	---	3,65289812,TD0	FALSE
H2009	chr3	81274327	+	chr3	81275540	-	---	47	19	53	0	---	---	Deletion	None	---	---	---	Detected	chr3,81274328,+,chr3,81275541,-,	chr3,81274327,+,chr3,81275540,-,	chr3,81274328,+,chr3,81275541,-,	chr3,81274327,+,chr3,81275540,-,	---	FALSE
H2009	chr3	98806563	+	chr3	99294256	-	---	55	14	110	0	DCBLD2	---	Deletion	None	---	---	---	Detected	chr3,98806567,+,chr3,99294260,-,	---	chr3,98806567,+,chr3,99294262,-,CT	chr3,98806565,+,chr3,99294258,-,	---	FALSE
H2009	chr4	126911436	+	chr4	126911437	-	AAAAAGATATGCATTTGTTTTTTGGCTGCATAAATGTCTTCTTTGAGAAGTGTCTGTTCATGTCCTTCGCCCACTTTTTGATGGGGTTGTTTGTTTTTTTCTTGTAAATTTGTTTGAGTTCATTGTAGATTCTGGATATTAGCCCTTTGTCAGATGAGTAGGTTGCAAAAATTTTCTCCCATGTTGTAGGTTGCCTGTTCACTCTGATGGTAGTTTCTTTTGCTGTGCAGAAGCTCTTTAGTTTAATTAGATCCCATTTGTCAATTTTGTCTTTTGTTGCCATTGCTTTTGGTGTTTTGGACATGAAGTCCTTGCCCACGCCTATGTCCTGAATGGTAATGCCTAGGTTTTCTTCTAGGGTTTTTATGGTTTTAGGTTTAACGTTTAAATCTTTAATCC…	25	9	55	0	---	---	Insertion	Solo_L1	AAAAAGATATGCATT	None	Inverted	Partially detected	chr2,194448867,+,chr4,126911448,+,	---	---	---	---	FALSE
H2009	chr4	18574702	+	chr4	18574709	-	CAAATTTACAAGAAAAAAACAAACAACCCCATCAAAAAGTGGGCGAAGGACATGAACAGACACTTCTCAAAAGAAGACATTTATGCAGCCAAAAAACACATGAAGAAATGCTCATCATCACTGGCCATCAGAGAAATGCAAATCAAAACCACTATGAGATATCATCTCACACCAGTTAGAATGGCAATCATTAAAAAGTCAGGAAACAACAGGTGCTGGAGAGGATGCGGAGAAATAGGAACACTTTTACACTGTTGGTGGGACTGTAAACTAGTTCAACCATTGTGGAAGTCAGTGTGGCGATTCCTCAGGGATCTAGAACTAGAAATACCATTTGACCCAGCCATCCCATTACTGGGTATATACCCAAATGAGTATAAATCATGCTGCTATAAAGAC…	46	12	61	0	---	---	Insertion	Solo_L1	AAAAA	None	Simple	Detected	chr4,18574702,+,chr7,153813896,+,	---	---	---	4,18574705,TD0	FALSE
H2009	chr4	33994487	+	chr4	33994488	-	AGTGGGAATTGAACAATGAGATCACATGGACACAGGAAGGGAAATATCACACTCTGGGGACTGTGGTGGGGTCGGGGAGGGGGAGGGATAGCATTGGGAGATATACCTAATGCTAGATGACACATTAGTGGGTGCAGCGCACCAGCATGGCACATGTATACATATGTAACTAACCTGCACAATGTGCACATGTACCCTAAAACTTAGAGTATAATAATAAAAAAAAAAATATGCTATAAAAAAAAAAAAAAAAAAAAAAAAAAAAAAAAAAAAAA	64	10	108	0	LOC101928622	LOC101928622	Insertion	Solo_L1	None	None	Simple	Detected	---	---	---	---	4,33994487,TD0	FALSE
H2009	chr4	47235444	+	chr4	47236850	-	---	50	21	73	0	GABRB1	GABRB1	Deletion	None	---	---	---	Detected	chr4,47235445,+,chr4,47236856,-,ATT	chr4,47235445,+,chr4,47236856,-,ATT	chr4,47235445,+,chr4,47236856,-,ATT	chr4,47235445,+,chr4,47236856,-,ATT	---	FALSE
H2009	chr4	52525645	+	chr4	56812991	+	---	89	7	139	0	---	SPINK2	Inversion	None	---	---	---	Detected	chr4,52525645,+,chr4,56812991,+,	chr4,52525645,+,chr4,56812991,+,	---	chr4,52525645,+,chr4,56812991,+,	---	FALSE
H2009	chr4	5557052	+	chr4	5557053	-	AAATTGGAAACCATCATTCTCAGTAAACTATCGCAAGAACAAAAAACCAAACACCGCATATTCTCACTCATAGGTGGGAATTGAACAATGAGATCACATGGACACAGGAAGGGGAATATCACACTCTGGGGACTGTGGTGGGGGTCGGGAGAGGGGAGGGATAGCATTGGGAGATATACCTAATGCTAGATGACACATTAGTGGGTGCAGCGCACCAGCATGGCACATGTATACATATGTAACTAACCTGCACAATGTGCACATGTACCCTAAAACTTAGAGTATAATAAAAAAAAAAAAAATGAGAAAAAAAAAAAAAAAAAA	38	10	48	0	---	---	Insertion	Solo_L1	None	None	Simple	Not detected	---	---	---	---	---	FALSE
H2009	chr4	97389593	+	chr4	97390623	-	---	27	11	54	0	STPG2-AS1	STPG2-AS1	Deletion	None	---	---	---	Detected	chr4,97389594,+,chr4,97390624,-,	chr4,97389593,+,chr4,97390623,-,	chr4,97389594,+,chr4,97390624,-,	chr4,97389593,+,chr4,97390623,-,	---	FALSE
H2009	chr5	11366899	+	chr5	11366900	-	AGAAATTTTCATGGGATGACAGGCGTGAGCCACTGCACACAGCCTCACAGGAGTCTTTAATAAGGTCTACATGTTAATCAAGTATGAGAAATATTCTAATGGGACTTGAAATCCTCAAGAACTATATAGGACGGAAAACATAAGTGTTTCATTTCTCAATGTGTATTTATCTCCTCTGTCATTTAAATTGAGGGCATAAAACACTATGGAAAAAGTAAATGTTAAATCTCCCAATCCTAAAAAAAAAAAAAAAAAAAAAAAAAAAAAAAAAAAA	101	12	52	0	CTNND2	CTNND2	Insertion	Orphan_L1	AGAAATTTTCAT	chr9,83049539,83055571,-,L1HS	NA	Detected	---	chr5,11366910,+,chr9,83048879,+,	---	chr5,11366910,+,chr9,83048879,+,	5,11366899,TD2	TRUE
H2009	chr5	12061645	+	chr5	12061647	-	TTTTTTTTTTTTTTTTTTTTTTTTTTTTTTTTTTTTTTTTTTTTTTTTTTTTTTATTATACTCTAAGTTTTAGGGTACATGTGCACATTGTGCAGGTTAGTTACATATGTATACATGTGCCATGCTGGTGCGCTGCACCCACTAATGTGTCATCTAGCATTAGGTATATCTCCCAATGCTATCCTCCCCCTCCCCGACCCCACCACAGTCCCCAGAGTGTGATATTCCCCTTCCTGTGTCCATGTGATCTCATTGTTCAATTCCCACCTATGAGTGAGAATATGCGGTGTTTGGTTTTTGTTCTTGCGATAGTTTACTGAGAATGATGGTTTCCAATTTCATCCATGTCCCTACAAAGGATATGAACTCATCATTTTTATGGCTGCATAGTATTCCATG…	107	18	49	0	---	---	Insertion	Solo_L1	None	None	Simple	Detected	---	---	---	---	5,12061655,TD0	FALSE
H2009	chr5	135734491	+	chr5	135734492	-	GAAAAGAAGGTAATGTGCATTCAGGACATAGGCGTGGGCAAGGACTTTCATGTCCAAAACACCAAAAGCAATGGCAACAAAAGACAAAATTGACAAATGGGATCTAATTAAACTAAAGAGCTTCTGCACAGCAAAAGAAACTACCATCAGAGGAACAGGCAACCTACAACATGGGAGAGAAAATTTTTGCAACCTACTCATCTGACAAAGGGCTAATATCCAGAATCTACAATGAACTCAAACAAATTTACAAGAAAAAACAAACAACCCCATCAAAAGTGGGCGAAGGACATGAACAGACACTTCTCAAAAGAAGACATATATGCAGCCAAAAACACATGAAGAAATGCTCATCATCACTGGCCATCAGAGAAATGCAAATCAAAACCACTATGAGAT…	29	6	55	0	SLC25A48	SLC25A48	Insertion	Solo_L1	GAAAAGAAGGTAATGTG	None	Simple	Detected	---	---	---	---	5,135734491,TD0	FALSE
H2009	chr5	154130873	+	chr5	154130874	-	AAAAATAGGCTTCCAATTTCATCCATGTCCCTACAAAGGATATGAACTCATCAAAAAACCAAACACCGCATATTCTCACTCATAGGTGGGAATTGAACAATGAGGATCACATGGACCCAGGAAGGGAATATCACACTCTGGGGACTGTGGTGGGAATCGGGGAGGGGGAGGGATAGCATTGGGAGATATACCTAATGCTAGATGACACATTAGTGGGTGCAGCGCACCAGCATGGCACATGTATACATATGTAACTAACCTGCACAATGTGCACATGTACCCTAAAACTTAGAGTATAATAAAAAAAAAAAAAAAAAGAAAGAAAGAAATAAAGAAATAGAAAAAAAGAAAGAAAGAAGAAAGAAAGAAAGAAGAAAGAAAGAAAGAAAGAAAGAAAGA…	23	5	40	0	---	---	Insertion	---	AAAAATAGGCT	None	NA	Detected	---	chr2,155671623,+,chr5,154130795,-,	---	chr2,155671570,+,chr5,154130874,-,AAAAAAAAAAAAAAAAAAAAAAAAAAAAAAAAAAAAAAAAAAAAAAAAAAAAAAAAAAAAAAAAAAAAAA	5,154130884,TD1	FALSE
H2009	chr5	167892378	+	chr5	167893877	-	---	28	13	57	0	TENM2	TENM2	Deletion	None	---	---	---	Detected	chr5,167892378,+,chr5,167893877,-,	chr5,167892378,+,chr5,167893877,-,	chr5,167892380,+,chr5,167893879,-,	chr5,167892379,+,chr5,167893878,-,	---	FALSE
H2009	chr5	36114501	+	chr5	36114502	-	ACTTTCTTTTTTTTTTTTTTTTTTTTTTTTTTTTTATAGCATATTTTTTATTATTATACTCTAAGTTTTAGGGTACATGTGCACATTGTGCAGGTTAGTTACATATGTATACATGTGCCATGCTGGTGCGCTGCACCCACTAATGTGTCA	117	20	52	0	LMBRD2	LMBRD2	Insertion	Solo_L1	ACTTTC	None	Simple	Detected	---	---	---	chr1,86679190,+,chr5,36114502,-,	5,36114501,TD0	FALSE
H2009	chr5	58107420	+	chr5	58107421	-	AAAAATAATCCAATGGCGATAGTTTACTGAGAATGATGGTAGATGACACATTAGTGGGTGCAGCGCACCAGCATGGCACATGTATACATATGTAACTAACCTGCACAATGTGCACATGTACCCTAAAACTTAGAGTATATAAAAAAAAAAAAAAAAAAAAAAAAAAAAAAAAAAAA	44	22	68	0	---	---	Insertion	Solo_L1	AAAAATAATCCAATGGC	None	Simple	Detected	---	chr5,58107420,+,chr5,58107421,-,	---	---	5,58107420,TD0	FALSE
H2009	chr6	120518434	+	chr6	120518435	-	AATTTTGATATATTTCTTTTTTTTTTTTTTTTTTTTTTTTTTTTTTTTCATAGCAATTGGCAGATCTAAAAAAAAAAAAAAAGGTTACAGTCTTCCCAATTTTGACATGTCAGATTAACTACATGAAACCCTCTATTGCATAGTGAGAGTAAAGGTCACAAAAGTCCCATCACTGTACACGGAAAAGGTCCCCCAACTAGTAAGATGCCAAATAGGGTAGTGACTCCCCAGCCTAAGTGACAACAAAGGTCTAAAGATTTACAAGTAACTTTTCCTATTAAAACATGACATTTATGCGACCAGCACATTACTGAGATTAAATCCATCTAATTTAAATTGCCACAGAGGTCATTTAAAGCAATCACAATCATCTGTGAAAATATTCAAGAAGAGTTCTTC…	37	18	46	0	---	---	Insertion	PSD	AATTTTGATATATTTCT	None	NA	Detected	---	chr6,120518488,+,chr9,74981981,-,	chr6,120518550,+,chr9,74982016,-,	chr6,120518451,+,chr9,74982017,-,TTTTTTTTTTTTTTTTTTTTTTTTTTTTTTTTTTTTTTCATAGCAATTGGCAG	6,120518434,TD2	FALSE
H2009	chr6	154346552	+	chr6	154346553	-	AAGAAATACCTGAAATTGACAAATGGGATCTAATTAAACTAAAGAGCTTCTGCACAGCAAAAGAAACTACCATCAGAGTGAACAGGCAACCTACAACATGGGAGAAGATTTTTGCAACCTACTCATCTGACGAGGGGCTGATATCCAGAATCTACAATGAACTCAAACAAATTTACAAGAAAAAAACAAACAACCCCATCAAAGGGTGGGCGAAGGACATGAACAGACACTTCTCAAAAGAAGACATTTATGCAGCCAAAAACACATGAAGAAATGCTCATCATCACTGGCCATCAGAGAAATGCAAATCAAAACCACTATGAGATATCATCTCACACCAGTTAGAATGGCAATCATTAAAAAGTCAGGAAACAACAGGTGCTGGAGAGGATGCGGGAG…	39	20	51	0	IPCEF1	IPCEF1	Insertion	Solo_L1	AAGAAATACCTGA	None	Inverted	Detected	---	chr6,154346552,+,chr6,154346553,-,	---	---	6,154346565,TD1	FALSE
H2009	chr6	40102277	+	chr6	40102278	-	AAAAGTTTGTCTACATAAATGTCTTCTTTTGAGAAGTGTCTGTTCATGTCCTTCGCCCACTTTTTTGATGGGGTTGTTTGTTTTTTTCTTGTAAATTTGTTTGAGTTCATTGTAGATTCTGGATATTAGCCCTTTGTCAGATGAGTAGGTTGCGAAAATTTTCTCCCATGTTGTAGGTTGCCTGTTCACTCTGATGGTAGTTTCTCTTTTGCTGTGCAGAAGCTCTACACCATGGAATACTATGCAGCCATAAAAATGATGAGTTCATATCCTTTGTAGGGACATGGATGAAATTGGAAACCATCATTCTCAGTAAACTATCGCAAGAACAAAAACCAAACACTGCATATTCTCACTCATAGGTGGGAATTGAACAATGAGATCACATGGACACAGGAA…	37	18	44	0	---	---	Insertion	Solo_L1	AAAAGTTTGTCTA	None	Inverted	Detected	---	chr6,40102270,-,chr7,30445392,+,	chr6,40102277,-,chr7,30445369,+,	---	6,40102291,TD1	FALSE
H2009	chr6	61477655	-	chr7	153178795	+	---	68	30	108	0	---	---	Translocation	None	---	---	---	Detected	chr6,61477655,-,chr7,153178795,+,	chr6,61477655,-,chr7,153178795,+,	chr6,61477655,-,chr7,153178795,+,	chr6,61477655,-,chr7,153178795,+,	---	FALSE
H2009	chr7	133123903	+	chr7	133125451	-	---	63	8	38	0	---	---	Deletion	None	---	---	---	Detected	---	chr7,133123903,+,chr7,133125451,-,	---	chr7,133123904,+,chr7,133125452,-,	---	FALSE
H2009	chr7	27874855	+	chr7	27878808	-	---	43	15	65	0	JAZF1	JAZF1	Deletion	None	---	---	---	Detected	chr7,27874855,+,chr7,27878808,-,	chr7,27874855,+,chr7,27878808,-,	chr7,27874858,+,chr7,27878811,-,	chr7,27874856,+,chr7,27878809,-,	---	TRUE
H2009	chr7	34434395	+	chr7	34434396	-	AAAAGAACTAGACAAGCCGGGCGCGGTGGCTCACGCCTGTAATCCCAGCACTTTGGGAGGCCGAGGCGGGCGGATCACGAGGTCAGGAGATCGAGACCACGGTGAAACCCCGTCTCTACTAAAAATACAAAAAATTAGCCGGGCGCAGTGGCGGCGCCTGTGGTCCCAGCTACTCGGGAGGCTGAGGCAGGAGAATGGCGTGAACCCCGAAGGCGGAGCTTGCAGTGAGCGGAGATCGCGCCACAGCACTCCCGCCTGGGCGACAGAACGAGACTCCGTCTCAAAAAAAAAAAAAAAAAAAAAAAAAAAAAAAAAAA	37	12	78	0	NPSR1-AS1	NPSR1-AS1	Insertion	Alu	AAAAGAACTAGACAAGC	None	NA	Detected	---	---	---	---	7,34434395,TD0	FALSE
H2009	chr7	42284644	+	chr7	42284645	-	AAAAGAGATATTGGTGGAGGTTGCGGTGAGCTGAGATCGCGCCATTTCTCTCCAGCCTGGGCAGCAAGAGTGAGACTCCGTCTCAAAAAAAAAAAAAAAAAAAAAAAAAGAAATGCATGACAAAAAGCACATGAAAAGATGTTAAATATCACTTCCCATTTAGGGAAATGCAAATCAACATCGTAAGATTCCATTATATGCCTACTAGAATGGCCAAAATAAAAATGCTGACACTCACTAGTTAGTGCTGGTGAAGATGTGGATTAAGTGGAACTTTTTTTTTTTTTTTTTTTTTTTTTGTGGAGCTGGAGTCTTGCTTTGTTGCCCAGACTGGAGTGCAGTGGCGCCATCTTGGCTCACTACAACCTCTGCCTCCCAGGTTCAAGCGATTCTCCTGCC…	38	22	55	0	---	---	Insertion	---	AAAAGAGATATTGG	None	NA	Partially detected	chr7,42284659,+,chr11,62344015,+,	chr7,42284657,+,chr11,62344017,+,	chr7,42284659,+,chr11,62344015,+,	chr7,42284658,+,chr11,62344016,+,	---	FALSE
H2009	chr7	49469585	+	chr7	49469586	-	TGTACTTTTTTTTTTTTTTTTTTTTTTTTTTTATTTGCATTTTTTTTTTTTTTATTATACTCTAAGTTTTAGGGTACATGTGCACATTGTGCAGGTTAGTTACATATGTATACATGTGCCATGCTGGTGCGCTGCACCCACTAATGTGTCATCTAGCATTAGGTATATCTCCCAATGCTATCCCTCCCCTCCCCGACCCCACCACAGTCCCCAGAGTGTGATATTCCCTTCCTGTGTCCATGTGATCTCATTGTTCAATTCCCACCTATGAGTGAGAATATGCGGTGTTTGGTTTTTTGTTCTTGCGATAGTTTACTGAGAATGATGGTTTCCAATTTCATCCATGTCCCTACAAAGGATATGAACTCATCATTTTTTATGGCTGCATAGTATTCCATG…	45	24	32	0	---	---	Insertion	Solo_L1	TGTACT	None	Simple	Detected	---	---	---	---	7,49469585,TD0	FALSE
H2009	chr8	128025456	-	chr8	128195051	+	---	142	21	106	0	PVT1	---	Duplication	None	---	---	---	Detected	chr8,128025456,-,chr8,128195051,+,	chr8,128025456,-,chr8,128195051,+,	chr8,128025456,-,chr8,128195051,+,	chr8,128025456,-,chr8,128195051,+,	---	FALSE
H2009	chr8	128174761	+	chr8	128175782	+	---	103	23	64	0	---	---	Inversion	None	---	---	---	Detected	chr8,128174765,+,chr8,128175778,+,	chr8,128174761,+,chr8,128175782,+,	---	chr8,128174763,+,chr8,128175780,+,	---	FALSE
H2009	chr8	140457745	+	chr8	140459287	-	---	82	27	58	0	TRAPPC9	---	Deletion	None	---	---	---	Detected	chr8,140457744,+,chr8,140459286,-,	chr8,140457744,+,chr8,140459286,-,	---	chr8,140457740,+,chr8,140459286,-,GACT	---	FALSE
H2009	chr8	144886755	+	chr8	144886766	-	TCTACATTCTCTACATTCTTTTTTTTTTTTTTTTTTTTATTATTATTATTATTATTATTATTATTTTTATTATACTCTAAGTTTTAGGGTACATGTGCACATTGTGCAGGTTAGTTACATATGTATACATGTGCCATGCTGGTGCGCTGCACCCACTAATGTGTCATCTAGCATTAGGTATATCTCCCAATGCTATCCCTCCCCCTCCCGACCCCACCACAGTCCCCAGAGTGTGATATTCCCTTCCTGTGTCCATGTGATTCATTGTTCAATTCCCACCTATGAGTGAGAATATGCGTGTT	43	6	56	0	ZNF250	ZNF250	Insertion	Solo_L1	TACATTCTT	None	Other	Detected	chr8,144886766,-,chr13,84299329,+,	---	---	---	8,144886765,TD0	FALSE
H2009	chr8	28916984	+	chr8	28981979	-	---	13	12	109	0	HMBOX1	HMBOX1	Deletion	None	---	---	---	Detected	chr8,28916984,+,chr8,28981979,-,	chr8,28916984,+,chr8,28981979,-,	chr8,28916986,+,chr8,28981981,-,	chr8,28916985,+,chr8,28981980,-,	---	FALSE
H2009	chr8	59586203	+	chr8	59586204	-	TTTTTTTTTTTTTTTTTTATAGCATATTTTTTTATTATTATACTCTAAGTTTTAGGGTACATGTGCACATTGTGCAGGTTAGTTACATATGTATACATGTGCCATGCTGGTGCGCTGCACCCACTAATGTGTCATCTAGCATTAGGTATATCTCCCAATGCTATCCCCCCCTCCCCCGACCCCACCACAGTCCCCAGAGTGTGATATTTCCCTTCCTGTGTCCATGTGATCTCATTGTTCAATTCCCACCTATGAGTGAGAATATGCGGTGTTTGGTTTTTTGTTCTTGCGATAGTTTACTGAGAATGATGGTTTCAATTTCATCCATGTCCCTACAAAGGATATGAACTCATCATTTTTATGGCTGCATAATATTCCATGGTGTATATGTGCCACATT…	58	19	47	0	---	---	Insertion	Solo_L1	None	None	Simple	Detected	---	chr1,86679020,-,chr8,59586265,+,	---	---	8,59586205,TD0	FALSE
H2009	chrX	105506962	+	chrX	105566035	-	---	95	7	104	0	IL1RAPL2	IL1RAPL2	Deletion	None	---	---	---	Detected	chrX,105506963,+,chrX,105566036,-,	chrX,105506962,+,chrX,105566035,-,	chrX,105506963,+,chrX,105566036,-,	chrX,105506962,+,chrX,105566035,-,	---	FALSE
H2009	chrX	113021356	+	chrX	113021357	-	AAGAAAAACTGTTTTCATTTGTCCATGAGTTGGCAAACTTTTTCACAAAGGGCAGTGTGAGAAAAATAATAAATATATATTTGGTCTTTATTTTCAGTTTCTGGCATAGAGCTTCTAAAACCCTGGGAGTTTCCTGAGTGAGAGTGGTGAGAGGAATGTCTTTGGTTATTCATAATAAGTCCCTTTCAACCATACCTGAGTTTATGCTGGTGAGGTTTTTTTTTTTTTTTTTTTTTTTTTTTTTTTTTTTCAATCCAATTTCTTTGCCTTTATTTTACTTGTTTTATTGTGCTGGTTAAGATTTCCAGTATAATGTTAAACAGGAGTGGTGAAAACAGACATCATTGCCTTGTTTCCAATCTTAGAGGCAGGTGTTGAGTCTTCTATCATCTTGTATGA…	61	10	48	0	---	---	Insertion	Partnered_L1	AAGAAAAACTGTTTTCA	chr3,123871866,123871879,*,L1_curated_1	NA	Detected	---	chr3,123873186,+,chrX,113021373,+,	chr3,123873186,+,chrX,113021373,+,	chr3,123873186,+,chrX,113021373,+,	X,113021356,TD2	FALSE
H2009	chrX	133830859	+	chrX	133830860	-	TTTTTTTTTTTTTTTTTTTTTTTTTTTTTTTTTTTTTTATTATTATTTTTTTTATTATACTCTAAGTTTTAGGGTACATGTGCACATTGTGCAGGTTAGTTACATATGTATACATGTGCCATGCTGGTGCGCTGCACCCACTAATGTGTCATCTAGCATTAGGTATATCTCCCAATGCTATCCCTCCCCCTCCCCCTGACCCCACCACAGTCCCCAGAGTGTGATATTCCCCTTCCTGTGTCCATGTGATCTCATTGTTCAATTCCCACCTATGAGTGAGAATATGCGGTGTTTGGTTTTTTTGTTCTTGCGATAGTTTACTGAGAATGATGGTTTCCAATTTCATCCATGTCCCTACAAAGGATATGAACTCATCATTTTTATGGCTGCATAGTATTC…	36	16	58	0	GPC3	GPC3	Insertion	Solo_L1	None	None	Simple	Detected	---	---	---	---	X,133830859,TD0	TRUE
H2009	chrX	94225977	+	chrX	94225979	-	AACTAAAACTTAGAGTATAATAAAAAAAAAAAAAAAAAAAAAAAAAAAAAAAAAAAAAAAACAAAAATAAGAGAACAGGCCAGGCATGATGGCTGATGCCTATAGTCTCAGTGCTTTGGGAGGCTGAGATGAGAGGATTGCTTGAAGCCAGAAGTTCTAGACCAGCCTGAACAATACCGTGAGACCCTATCTCTACAAACAATAAAAATTATCTGGGTGTGGTGGCATATATTTGTAGTACTAGATACTTGAGAGACTGAAGAAGGAGGACCCCTTGAGCCCAGGAGTTTAAGGCTGCAGTGAGCTATGGTTGTGTCACTGCACTCCAAACAGAGGAAGGTCCTGTCTCTAATAACAATAATAAAAATAGAACTATTCAAATCAAGAAATATCAAGTGT…	18	18	52	0	---	---	Insertion	Orphan_L1	None	chr14,58753990,58753991,*,gnomAD-SV_v2.1_INS_14_93211	NA	Partially detected	---	chr14,58754411,+,chrX,94225937,-,	chr14,58754453,+,chrX,94225978,-,	---	---	FALSE
H2009	chr1	152389098	+	chr1	152389099	-	CCGGCAAGGTCTTTTTTTTTTTTTTTTTTTTTTTTTTTTTTTTTTTTTTTTTATTATACTCTAAGTTTTAGGGTACATGTGCACATTGTGCAGGTTAGTTACATATGTATACATGTGCCATGCTGGTGCGCTGCACCCACTAATGTGTCATCTAGCATTAGGTATATCTCCCAATGCTATCCCTCCCCCTCCCCGACCCCACCACAGTCCCCAGAGTGTGATATTCCCCTTCCTGTGTCCATGTGATCTCATTGTTCAATTCCCACCTATGAGTGAGAATATGCGGTGTTTGGTTTTTGTTCTTGCGATAGTTTACTGAGAATGATGGTTTCCAATTTCATCCATGTCCCTACAAAGGATATGAACTCATCATTTTTTATGGCTGCATAGTATTCCATG…	60	18	53	0	---	---	Insertion	Solo_L1	CCGGCAAGGTCTT	None	Simple	Detected	---	chr1,152389105,+,chr2,87907556,+,	---	---	1,152389098,TD0	FALSE
H2009	chr1	163706451	+	chr13	104436307	+	ACTCATGAGTATGTAA	129	11	110	0	---	---	Translocation	None	---	---	---	Detected	chr1,163706451,+,chr13,104436307,+,ACTCATGAGTATGTAA	chr1,163706451,+,chr13,104436307,+,ACTCATGAGTATGTAA	chr1,163706451,+,chr13,104436307,+,TTACATACTCATGAGT	chr1,163706451,+,chr13,104436307,+,ACTCATGAGTATGTAA	---	FALSE
H2009	chr1	187432740	-	chr1	188337414	+	TAA	139	7	108	0	---	---	Duplication	None	---	---	---	Detected	---	chr1,187432740,-,chr1,188337414,+,TAA	chr1,187432740,-,chr1,188337414,+,TAA	chr1,187432740,-,chr1,188337414,+,TAA	---	FALSE
H2009	chr1	38945684	+	chr1	38945685	-	AGGCGCAGTGACTCCTATATTGTAATTTAGAGGCCAAAGTAGACGGATTGCCTGAGCTCAAGGTTGAGACCAACTGGGCAACATGGCAGAACCATCTCTACTAAAAATACAAAAAAGTTAGCTGAGCTTGTGGCTTTACACTCTAGTCCCAGATACTGGGAATCTCCTCCACAAGAAGCAGCTTTCAGGGCTATTCATCTAGAGCCCTCTGAATAGCCATATCAAAACAAATCAAGAAGTATATTTTGGGGTAAAATATTTTGGTTTCTTTTCACACCAGCAAGGGCCATGCAGAGTATAGAGCAAGGGAAAATAAGAGGAAAGGCCAGAACCGAGAGCCACAGCACTGTCCACCACAGGGACAGAGCAGGGAGAAAGGACTCAGATGGCACAAAAGCA…	34	6	49	0	---	---	Insertion	---	GGCGC	None	NA	Not detected	---	---	---	---	---	FALSE
H2009	chr10	109827878	+	chr10	109827879	-	AAAGACACAGACTGAATGGTAATGCCATTCAGTCTGTGTCTTTAATTGAGCATTTAGTCCATTTACATTTAAAGTTAATATTGTTATGTGTGAATTTGATCCTGTCATGATGATGTTAGCTGGTGATTTTGCTCGTTAGTTGATTAGACTGGATTAAGAAAATGTGGCACATATACACCATGGAATACTATGCAGCCATAAAAATGATGAGTTCATATCCTTTGTAGGGACATGGATGAAATTGGAAACCATCATTCTCAGTAAACTATCGCAAGAACAAAAAACCAAACACCGCATATTCTCACTCATAGGTGGGAATTGAACAATGAGATCACATGGACCCAGGAAGGGGAATATCACACTCTGGGGACTGTGGTGGGGTCGGGGAGGGGAGGGATA…	55	19	77	0	---	---	Insertion	Solo_L1	AAAGACACAGACTG	None	Other	Not detected	---	---	---	---	---	FALSE
H2009	chr10	22124244	+	chr10	22124245	-	TTTTATGGCTGCATAGTATTCCATGGTGTATATGTGCCATTTTCTTTTTTTTTTTTTTTTTTTTTTTTTTTTTTTTTTTTATTTTTTATTATTTTTTATTATACTCTAAGTTTTAGGGTACATGTGCACATTGTGCAAGGTTAGTTACATATGTATACATGTGCCATGCTGGTGCGCTGCACCCACTAATGTGTCATCTAGCATTAGGTATATCTCCCAATGCTATCCCTCCCCCTCCCCCGACCCCACCACAGTCCCAGAGTGTGATATTCCCCTTCCTGTGTCCATGTGATCTCATTGTTCAATTCCACCTATGGTGAGAATATGCGGTGTTTGGTTTTTTGTTCTTGCGATAGTTTACTGAGAATGATGGTTTCCAATTTCATCCATGTCCCTACA…	28	11	57	0	---	---	Insertion	Solo_L1	TTTTATGGCTGCATAGTATT	None	Other	Not detected	---	---	---	---	---	FALSE
H2009	chr10	75635436	+	chr10	75635437	-	TTTCTATTTTTTTTTTTTTTTTTTTTTTTTTTTTTTATTATACTCTAAGTTTTAGGGTACATGTGCACATTGTGCAGGTTAGTTACATATGTATACATGTGCCATGCTGGTGCGCTGCACCCACTAATGTGTCATCTAGCATTAGGTATATCTCCCAATGCTATCCCTCCCCCTCCCCCGACCCCACCACAGTCCCCAGAGTGTGATATTCCCCTTCCTGTGTCCATGTGATCTCATTGTTCAATTCCCACCTATGAGTGAGAATATGCGGTGTTTGGTTTTTGTTCTTGCGATAGTTTACTGAGAATGATGGTTTCAATTTCATCCATGTCCCTACAAAGGATATGAACTCATCATTTTTATGGCTGCATAGTATTCCATGGTGTATATGTGCCACAT…	42	18	48	0	LRMDA	LRMDA	Insertion	Solo_L1	TTTCTATTTT	None	Simple	Detected	---	---	---	---	10,75635436,TD0	FALSE
H2009	chr10	91786248	+	chr10	91786320	-	TACACCATGAAATACTATGCCGCCACAAAGGAAGTAGAGATCATGTCCTCTGCAGGGACATGGATGAAGCTGGAAGCCATTATCCTTAGCAAAGTAACGCAGGAACAGAAAACCAAACACCACATGTTGTCTCTTAGAAGTGGGAGCTGAGCAGTGGTAAGAACACATGGACACAGGGTGGAGAACAATACACACTGGGGCTTGATGGGGGGTGGAGGAGGGATGGGGAGCATTAGAAAAAATAACTAATGCATGCTGGGCTTAATACCTATGTGATGGGTTGATAGGTGCAGCAAACCACCCTGGCACATGTTTATCAATGTAACAAACCTGCACATCCTGCACAGGTACTCCAAAACTAAAAAGTAAAAAAATCTAAAAGAAAAAAAAAAAAAAAAG…	37	13	65	0	TNKS2-AS1	TNKS2-AS1	Insertion	Solo_L1	None	None	Simple	Partially detected	chr5,71289764,+,chr10,91786338,+,	---	---	---	---	FALSE
H2009	chr11	114685018	+	chr11	114685019	-	AAGAATCCAGTTGGGTCGGGGGAGGGGAGGGATAGCATTGGGAGATATACCTAATGCTAGATGACACATTAGTGGGTGCAGCGCACCAGCATGGCACATGTATACATATGTAACTAACCTGCACAATGTGCACATGTACCCTAAAACTTAGAGTATAATAAAAAAAAAAAAAAAAAAGAAAAAAAACGAAAAAAAAAAAAAAAAAAAAAAGA	20	7	85	0	NXPE2	NXPE2	Insertion	Solo_L1	AAGAATCCAGTTGG	None	Simple	Not detected	---	---	---	---	---	FALSE
H2009	chr11	33139162	+	chr11	33139168	-	TTTTTTTTTTTTTTTTTTTTTTTTTTTTTTTTTTTTTGCATGGAATGGGAAAATTTATTTGCAAAGCATACATCTGACAAGGAGCTACTACTCAAAATATACAAGGAACCCAAACAACTCAATAGCAAGAAAACCAAAATCCAAATTCAAAAAATAGGCAATAGACCGGAACAGACATTTTGCTTTTCTCTTTCTTTCTTTCTTTCTTTCTTTCTTTCTTTCTTTCTTTCTTTCTTTCTTTCTTTCTTTCTTTCTTTCTTTCTTTCTTTCTTTCTTTCTTTTTATTTATTTCTTTCTTTCTTTTTTTTTTTTTTTTTTTATTATACTCTAAGTTTTAGGGTACATGTGCACATTGTGCAGGTTAGTTACATATGTATACATGTGCCATGCTGGTGCGCT…	39	21	73	0	CSTF3	CSTF3	Insertion	Solo_L1	None	None	Inverted	Detected	---	chr2,155671570,+,chr11,33139170,+,AAAAAAAAAAAAAAAAAAAAAAAAAAAAAAAAAAAAAAAAAAAAAAAAAAAAAAAAAAAA	---	chr2,155671570,+,chr11,33139170,+,AAAAAAAAAAAAAAAAAAAAAAAAAAAAAAAAAAAAAAAAAAAAAAAAAAAAAAA	11,33139165,TD1	FALSE
H2009	chr11	4268508	+	chr11	4341401	-	TATGCTAAAAAAAAAAAAAAAAAAAAAAAAAAAAAAAAAAAA	188	11	392	0	---	---	Deletion	None	---	---	---	Not detected	---	---	---	---	---	FALSE
H2009	chr11	55483548	+	chr11	55483549	-	AATTCTTTTTTTTTTTTTTTTTTTTTTTTTTTTTTTTCAAAGAGAAGTATGTGTTTATTGATAAAAGTGCCTGGGAAGTATCCTAGCATAAAAGATAAACTCTGACCAATTATGAAATTTTATAACACTAGGGACAAAGAAAAGATTCTTCA	32	23	82	0	---	---	Insertion	Orphan_L1	AATTCTT	chr5,113367371,113367384,*,L1_curated_2	NA	Detected	---	chr5,113368465,+,chr11,55483591,+,	---	chr5,113368374,+,chr11,55483555,+,AAAAAAAAAAAAAAAAAAAAAAAAAAAAAAAAAA	11,55483548,TD2	FALSE
H2009	chr11	62344434	+	chr11	62344435	-	TTTTTTTTTTTTTTTTTTTTTTTTTTTTTTTTTTTTTTTTATTATACTCTAAGTTTTAGGGTACATGTGCACATTGTGCAGGTTAGTTACATATGTATACATGTGCCATGCTGGGTGCGCTGCACCCACTAATGTGTCATCTAGCATTAGGTATATCTCCCAATGCTATCCCTCCCCCTCCCCCGACCCCACCACAGTCCCCAGAGTGTGATATTCCCCTTCCTGTGTCCATGTGATCTCATTGTTCAATTCCCACCTATGAGTGAGAATATGCGGTGTTTGGTTTTTTGTTCTTGCGATAGTTTACTGAGAATGATGGTTTCCAATTTCATCCATGTCCCTACAAAGGATATGAACTCATCATTTTTATGGCTGCATAGTATTCCATGGTGTATATGT…	37	18	58	0	ASRGL1	ASRGL1	Insertion	Solo_L1	TATCAGTT	None	Simple	Detected	---	chr11,62344431,+,chr11,62344432,-,	---	---	---	FALSE
H2009	chr12	105293022	+	chr12	105295085	+	TCTTTATGTTCTGACAAAAAAAAAAAAAAAAAAAAAAAAAAAAAAAAAA	66	5	78	0	---	---	Inversion	None	---	---	---	Not detected	---	---	---	---	---	FALSE
H2009	chr12	113018948	+	chr12	113018949	-	AAAAGTACCCTAAAACTTAGAGTATAATAATAAAAAAAAAAAAATATGCTATAGTGAATGTCTTTCTTCACATATCCTGGAACACAAATAAATTGGGATATAGCTGTAAAAAAAAAAAAAAAAAAAAAAAAAAAAAAAAAAAAAAAAAAAAAAAAAA	37	6	55	0	---	---	Insertion	Partnered_L1	AAAAAAAAAAAAAAAAAA	chr1,86679080,86685111,-,L1HS	NA	Detected	---	chr1,86679117,+,chr12,113018952,+,	---	chr1,86679117,+,chr12,113018952,+,	12,113018958,TD2	FALSE
H2009	chr12	125332507	+	chr12	125332508	-	GAGTGAAAACCCCTTTTGAAGGGCAGATGTCCAAAATCAAGGTGTTGGCAGAGCCACACTTGCTCTGAAGGCTCTAGGGGAGGGAGGATCCTTCCTGCCTCTTCAGCTTCTGGTGGCTCCAGGCATTCCTTGGCTTGTGGCCCCATCACTCCAGTCTCTCACTTCATTTTCACATGACCTTCCCCTGTCTCTGTTCTCTTCTGCTTCTAAGGTCACCAGTCATTGGATTTAAAGTCTGCCTTTGTCCAATATGACCTGCTTACATCATCAAAGACCCTATTTCCAAGTAAGGTTCCAGGTGGATGTGTTTTGGGGGCACCATTCAATGAACTACAGGTCCTGTTTTCTCTGGCTCCCTCAAGACCGCACTGGGGCCTCTCCTCGGTACATGTGCCCTCA…	42	11	55	0	TMEM132B	TMEM132B	Insertion	---	None	None	NA	Partially detected	chr12,125328450,-,chr12,125332507,+,GAGTGAAAACCCCT	chr12,125328450,-,chr12,125332507,+,GAGTGAAAACCCCT	chr12,125328450,-,chr12,125332507,+,GAGTGAAAACCCCT	chr12,125328450,-,chr12,125332507,+,GAGTGAAAACCCCT	---	FALSE
H2009	chr12	16648483	+	chr12	16648484	-	AAAAGTTCTACAGATCTCATTGTTCAATTCCCACCTATGAGTGAGAATATGCAGTGTTTGGTTTTTTGTTCTTGCGATAGTTTACTGAGAATGATGGTTTCCAATTTCATCCATGTCCCTACAAAGGATATGAACTCACCATTTTTATGGCTGCATAGTATTCCATGGTGTATATGTGCCACATTTTCTTAATCCAGTCTATCATTGTTGGACATTTGGGTTGGTTCCAAGTCTTTGCTATTGTGAATAGTGCCGCAATAAACATACGTGTGCATGTGTCTTTATAGCAGCATGATTTATACTCATTTGGGTATATACCCAGTAATGGGATGGCTGGGTCAAATGGTATTTCTAGTTCTAGATCCCTGAGGAATCGCCACACTGACTTCCACAATGGTT…	28	17	62	0	---	---	Insertion	Solo_L1	AAAAGTTCTACAGA	None	Inverted	Detected	---	chr7,30445405,+,chr12,16648451,-,	---	---	12,16648497,TD1	FALSE
H2009	chr12	33273154	+	chr12	33273165	-	TTTTTTTTTTTTTTTTTTTTTTTTTTTTTTTTTTTTTTGCATGGAATGGGAAAATTTATTTGCAAAGCATACATCTGATAAGGAGTTATTACTCAAAATATATAAGGAACTCAAACAACTCAATAGCAAGAAAACCAAAATCCAAATTCAAAAAATAGGCAATAGACCGGAATAGACATTTTGCTTTTCTCTTTCTTTCTTTCTTTCTTTCTTTCTTTCTTTCTTTCTTTCTTTCTTCTTTCTTCTTTCTTTCTTTCTTTCTTTCTTTCTTTCTTTTCTTTTTATTTATTTCTTTCTTTCTTTTTTTTTTTTTTTTTTTTTTTATTATACTCTAAGT	72	23	48	0	---	---	Insertion	Partnered_L1	None	chr2,155671310,155671311,*,gnomAD-SV_v2.1_INS_2_15484	NA	Detected	---	chr2,155671612,+,chr12,33273201,+,	---	chr2,155671570,+,chr12,33273154,+,AAAAAAAAAAAAAAAAAAAAAAAAAAAAAAAAAAAAAAAAAA	12,33273154,TD2	FALSE
H2009	chr12	98321903	+	chr12	98321904	-	TTTTTTTTTTTTTTTTTTTTTTTTTTTTTTTTTTTTTTTTTTTTTTTTTTTTTATTATACTCTAAGTTTTAGGGTACATGTGCACATTGTGCAGGTTAGTTACATATGTATACATGTGCTATGCTGGTGCGCTGCACCCACTAATGTGTCATCTAGCATTAGGTATATCTCCCAATGCTATCCCTCCCCCTCCCCCGACCCCACCACAGTCCCCAGAGTGTGATATTCCCTTCCTGTGTCCATGTGATCTCATTGTTCAATTCCCACCTATGAGTGAGAATATGCGGTGTTTGGTTTTTGTTCTTGCGATAGTTTACTGAGAATGATGGTTTCCAATTTCATCCATGTCCCTACAAAGGATATGAACT	48	15	64	0	---	---	Insertion	Solo_L1	None	None	Simple	Detected	---	---	---	---	12,98321903,TD0	FALSE
H2009	chr13	107308356	+	chr13	107681240	-	---	94	55	104	0	FAM155A	FAM155A	Deletion	None	---	---	---	Detected	chr13,107308356,+,chr13,107681240,-,	chr13,107308356,+,chr13,107681240,-,	chr13,107308357,+,chr13,107681241,-,	chr13,107308356,+,chr13,107681240,-,	---	FALSE
H2009	chr13	31008863	+	chr13	31008864	-	AAAAATTTTCGCAACCTACTCATCTGACAAAGGGCTAATATCCAGAATCTACAATGAACTCAAACAAATTTACAAGAAAAAAACAAACAACCCCATCAAAAAGTGGGAGAAGGACATGAACAGACACTTCTCAAAAGAAGACATTTATGCAGCCAAAAAACACATGAAGAAATGCTCATCATCACTGGCCATCAGAGAAATGCAAATCAAAACCACTATGAGATATCATCTCACACCAGTTAGAATGGCAATCATTAAAAAGTCAGGAAACAACAGGTGCTGGAGAGGATGTGGAGAAATAGGAACACTTTTACACTGTTGGTGGGACTGTAAACTAGTTCAACCATTGTGGAAGTCAGTGTGGCGATTCCTCAGGGATCTAGAACTAGAAATACCATT…	36	24	62	0	---	---	Insertion	Solo_L1	None	None	Simple	Detected	---	chr9,83049487,-,chr13,31008818,-,	chr9,83049525,-,chr13,31008861,-,	---	13,31008865,TD1	FALSE
H2009	chr14	78312647	+	chr14	78312649	-	AAAAACAATTTTTCTAGCATTAGGTATATCTCCCATGGCACATGTATACATATGTAACTAACCTGCACAATGTGCACATGTACCCCTAAAACTTAGAGTATAATAAAAAAAAAAAAAAAAAAAAAAAAAAAAAAAA	30	18	44	0	NRXN3	NRXN3	Insertion	---	AAAAACAATTTTT	None	NA	Detected	---	chr2,87907550,+,chr14,78312644,-,	---	chr2,87907463,+,chr14,78312649,-,AAAAAAAAA	14,78312648,TD0	FALSE
H2009	chr15	20407900	+	chr15	22307046	+	---	166	16	237	0	---	---	Inversion	None	---	---	---	Not detected	---	---	---	---	---	FALSE
H2009	chr15	54249956	+	chr15	54249957	-	AAGAAGCTGCAGACATTTGTATAAGGTGTAAGGAAGGGATCCAGTTTCAGCTTTCTACAAGATGGATTAAAGATTTAAACGTTAAACCTAAAACCATAAAAACCCTAGAAGAAAACCTAGGCATTACCATTCAGGACATAGGCGTGGGCAAGGACTTCATGTCCAAAACACCAAAAGCAATGGCAACAAAAGACAAAATTGACAAATGGGATCTAATTAAACTAAAGAGCTTCTGCACAGCAAAAGAAACTACCATCAGAGTCAACAGGCAACCTACAACATGGGAGAAAATTTTTGCAACCTACTCATCTGACAAAGGGCTAATATCCAGAATCTACAATGAACTCAAACAAATTTACAAGAAAAAACAAACAACCCCATCAAAAAGTGGGCGAAGGA…	36	22	46	0	UNC13C	UNC13C	Insertion	Solo_L1	AAGAAGCTGCAGACA	None	Inverted	Detected	---	---	---	---	15,54249955,TD0	FALSE
H2009	chr15	87065360	+	chr15	87065362	-	GCTAGATGACACATTAGTGGGTGCAGCGCACCAGCATGGCACATGTATACATATGTAACTAACCTGCACAATGTGCACATGTACCCTAAAACTGAGAGTATAATAAAAAAAAAAAAAGAAAAAAAAAAAAAAAAAAAAAAAAAAAAAAAAAAAAA	36	13	55	0	---	---	Insertion	Solo_L1	None	None	Simple	Detected	---	---	---	---	15,87065360,TD0	FALSE
H2009	chr15	92381818	+	chr15	92381819	-	AAAAATTGATGTGGATTGTCTGTTCATGTCCTTCGCCCACTTTTTGATGGGGTTGTTTGTTTTTTTCTTGTAAATTTGTTTGAGTTCATTGTAGATTCTGGATATTAGCCCTTTGTCAGATGAGTAGGTTGCAAAAATTTTCTCCCATGTTGTAGGTTGCCTGTTCACTCTGATGGTAGTTTCTTTTGCTGTGCAGAAGCTCTTTAGTTTAATTAGATCCCATTTGTCAATTTTGTCTTTTGTTGCCATTGCTTTTGGTGTTTTGGACATGAAGTCCTTGCCCACGCCTATGTCCTGAATGGTAATGCCTAGGTTTTCTTCTAGGGTTTTTATGGTTTTAGGTTTAACGTTTAAATCTTACTGGGTATATACCCAAATGAGTATAAATCATGCTGCTAT…	30	18	65	0	---	---	Insertion	Solo_L1	AAAAATTGATGTGGAT	None	Other	Detected	chr15,92381832,+,chr21,17381260,+,	---	---	---	15,92381818,TD0	FALSE
H2009	chr16	54895112	+	chr16	54895113	-	TAAAATGAAAACCTTTATAGCAGCATGATTTATAGTCCTTTGGGTATATACCCAGTAATGAGATCACATGGACACAGGAAGGGAAATATCACACTCTGGGGACTGTGGTGGGGGGTCGGGGGAGGGGAGGGATAGCATTGGGAGATATACCTAATGCTAGATGACACATTAGTGGGTGCAGCGCACCAGCATGGCACATGTATACCATATGTAACTAACCTGCACAATGTGCACATGTACCCTAAAACTTAGAGTATAATAATAAAAAAATATGCTATAAAAAAAAAAAAAAAAAAAAAAAAAAAAAAAAAAAAAT	32	15	59	0	---	---	Insertion	Solo_L1	TAAAATGAAAACCT	None	Inverted	Detected	---	chr1,86678965,-,chr16,54895120,-,	---	---	16,54895112,TD0	FALSE
H2009	chr16	61451796	+	chr16	61460285	-	---	51	26	83	0	---	---	Deletion	None	---	---	---	Detected	chr16,61451800,+,chr16,61460289,-,	chr16,61451796,+,chr16,61460285,-,	chr16,61451800,+,chr16,61460289,-,	chr16,61451798,+,chr16,61460287,-,	---	FALSE
H2009	chr17	10335860	+	chr17	10335872	-	TTTTTTTTTTTTTTTTTTTTTTTTCTTTTTTTTTTTTATTATACTCTCAGTTTTAGGGTACATGTGCACATTGTGCAGGTTAGTTACATATGTATACATGTGCCATGCTGGTGCGCTGCACCCACTAATGTGTCATCTAGCATTAGGTATATCTCCCAATGCTATCCCTCCCCCCCTCCCCGACCCCACCACAGTCCCCAGAGTGTGATATTCCCCTTCCTGTGTCCATGTGATCTCATTGTTCAATTCCCACCTATGAGTGAGAATATGCGGTGTTTGGTTTTTTGTTCTTGCGATAGTTTACTGAGAATGATGGTTTCCAATTTCATCCATGTCCCTACAAAGGATATGAACTCATCATTTTTATGGCTGCATAGTATTCCATGGTGTATATGTGCC…	36	17	60	0	MYH13	MYH13	Insertion	Solo_L1	None	None	Simple	Detected	---	chr17,10335860,+,chr17,10335872,-,	---	---	17,10335860,TD0	FALSE
H2009	chr17	28752364	-	chr19	46482529	-	---	86	10	105	0	---	PPP5D1	Translocation	None	---	---	---	Detected	chr17,28752364,-,chr19,46482529,-,	chr17,28752364,-,chr19,46482529,-,	chr17,28752364,-,chr19,46482529,-,	chr17,28752364,-,chr19,46482529,-,	---	FALSE
H2009	chr17	37548824	+	chr17	37548826	-	AAAGTTTCTTAAAGCAACACCAAAAAAACAAAAGAAAAGCTAAGTGAATTTTTGCACATTCTACACACAGTGCCTGTAAATCTCATTTGTATTTTCAGTTTGCCCTTAATTTTTTGTTAGTGTTTAGAAAACAATGTTTTAAACATTCTTCAGTGTTCTGATTTCTTATTACCCCTTTCCTCTTGGGGCTTTTGAACTGTATTTGATGTTGCTTTGGGATAATGTTTATAAGTCAAACATAAGATATTGTACATTGGGCACATATCTCCTCTTGGGCTGCTAATAATAAATTAATAACAGGTAACCTGGACAAACCAGGAAGCACCAAAAAAAAAAAAAA	58	21	47	0	SYNRG	SYNRG	Insertion	---	None	None	NA	Partially detected	---	chr5,96773274,+,chr17,37548827,-,	---	chr5,96773236,+,chr17,37548826,-,AAAAAAAAAAAAAAAAAAAAAAAAAAAAA	---	FALSE
H2009	chr17	56226961	+	chr17	56226962	-	TTTTTTTTTTTTTTTTTTTTATTATTATTATTATTATTATTATTATTTTTTTATTATACTCTAAGTTTTAGGGTACATGTGCACATTGTGCAGGTTAGTTACATATGTATACATGTGCTATGCTGGTGCGCTGCACCCACAT	54	14	55	0	ANKFN1	ANKFN1	Insertion	---	None	None	NA	Detected	---	---	---	---	17,56226961,TD0	FALSE
H2009	chr17	76224913	+	chr17	76237823	-	---	76	8	77	0	RNF157	RNF157	Deletion	None	---	---	---	Detected	chr17,76224937,+,chr17,76237847,-,	chr17,76224913,+,chr17,76237823,-,	---	---	---	FALSE
H2009	chr17	9494581	-	chr17	9495176	-	---	45	3	61	0	STX8	STX8	Inversion	None	---	---	---	Detected	---	chr17,9494581,-,chr17,9495176,-,	chr17,9494581,-,chr17,9495180,-,ACAG	chr17,9494576,-,chr17,9495181,-,	---	FALSE
H2009	chr18	45611305	+	chr18	45612345	-	---	42	14	55	0	SLC14A2	SLC14A2	Deletion	None	---	---	---	Detected	chr18,45611307,+,chr18,45612347,-,	chr18,45611305,+,chr18,45612345,-,	chr18,45611307,+,chr18,45612347,-,	chr18,45611306,+,chr18,45612346,-,	---	FALSE
H2009	chr18	59317053	+	chr3	89460367	-	TTTTTTTTTTTTTTTTTTTTTTTTTTTTTTTTTTTTTTT	104	16	114	0	CPLX4	EPHA3	Translocation	None	---	---	---	Not detected	---	---	---	---	---	TRUE
H2009	chr19	28407391	+	chr19	28407401	-	TCAAGCCAAGCCCCATCTCTACTCAGTCTCATTTCCAAATACAGAAAATATTTATATTCTATTCTAACATTTCATTAATAATTTGATTGGTAAGGGATTCTAGGTTGGAAATAATTTTTCTTCACAATTTTGCGTTGGTCACTTAACATCCAGCATTTGTGAGATGTCTGAAGCTATTCTGATACTGAATATTTTGAATTTGTCCTGTTTTGATTTCCTCTGAAAATTTGAAGAATCTTTTCTTTGTCCCTAGTGTTATAAAATTTCATAATTGGTCAGAGTTTATCTTTTATGCTAGGATACTTCCCAGGCACTTTTATCAATAAACACATACTTCTCTTTGAAGGAAAAAAAAAAAAAAAAAAAAAAAAAAAAAAAAAAAAAAAAAAAAA	48	21	59	0	---	---	Insertion	Partnered_L1	AAAAA	chr5,113367371,113367384,*,L1_curated_2	NA	Detected	---	chr5,113368410,+,chr19,28407337,-,	---	---	19,28407394,TD2	FALSE
H2009	chr19	29093039	-	chr19	29099109	+	---	75	9	62	0	---	---	Duplication	None	---	---	---	Not detected	---	---	---	---	---	FALSE
H2009	chr19	55758809	+	chr19	55758812	-	TTTTTTTTTTTTTTTTTTTTTTTTTTTTTTTTAGCATATTTTTTTTTATTATTATTATACTCTAAGTTTTAGGGTACATGTGCACATTGTGCAGGTTAGTTACATATGTATACATGTGCCATGCTGGTGCGCTGCACCCACTAATGTGTCATCTAGCATTAGGTATATCTCCCAATGCTATCCCTCCCCTCCCCTGAACCCACCACAGTCCCAGAGTGTGATATTTCCCTTCCTGTGTCCATGTGATCTCATTGTTCAATTCCCACCTATGAGTGAGAATATGCGGTGTTTGGTTTTTTGTTCTTGCGATAGTTTACTGAGAATGATGGTTTCCA	48	10	97	0	---	---	Insertion	Solo_L1	None	None	Simple	Detected	---	---	---	---	19,55758809,TD0	FALSE
H2009	chr2	116101446	+	chr2	116101447	-	AAGAACTGGATCTCTTCCTTACACCTTATACAAAAATCAATTCAAGATGGATTAAAGATTTAAACGTTAAACCTAAAACCATAAAAACCCTAGAAGAAAACCTAGGCATTACCATTCAGGACATAGGCGTGGGCAAGGACTTCATGTCCAAAACACCAAAAGCAATGGCAACAAAAGCCAAAATTGACAAATGGGATCTAATTAAACTAAAGAGCTTCTGCACAGCAAAAGAAACTACCATCAGAGTGAACAGGCAACCTACAAAATGGGAGAAAATTTTCGCAACCTACTCATCTGACAAAGGGCTAATATCCAGAATCTACAATGAACTCAAACAAATTTACAAGAAAAAAACAAACAACCCCATCAAAAAGTGGGCGAAGGACATGAACAGACACT…	46	30	46	0	---	---	Insertion	Solo_L1	AAGAACT	None	Simple	Detected	---	chr2,116101446,+,chr2,116101447,-,	---	---	2,116101446,TD0	FALSE
H2009	chr2	122475143	+	chr2	122475144	-	AAAGAATTTCCAGGCATGTATACATATGTAACTAACCTGCACAATGTGCACATGTACCCTAAAACTTAGAGTATAATAATAAAAAAAAAAAATATGCTAAAAAAAAAAAAAAAAAAAAAAAAAAAAAA	30	8	54	0	---	---	Insertion	---	AAAGAATTTCCAGGC	None	NA	Detected	---	chr2,122475155,+,chr2,151561678,+,	---	---	2,122475143,TD0	FALSE
H2009	chr2	205221610	+	chr2	205221613	-	TTTTTTTTTTTTTTTTTTTTTTTTTTTTTCCATGTCAGAACATAAAGATCAGCTTTATTATTTTAAAAGTATTTTATAGAATGAATACATTACAGTTTATACAATTGATTTCCTATTAATGAACATTTGCTTTGTTTCCAGGGTTTTTTTTTTGCTATTATAAACAATGCTGCATTGAACATCTTTGTGCATGCCTCATAGTACACACATATAAGATTCTTTTTTTTTTTTTTTTTTTTAATTATACTTTAAGTTTTAGGGTACATGTGCACATTGTGCAGGTTAGTTACATATGTATACATGTGCCATGCTGGTGCGCTGCACCCACTAACGTGTCATCTAGCATTAGGTATATCTCCCAATGCTATCCCTCCCCCCCTTCCCCGACCCCACCACAGT…	43	16	58	0	PARD3B	PARD3B	Insertion	Partnered_L1	None	chr18,59403939,59409970,-,L1PA2	Other	Detected	---	chr2,205221610,+,chr2,205221613,-,	---	---	2,205221610,TD1	FALSE
H2009	chr2	212867138	+	chr2	212867139	-	TGTTTTTCACTTTTTTTTTTTTTTTTTTTTTTTTTTTTTTGGAATGGGAAAATTTATTTGCAAAGCATACATCTGATAAGGAGTTATTACTCAAAATATATAAGGAACTCAAACAACTCAATAGCAAGAAAACCAAAATCCAAATTCAAAAAATAGGCAATAGACCGGAATAGACATTTTGCTTTTCTCTTTCTTTCTTTCTTTCTTTCTTTCTTTCTTTCTTTCTTTCTTTCTTTCTTTCTTCTTTCTTTCTTTCTTTCTTTCTTTCTTTCTTTCTTTTTCTTTATTTCTTTCTTTCTTTTTTTTTTTTTTTTTTTTTTTTTTATTATACTCTAAGTTTTAGGGTACATGTGCACATTGTGCAGGTTAGTTACATATGTATACATGTGCCATGCTGGT…	49	22	59	0	---	---	Insertion	Solo_L1	TGTTTTTCACTTTT	None	Other	Detected	---	chr2,155671628,+,chr2,212867189,+,	---	chr2,155671566,+,chr2,212867152,+,AAAAAAAAAAAAAAAAAAAAAAAAAAAAA	2,212867138,TD1	FALSE
H2009	chr2	234588508	+	chr2	234588509	-	AAATTTATGTCTGCAGTCATTCCTTCATTTTTCCATAGAAATGATATAAACAATGATGATGTAATTTAAATTTTATTCAATTTACTGGATTTTAAATGTTTTCTACATGGAGACCATGAAGAGGAACTATGTTCAGAGAAAATGTCTACAAAGCAGGACCATGGCCAACCACTTTTAATTTAACCCAATTCACTAAAAGTACAATAAAATATCATCTATTTGGAATTTATTAATTTTAAATATGTGAAAATCCACATTGCTGAAGTTGATCTGTGAAATTATATCTAGATTTGAATACCAGTTCACCACTTGGAAACTTATTGATTAAAATTTCTAAACGTCCATTTACTCATCTGTAAAAAAAAAAAAAAAAAACA	44	14	59	0	---	---	Insertion	Orphan_L1	None	chr5,90154963,90154964,+,L1_umary_LINE1_1163	NA	Detected	chr2,234588511,+,chr5,90155505,-,	chr2,234588511,+,chr5,90155505,-,	chr2,234588511,+,chr5,90155505,-,	chr2,234588511,+,chr5,90155505,-,	2,234588508,TD2	FALSE
H2009	chr2	36167351	+	chr2	36167388	-	CCAGCATGGCACATGTATACATATGTAACTAACCTGCACAATGTGCACATGTACCCTAAAACTTAGAGTATAATAAAAAAAAAAAAAAAAAAGAAAAAAAAAAAAAAAAAAAAAAAAAAAAAATCTGTTCCTGCTGTTCCCC	45	17	70	0	---	---	Insertion	Solo_L1	None	None	Simple	Detected	chr2,36167351,+,chr4,144155862,+,	---	---	---	2,36167351,TD0	FALSE
H2009	chr2	45481733	+	chr2	45481734	-	AAACAAAATGTTGTGCCGGGCGCGGTGGCTCACGCCTGTAATCCCAGCACTTTGGGAGGCCGAGGCGGGCGGATCACGAGGTCAGGAGATCGAGACCACGGTGAAACCCCGTCTCTACTAAAAATACAAAAAATTAGCCGGGCGCAGTGGCAGGCGCCTGTAGTCCCAGCTACTCGGGAGGCTGAGGCAGGAGAATGGCGTGAACCCGGAAGGCGGAGCTTGCAGTGAGCGGAGATCGCGCCACAGCACTCCCGCCTGGGCGACAGAACGAGACTCCGTCTCAAAAAAAAAAAAAAAAAAAAAAAAAAAAAAAAAAAAAAAAAAAAA	52	22	46	0	SRBD1	SRBD1	Insertion	Alu	AAACAAAATGTTGT	None	NA	Detected	---	chr2,45481733,+,chr2,45481734,-,	---	---	2,45481747,TD0	FALSE
H2009	chr2	56334414	+	chr2	56334415	-	CTTTTTTTTTTTTTTTTTTTTTTTTTTTTTTTTTTTTTTTTATAGCATATTTTTTTATTATTATACTCTAAGTTTTAGGGTACATGTGCACATTGTGCAGGTTAGTTACATATGTATACATGTGCCATGCTGGTGCGCTGCACCCACTAATGTGTCATCTAGCATTAGGTATATCTCCCAATGCGCTATCCCTCCCCCTCCCCGACCCCACCACAGTCCCCAGAGTGTGATATTTCCCTTCCTGTGTCCATGTGATCTCATTGTTCAATTCCCACCTATGAGTGAGAATATGCGGTGTTTGGTTTTTTGTTCTTGCGATAGTTTACTGAGAATGATGGTTTCCAATTTCATCCATGTCCCTAC	62	12	65	0	CCDC85A	CCDC85A	Insertion	Solo_L1	None	None	Simple	Detected	---	---	---	---	2,56334414,TD0	FALSE
H2009	chr2	88526979	+	chr2	88526980	-	TTTTTTTTTTTTTTTTTTTTTTTTTTTTTATTTTTTTTTTTTTTTTATTATTATACTCTAAGTTTTAGGGTACATGTGCACATTGTGCAGGTTAGTTACATATGTATACATGTGCCATGCTGGTGCGCTGCACCCACTAATGTGTCATCTAGCATTAGGTATATCTCCCAATGCTATCCCTCCCCTCCCCGACCCCACCTCACAGTCCCCAGAGTGTGATATTTCCCTTCCTGTGTCCATGTGATCT	50	14	55	0	TEX37	TEX37	Insertion	Solo_L1	None	None	Simple	Detected	---	chr2,88526981,+,chr2,88526994,-,	---	---	2,88526993,TD0	FALSE
H2009	chr20	12587463	+	chr20	12587464	-	GACTTCATGTCTTTTTTTTTTTTTTTTTTTTTTTTTTGGCATTTTTTTTTTTTTTATTATACTCTAAGTTTTAGGGTACATGTGCACATTGTGCAGGTTAGTTACATATGTATACATGTGCCATGCTGGTGCGCTGCACCCACTAATGTGTCATCTAGCATTAGGTATATCTCCCAATGCTATCCCTCCCCCTCCCCCGACCCCACCACAGTCCCCAGAGTGTGATATTCCCCTTCCTGTGTCCATGTGATCTCATTGTTCAATTCCCACCTATGAGTGAGAATATGCGGTGTTTGGTTTTTGTTCTTGCGATAGTTTACTGAGAATGATGGTTTCCAATTTCATCCATGTCCCTACAAAGGATATGAACTCATCATTTTTATGGCTGCATAGTATTCC…	46	15	72	0	---	---	Insertion	Solo_L1	GACTTCATGTCT	None	Simple	Not detected	---	---	---	---	---	FALSE
H2009	chr20	41901762	+	chr20	41901763	-	AAAAATCATGCTGCTATAAAGACACATGCACACGTATGTTTATTGCGGCACTATTCACAATAGCAAAGACTTGGAACCAACCCAAATGTCCAACAATGATAGACTGGATTAAGAAAATGTGGCACATATACACCATGGAATACTATGCAGCCATAAAAAATGATGAGTTCATATCCTTTGTAGGGACATGGATGAAATTGGAAACCATCATTCTCAGTAAACTATCGCAAGAACAAAAAACCAAACACCGCATATTCTCACTCATAGGTGGGAATTGAACAATGAGATCACATGGACACAGGAAGGGGA	62	16	48	0	---	---	Insertion	Solo_L1	AAAAAT	None	Simple	Detected	chr6,148824863,-,chr20,41901767,-,	---	---	---	20,41901762,TD0	FALSE
H2009	chr21	21656807	+	chr21	21656808	-	TTTTTTTTTTTTTTTTTTTTTTTTTTTTTTTTTTATTATTATTATTATTATTATTATTTTTTTTTATTTACTCTGTTTATGTGTACATTGTGCAGGTTAGTTACATATGTATACATGTGCCATGCTGGTGCGCTGCACCCACTAATGTGTCATCTAGCATTAGGGTATATCTCCCAATGCTATCCCTCCCACCTCCCCGACCCCACCACAGTCCCCAGAGTGTGATATTCCCTTCCTGTGTCCATGTGATCTCATTGTTCAATTCCCACCTATGAGTGAGAATATGCGGTGTTTGGTTTTTTGTTCTTGCGATAGTTTACTGAGAATGATGGTTTCCAATTTCATCCATGTCCCTACAAAGGATATGAACTCATCATTTTTTATGGCTGCATAGTATTC…	22	13	56	0	---	---	Insertion	Solo_L1	ACATTTT	None	Simple	Detected	---	chr21,21656800,+,chr21,21656801,-,	---	---	21,21656800,TD0	FALSE
H2009	chr21	33120973	+	chr21	33120976	-	GGACATGGATGAAATTGGAAACCATCATTCTCAGTAAACTATTGCAAGAACAAAAAACCAAACACCGCATATTCTCACTCATAGGTGGGAATTGAACAATGAGATCACGTGGACACAGGAAGGGGAATATCACACTCTGGGGACTGTGGTGGGGTCGGGGGAGGGGGAGGGATAGCATTGGGAGATATACCTAATGCTAGATGACACGTTAGTGGGTGCAGCGCACCAGCATGGCACATGTATACATATGTAACTAACCTGCACAATGTGCACATGTACCCTAAAACTTAGAGTATAATAATAATAATAATAAAAAAAAAAAAAGAAGATACATGAACTCAGTAAAGAGGTTGTTACAAATATATTGGATGGTTTTGAAAGGCCAGGGTTTTCTCCCCG…	30	20	42	0	LOC101928107	LOC101928107	Insertion	Partnered_L1	None	chr4,23614771,23620793,+,L1HS	NA	Detected	---	---	---	---	21,33120969,TD1	FALSE
H2009	chr21	37755113	+	chr21	37755114	-	AGCCATCCCATTACTGGGTATATACCCAAATGAGTATAAATATAAATCATGCTGCTATAAAGACACATGCACACGTATGTTTATTGCGGCACTATTCACAATAGCAAAGACTTGGAACCAACCCAAATGTCCAACAATGATAGACTGGATTAAGAAAATGTGGCACATATACACCATGGAATACTATGCAGCCATAAAAATGATGAGTTCATATCCTTTGTAGGGACATGGATGAAATTGAAACCATCATTCTCAGTAAACTATCGCAAGAACAAAAACCAAACACCGCATATTCTCACTCATAGGTGGGAATTGAACAATGAGATCACATGGACACAGGAAGGGGAATATCACACTCTGGGGACTGTGGTGGGGTCGGGGGAGGGGGAGGGATAGCAT…	39	18	58	0	KCNJ6	KCNJ6	Insertion	Solo_L1	None	None	Simple	Detected	---	chr21,37755113,+,chr21,37755114,-,	---	---	21,37755113,TD0	FALSE
H2009	chr3	132027701	+	chr3	132028446	-	---	48	15	72	0	CPNE4	CPNE4	Deletion	None	---	---	---	Detected	chr3,132027701,+,chr3,132028446,-,	chr3,132027701,+,chr3,132028446,-,	chr3,132027701,+,chr3,132028446,-,	chr3,132027701,+,chr3,132028446,-,	---	FALSE
H2009	chr3	145541145	+	chr3	145889048	+	---	96	7	100	0	---	---	Inversion	None	---	---	---	Detected	chr3,145541145,+,chr3,145889048,+,	chr3,145541145,+,chr3,145889048,+,	---	chr3,145541145,+,chr3,145889048,+,	---	FALSE
H2009	chr3	153404763	+	chr3	153404764	-	AAGATAGGGATTTACCTGTTCACTACAACATGGGAGAAAATTTTCGCAACCTACTCATCTGACAAAGGGCTAATATCCAGAATCTACAATGAACTCAAACAAATTTACAAGAAAAAAACAAACAACCCCATCAAAAAGTGGGCGAAGGACATGAACAGACACTTCTCAAAAGAAGACATTTATGCAGCCAAAAAACACATGAAGAAATGCTCATCATCACTGGCCATCAGAGAAATGCAAATCAAAACCACTATGAGATATCATCTCACACCAGTTAGAATGGCAATCATTAAAAAGTCAGGAAACAGCAGGTGCTGGAGAGGATGCGGAGAAATAGGAACACTTTTACACTGTTGGTGGGACTGTAAACTAGTTCAACCATTGTGGAAGTCAGTGTGG…	46	11	47	0	LINC02006	LINC02006	Insertion	Solo_L1	AAGATAGGGATTTAC	None	Simple	Detected	---	chr3,153404682,-,chr7,30445389,+,	chr3,153404761,-,chr7,30445338,+,	---	3,153404763,TD1	FALSE
H2009	chr3	175803450	+	chr3	175803452	-	CACTGGCCATCAGAGAAATGCAAATCAAAACCACTATGAGATATCATCTCACACCAGTTAGAATGGCAATCATTAAAAAGTCAGGAAACAACAGGTGCTGGAGAGGATGTGGAGAAATAGGAACACTTTTACACTGTTGGTGGGACTGTAAACTAGTTCAACCATTGTGGAAGTCAGTGTGGCGATTCCTCAGGGATCTAGAACTAGAAATACCATTTGACCCAGCCATCCCATTACTGGGTATATACCCAAAGGACTATAAATCATGCTGCTATAAAGACACATGCACACGTATGTTTATTGCGGCACTATTCACAATAGCAAAGACTTGGAACCAACCCAAATGTCCAACAATGATAGACTGGATTAAGAAAATGTGGCACATATACACCATGGAAT…	29	8	37	0	NAALADL2	NAALADL2	Insertion	Solo_L1	None	None	Simple	Detected	---	chr3,175803450,+,chr3,175803452,-,	---	---	3,175803450,TD0	FALSE
H2009	chr3	56114074	-	chr3	56290912	+	---	86	16	98	0	ERC2	ERC2	Duplication	None	---	---	---	Detected	chr3,56114072,-,chr3,56290910,+,	chr3,56114072,-,chr3,56290910,+,	chr3,56114072,-,chr3,56290910,+,	chr3,56114073,-,chr3,56290911,+,	---	FALSE
H2009	chr3	73922813	+	chr3	73922814	-	AATTTTTTTTTTTTTTTTTTTTTTTTTTTTTTTTGCATGGAATGGGAAAATTTATTTGCAAAGCATACATCTGATAAGGAGTTATTACTCAAAATATATAAGGAACTCAAACAACTCA	36	14	50	0	---	---	Insertion	Partnered_L1	AATTTTT	chr2,155671310,155671311,*,gnomAD-SV_v2.1_INS_2_15484	Simple	Detected	---	chr2,155671674,+,chr3,73922845,+,	---	chr2,155671570,+,chr3,73922820,+,AAAAAAAAAAAAAAAAAAAAAAAAAAA	3,73922813,TD2	FALSE
H2009	chr3	81589383	+	chr3	81589385	-	CTGGATTAAGAAAATGTGGCACATATACACCATGGAATACTATGCAGCCATAAAAATGATGAGTTCATATCCTTTGTAGGGACATGGATGAAATTGGAAACCATCATTCTCAGTAAACTATCGCAAGAACAAAAAACCAAACACTGCATATTCTCACTCATAGGTGGGAATTGAACAATGAGATCACATGGACACAGGAAGGGGAATATCACACTCTGGGGACTGTGGTGGGGTCGGGAGGGGGGAGGGATAGCATTGGGAGATATACCTAATGCTAGATGACACATTAGTGGGTGCAGCGCACCAGCATGGCACATGTATACATATGTAACTAACCTGCACAATGTGCACATGTACCCTAAAACTTAGAGTATAATAAAAAAAAGAATCTAAAAAAAA…	34	18	64	0	GBE1	GBE1	Insertion	Solo_L1	None	None	Simple	Detected	chr3,81589383,+,chr10,76226118,+,	---	---	---	3,81589383,TD1	FALSE
H2009	chr4	167648468	+	chr4	167649601	-	---	31	30	51	0	---	---	Deletion	None	---	---	---	Detected	chr4,167648468,+,chr4,167649604,-,AGA	chr4,167648468,+,chr4,167649604,-,AGA	chr4,167648468,+,chr4,167649604,-,AGA	chr4,167648468,+,chr4,167649604,-,AGA	---	FALSE
H2009	chr4	17410544	+	chr4	17410545	-	AAAAATAGAATTATACTATGCAGCCATAAAAATGATGAGTTCATATCCTTTGTAGGGACATGGATGAAATTGGAAACCATCATTCTCAGTAAACTATCGCAAGAACAAAAAACCAAACACCGCATATTCTCACTCATAGGTGGGAATTGAACAATGAGATCACATGGACACAGGAAGGGGAATATCACACTCTGGGGACTGTGTGGTGGGGTCGGGGAGGAGGGGAGGGATAGCATTGGGAGATATACCTAATGCTAGATGACACATTAGTGGGTGCAGCGCACCAGCATGGCACATGTATACATATGTAACTAACCTGCACAATGTGCACATGTACCCTAAAACTTAGAGTATAATAAAAAAAAAAAAAAAAAAAAAAAAAAAAAAAGAAAAAAAAAA…	47	14	55	0	---	---	Insertion	Solo_L1	AAAAATAGAATTAT	None	Simple	Detected	---	chr4,17410538,-,chr7,144685564,-,	---	---	4,17410544,TD0	FALSE
H2009	chr4	47400468	+	chr4	47418338	-	---	93	16	93	0	GABRB1	GABRB1	Deletion	None	---	---	---	Detected	chr4,47400468,+,chr4,47418338,-,	chr4,47400468,+,chr4,47418338,-,	chr4,47400468,+,chr4,47418338,-,	chr4,47400468,+,chr4,47418338,-,	---	FALSE
H2009	chr4	55572161	-	chr4	73381887	-	---	83	8	94	0	PDCL2	---	Inversion	None	---	---	---	Detected	chr4,55572161,-,chr4,73381899,-,TAACATATGTTAGAT	chr4,55572161,-,chr4,73381899,-,TAACATATGTTAGAT	chr4,55572161,-,chr4,73381899,-,TAACATATGTTAGAT	chr4,55572161,-,chr4,73381899,-,TAACATATGTTAGAT	---	FALSE
H2009	chr5	15422128	+	chr5	15422129	-	AAAATGTATACATATGTAACTAACCTGCACAATGTGCACATGTACCCTAAAACTTAGAGTATAATAATAAAAAAAAATATGCTATAGTGAAAAAAAAAAAAAAAAAAAAAAAAAAAAAAAAAAAAAAAAAA	87	10	48	0	---	---	Insertion	Solo_L1	None	None	Simple	Partially detected	---	chr1,86679222,+,chr5,15422087,+,	---	chr1,86679154,+,chr5,15422132,+,	---	FALSE
H2009	chr5	31668666	+	chr5	31668667	-	AAATCATTCTCAGTAAACTATTGCAAGAACAAAAACCAAACACCGCATATTCTCACTCATAGGTGGGAATTGAACAATGAGATCACATGGACACAGGAAGGGGAATATCACACTCTGGGGACTGTGGTGGGGTCGGGGGAGGGGAGGGATAGCATTGGGAGATATACCTAAGGCTAGATGACGAGTTAGTGGGTGCAGCGCAGCAGCATGGCACATGTATACATATGTAACTAACCTGCACAATGTGCACATGTACCCTAAAACTTAGAGTATAATAAAAAAAAAAATTAAAAAAAAAAAAAAAGAAAATACATTGTTAACACTTCTTTTTTCTCCTATTCAAGAACAGTGGGAAGTGAAGCGGACTGGGGGAAAAATTATGCTCCTTACAAAACATAC…	112	17	49	0	PDZD2	PDZD2	Insertion	Partnered_L1	None	chr5,81616090,81622140,+,L1HS	NA	Detected	---	chr5,31668607,-,chr5,81622420,+,	---	---	5,31668666,TD1	FALSE
H2009	chr5	63496068	+	chr5	63496069	-	GAAAATGCTTAGTGAATTTTCTTTTAGGAGATGTAAGAGAGTCTACAAATCTTTATTCTACTATTTCCCAAAATATACCCAATTACTGGCAAAAAATGTTATTATTAAACTGATGAGAAAATATAAAGGTTTATTACTGGATTAAAAAAAAAAAAAAAAAAAAAAAAAAAAAAAAAAAAAAAAAAAG	29	15	62	0	---	---	Insertion	Orphan_L1	GAAAATGCT	chr22,28663283,28669315,+,L1HS	NA	Detected	chr5,63496072,+,chr22,28669783,-,	chr5,63496072,+,chr22,28669783,-,	chr5,63496077,+,chr22,28669788,-,	chr5,63496074,+,chr22,28669785,-,	5,63496068,TD2	FALSE
H2009	chr5	86154173	+	chr5	86175946	-	---	53	14	105	0	---	---	Deletion	None	---	---	---	Detected	chr5,86154175,+,chr5,86175948,-,	chr5,86154173,+,chr5,86175946,-,	chr5,86154175,+,chr5,86175948,-,	chr5,86154174,+,chr5,86175947,-,	---	FALSE
H2009	chr6	151284189	+	chr6	151284190	-	TTCTTTTTTTTTTTTTTTTTTTTTTTTTTTTTTTTTTTTTATTATTATTATTATTATTATTATTATTTTTTATTATACTCTAAGTTTTAGGGTACATGTGCACATTGTGCAGGTTAGTTACATATGTATACATGTGCCATGCTGGTGCGCTGCACCCACTAATGTGTCATCTAGCATTAGGTATATCTCCCCCAATGCTATCCCTCCCCCTCCCCGACCCCACCACAGTCCCCAGAGTGTGATATTCCCCTTCCTGTGTCCATGTGATCTCATTGTTCAATTCCCACCTATGAGTGAGAATATGCGGTGTT	35	21	39	0	AKAP12	AKAP12	Insertion	Solo_L1	None	None	Simple	Detected	---	chr6,151284189,+,chr6,151284190,-,	---	---	6,151284193,TD0	FALSE
H2009	chr6	23190265	+	chr6	23190269	-	ATGTGCACATGTACCCTAAAACTTAGAGTATAATAAAAAAAAAAAAAAAAAAAAAAGAAAGAAAGAAATAAATAAAAAGAAAAGAAAGAAAGAAAGAAAGAAAGAAAGAAAGAAGAAAGAAAGAAAGAAAGAAAGAAAGAAAGAAAGAAAGAAAGAAAGAAAGAAAGAAAGAAAAGCAAAATGTCTATTCCGGTCTATTGCCTATTTTTTGAATTTGGATTTTGGTTTTCTTGCTATTGAGTTGTTTGAGTTCCTTATATATTTTGAGTAATAACTCCTTATCAGATGTATGCTTTGCAAATAAATTTTCCCATTCCATGCAAAAAAAAAAAAAAAAAAAAAAAAAAAAAAAAA	39	21	57	0	---	---	Insertion	Partnered_L1	None	chr2,155671310,155671311,*,gnomAD-SV_v2.1_INS_2_15484	NA	Detected	---	chr2,155671644,+,chr6,23190295,-,	---	chr2,155671570,+,chr6,23190269,-,AAAAAAAAAAAAAAAAAAAAAAAAAAAAAAAAAAAAAAAAAAAAAAAAAAAAAAAAAAAAA	6,23190268,TD2	FALSE
H2009	chr6	62068853	+	chr6	62068854	-	TGTTTTAATCTTTAATCTTTATTTTTTTTTTTTTTTTTTTTTTTTTATTATACTCTAAGTTTTAGGGTACATGTGCACATTGTGCAGGTTAGTTACATACCTAATGCTAGATGACACATTAGTGGGTGCAGCGCACCAGCATGGCACATGTATACATATGTAACTAACCTGCACAAT	48	38	40	0	KHDRBS2	KHDRBS2	Insertion	Solo_L1	TGTTTTAATCTTTA	None	Inverted	Detected	chr5,146615469,+,chr6,62068854,-,	---	---	---	6,62068853,TD0	FALSE
H2009	chr6	82171556	+	chr6	82172380	-	---	55	8	59	0	IBTK	IBTK	Deletion	None	---	---	---	Detected	chr6,82171561,+,chr6,82172385,-,	chr6,82171556,+,chr6,82172380,-,	chr6,82171561,+,chr6,82172385,-,	chr6,82171558,+,chr6,82172382,-,	---	FALSE
H2009	chr6	82214829	+	chr6	82216076	-	---	56	8	68	0	IBTK	IBTK	Deletion	None	---	---	---	Detected	chr6,82214831,+,chr6,82216078,-,	chr6,82214829,+,chr6,82216076,-,	chr6,82214831,+,chr6,82216078,-,	chr6,82214830,+,chr6,82216077,-,	---	FALSE
H2009	chr7	139106851	+	chr7	139106852	-	AAAATAACACATTGGGAGGCCGGGCGCGTGGCTCACACCTGTAATCCCAGCACTTTGGGAGGCCGAGGCGGGTGGATCATGAGGTCAGGAGATCGAGACCATCCTGGCTAACAAGGTGAAACCCCGTCTCTACTAAAAATACAAAAAAATTAGCCAGGCGCGAAGTGGCGCATGTAGTCCCAGCTACTGGGGAGGCTGAGGCAGGAGAATGGCGTGAACCCGGGAAGCGGAGCTTGCAGTGAGCCGAGTTGCGCCACTGCAGTCCTGCGATCCGGCCTGGGCGACTAGAGCGAGACTCCGTCTCAAAAAAAAAAAAAAAAAAAAAAA	65	46	35	0	ZC3HAV1	ZC3HAV1	Insertion	Alu	AAAATAACACATTGG	None	NA	Partially detected	chr7,139106866,+,chr9,132321236,-,	chr7,139106859,+,chr9,132321229,-,	---	---	---	FALSE
H2009	chr7	147544302	+	chr7	147544626	-	AAATGGAGAATA	39	6	73	0	CNTNAP2	CNTNAP2	Deletion	None	---	---	---	Detected	chr7,147544302,+,chr7,147544626,-,AAATGGAGAATA	chr7,147544302,+,chr7,147544626,-,	chr7,147544302,+,chr7,147544626,-,AAATGGAGAATA	chr7,147544302,+,chr7,147544626,-,AAATGGAGAATA	---	TRUE
H2009	chr7	42670308	+	chr7	42670311	-	AAACACCGCATATTCTCACTCATAGGTGGGAATTGAACAATGAGATCACATGGACACAGGAAGGGGAATATCACACTCTGGGGACTGTGGTGGGGTCGGGGGAGGGGGAGGGATAGCATTGGGAGATATACCTAATGCTAGATGACACATTAGTGGGTGCAGCGCACCAGCATGGCACATGTATACATATGTAACTAACCTGCACAATGTGCACATGTACCCTAAAACTTAGAGTATAATAAAAAAATAATAATAATAATAATAATAATAAAAAAAAAAAAAAAAAAAAAAA	37	15	53	0	LINC01448	LINC01448	Insertion	Solo_L1	None	None	Other	Detected	---	chr7,42670310,+,chr7,42670311,-,	---	---	7,42670310,TD0	FALSE
H2009	chr7	55613313	+	chr7	55613314	-	CACCACTTTTTTTTTTTTTTTTTTTTTTTTTTTTTTTTTTTTTTTTTTTTTTATTATAGAATTCTTTTATTATTTATTGTTAAGAAGTACCAATTAGGCCAAAGAGTGTGCTGTTATAAAATATGCAGATATTCTTAAACTTAGCAAGTATCATTCTGATTTACTGAAAGTTGTTGAATACCAAAACTTAATAATAATTAATGTTGTCATTGTTATGTTTCCACATAGCAATCAAATAAGATTCAGTCCATGTCAACAGTTTGATAGGATTTCAACTAGGAAGGAC	81	21	103	0	---	---	Insertion	Orphan_L1	CACCACT	chr2,143253223,143253224,+,L1_umary_LINE1_410	NA	Partially detected	---	chr2,143253741,+,chr7,55613393,+,	---	---	---	FALSE
H2009	chr7	73812759	+	chr7	73812889	-	---	40	22	67	0	---	---	Deletion	None	---	---	---	Detected	chr7,73812759,+,chr7,73812889,-,	chr7,73812759,+,chr7,73812889,-,	chr7,73812759,+,chr7,73812889,-,	chr7,73812760,+,chr7,73812890,-,	---	FALSE
H2009	chr8	115515997	+	chr8	115515998	-	AAAAAATCTATAATATTATTATACTCTGTTTTAGGGTACATGTGCACATTGTGCAGGTTAGTTACATATGTATACATGTAACTAACCTGCACAATGTGCACATGTACCCTAAAACTTAGAGTATAATAATAAAAAAAATATGCTATAAAAAAAAAAAAAAAAAA	42	12	51	0	TRPS1	TRPS1	Insertion	Solo_L1	AAAAAATCTATAAT	None	Inverted	Not detected	---	---	---	---	---	FALSE
H2009	chr8	128100489	+	chr8	128120421	-	AAAAGGCA	160	19	100	0	PVT1	---	Deletion	None	---	---	---	Detected	chr8,128100489,+,chr8,128120421,-,AAAAGGCA	chr8,128100489,+,chr8,128120421,-,AAAAGGCA	chr8,128100489,+,chr8,128120421,-,AAAAGGCA	chr8,128100489,+,chr8,128120421,-,AAAAGGCA	---	FALSE
H2009	chr8	128175220	+	chr8	128175221	-	CTTCCAGAAACGAGATTATGACTCTGTCCTGCTCCCCACAGCCCACCTCTGTAACACAGCAGCTATTCTTACAAAGCCTCTTCTATCATCCTCCCATCCCTAACACCGTTTTTGGGTTCCCTGGGAGGATAGGGGCTCTCCTCTGTGCTCCCAGAACGCC	98	24	60	0	---	---	Insertion	---	None	None	NA	Partially detected	---	chr8,128124728,+,chr8,128175223,+,	---	chr8,128124729,+,chr8,128175222,+,	---	FALSE
H2009	chr8	134018482	+	chr8	134020612	-	---	49	13	53	0	---	---	Deletion	None	---	---	---	Detected	chr8,134018482,+,chr8,134020612,-,	chr8,134018482,+,chr8,134020612,-,	chr8,134018484,+,chr8,134020614,-,	chr8,134018483,+,chr8,134020613,-,	---	FALSE
H2009	chr8	137963570	+	chr8	137963579	-	GACACTTCTCAAAAGAAGACATTTATGCAGCCAAAAACACATGAAGAAATGCTCATCATCACTGGCCATCAGAGAAATGCAAATCAAAACCACTATGAGATATCATCTCACACCAGTTAGAATGGCAATCATTAAAAAGTCAGGAAACAACAGGTGCTGGAGAGGATGTGGAGAAATAGGAACACTTTACACTGTTGGTGGGACTGTAAACTAGTTCAACCATTGTGGAAGTCAGTGTGGCGATTCCTCAGGGATCTAGAACTAGAAATACCATTTGACCCAGCCATCCCATTACTGGGTATATACCCAAAGGACTATAAATCATGCTGCTATAAAGACACATGCACACGTATGTTTATTGCGGCACTATTCACAATAGCAAAGACTTGGAACCAACCC…	52	12	64	0	LOC401478	LOC401478	Insertion	Partnered_L1	None	chr1,118852351,118858380,+,L1HS	Inverted	Detected	---	chr1,118858602,+,chr8,137963503,-,	---	---	8,137963573,TD1	FALSE
H2009	chr8	139468684	+	chr8	139468685	-	TAGATTTTACTAACTTTTTTTTTTTTTTTTTTTTTTTTTTTTTTTTTATTATACTCTAAGTTTTAGGGTACATGTGCACATTGTGCAGGTTAGTTACATATGTATACATGTGCCATGCTGGTGCGCTGCACCCACTAATGTGTCATCTAGCATTAGGTATATCTCCCAATGCTATCCCTCCCCCTCCCCCGACCCCACCACAGTCCCCAGAGTGTGATATTTCCCCTTCCTGTGTCCATATGATCTCATTGTTCAATTCCCACCTATGAGTGAGAATATGCGGTGTTTGACTTTTGGACATCCCAGAGTTTGTACTTTATTTTTATAAAAATAGGTCTTCAGGCAACATTATCAGAAATGCAACCCTTTAAAAAAGTACCCCAAACCTTAAACACCAGA…	51	14	45	0	---	---	Insertion	---	TAGATTTTACTAACTTT	None	NA	Partially detected	---	---	---	chr8,139468685,-,chr8,139468693,-,	---	FALSE
H2009	chr8	59586142	+	chr8	59586211	-	GTCTATCATTGTTGGACATTTGGGTTGGTTCCAAAGTCTTTGCTATTGTGAATAGTGCCGCAATAAACATACGTGTGCATGTGTCTTTATAGCAGCATGATTTATAGTCCTTTGGTATATACCCAGTAATGGGATGGCTGGGTCAAATGGTATTTCTAGTTCTAGATCCCCTGAGGAATCGCCACACTGACTTCCACAATGGTTGAACTAGTTTACAGTCCACCAACAGTGTAAAAGTGTTCCTATTTCTCCACATCCTCTCCAGCACCTGTTGTTTCCTGACTTTTTAATGATTGCCATTCTAACTGGTGTGAGATGATATCTCATAGTGGTTTTGATTTGCATTTCTCTGATGGCCAGTGATGATGAGCATTTCTTCATGTGTTTTTGGCTGCATAA…	58	16	47	0	---	---	Insertion	Solo_L1	None	None	Simple	Detected	---	chr1,86679020,-,chr8,59586265,+,	---	---	8,59586205,TD0	FALSE
H2009	chr9	119615067	+	chr9	119615068	-	ACAGAATTCACATTCTTTTTTTTTTTTTTTTTTTTTTTTTTTGCATGGAATGGGAAAATTTATTTGCAAAGCATACATCTGATAAGGAGTTATTACTCAAAAATATATAAGGAACTCAAACAACTCAATAGCAAGAAAACCAAAATCCAAATTCAAAAAATAGGCAATAGACCGGAATAGACATTTTGCTTTCTCTTTCTTTCTTTCTTTCTTTCTTTCTTTCTTTCTTTCTTTCTTTCTTTCTTTCTTCTTTCTTTCTTTCTTTCTTTCTTTCTTTCTTTTCTTTTTATTTATTTCTTTCTTTCTTTTTTTTTTTTTTTTTTTTTTTATTATACTCTAAGTTTTAGGGTACATGTGCACATTGTGCAGGTTAGTTACATATGTATACATGTGCCATGC…	42	10	53	0	---	---	Insertion	Solo_L1	ACAGAATTCACATTCTT	None	Other	Detected	---	chr2,155671618,+,chr9,119615098,+,	---	chr2,155671570,+,chr9,119615084,+,AAAAAAAAAAAAAAAAAAAAAAA	9,119615067,TD1	FALSE
H2009	chr9	12910932	+	chr9	12910942	-	ATACCTAATGCTAGATGACACATTAGTGGGTGCAGCGCACCAGCATGGCACATGTATACATATGTAACTAACCTGCACAATGTGCACATGTACCCCTAAAACTTAGAGTATAAAAAAAAAAAAAAAAAAAAAAAAAAAAAAAAAAAGA	32	13	57	0	---	---	Insertion	Solo_L1	None	None	Simple	Detected	---	---	---	---	9,12910932,TD0	FALSE
H2009	chr9	77155886	+	chr9	77155887	-	AAAAAGTCAGGAAACAATGGGGACTGTGGTGGGGTCGGGGAGGGGGAGGGATAGCATTGGGAGATATACCTAATGCTAGATGACACATTAGTGGGTGCAGCGCACCAGCATGGCACATGTATACATATGTAACTAACCTGCACAATGTGCACATGTACCCTAAAACTTAGAGTATAATAATAAAAAAAAAAATATGCTAAAAAAAAAAAAAAAAAAAAAAAAAAAAAAAAAAAAAAAAAAAAAAAAAAA	62	15	58	0	---	---	Insertion	Solo_L1	AAAAAGTCAGGAAACAA	None	Simple	Not detected	---	---	---	---	---	FALSE
H2009	chr9	9346893	+	chr9	9492685	-	---	48	20	98	0	PTPRD	PTPRD	Deletion	None	---	---	---	Detected	chr9,9346897,+,chr9,9492689,-,	chr9,9346893,+,chr9,9492685,-,	chr9,9346897,+,chr9,9492689,-,	chr9,9346895,+,chr9,9492687,-,	---	TRUE
H2009	chr9_KI270719v1_random	55864	+	chr9_KI270719v1_random	55865	-	ATAAAATATTATCTAGCATTAGGTATATGCTAGATGACACGTTAGTGGGTGCAGCACACCAGCATGGCACATGTATACATATGTAACTAACCTGCACAATGTGCACATGTACCCTAAAACTTAGAGTATAATAAAAAAAAAAAAAAAAAAAAAAAAAAAAAAAAAAAA	243	13	409	0	---	---	Insertion	Solo_L1	ATAAAATATTATC	None	Simple	Not detected	---	---	---	---	---	FALSE
H2009	chrX	108648662	+	chrX	108648663	-	AAAAAAACATTCATTCTTTCTTTCTTTTCTTTTATTTATTTCTTTCTTTCTTTTTTTTTTTTTTTTTTTTTTTTTTTTTTATTATACTCTAAGTTTTAGGGTACATGTGCACATTGTGCAGGTTAGAAAGAAAGAAAGAAAGAAAGAAAGAAAGAAAGAAAGAAAGAAAGAAAGAGAAAAGCAAAATGTCTGTTCCGGTCTATTGCCTATTTGATTTTTTGAATTTGGATTTTGGTTTTCTTGCTATTGAGTTGTTTGAGTTCCTTATATATTTTGAGTAATAACTCCTTATCAGATGTATGCTTTGCAAATAAATTTTCCCATTCCATGCAAAAAAAAAAAAAAAAAAA	53	19	63	0	COL4A5	COL4A5	Insertion	Partnered_L1	AAAAAAACATTCA	chr2,155671310,155671311,*,gnomAD-SV_v2.1_INS_2_15484	NA	Detected	---	chr2,155671639,+,chrX,108648619,-,	---	chr2,155671570,+,chrX,108648663,-,AAAAAAAAAAAAAAAAAAAAAAAAAA	X,108648662,TD2	FALSE
H2009	chrX	113115792	+	chrX	113117292	+	---	47	9	63	0	LOC101928437	LOC101928437	Inversion	None	---	---	---	Detected	chrX,113115794,+,chrX,113117290,+,	chrX,113115792,+,chrX,113117292,+,	chrX,113115794,+,chrX,113117290,+,	chrX,113115793,+,chrX,113117291,+,	---	FALSE
H2009	chrX	12719525	+	chrX	12719526	-	CTTTCATACTTCTTTTTTTTTTTTTTTTTTTTTTTTTTTTTTTTTTTTTTTTTTACAGCTATCCCAATTTATTTGTGTTCCAGGATATGTGAAGAAAGACATTCACTATAGCATATTTTTTTATTATTATACTCTAAGTTTTAGGTACATGTGCACATTGTGCAGTTAGTTACATATGTATACATGTGCCATGCTGGTGCGCTTTACCCACTAATGCGTGTCATCTAGCATTAGGTATATCTCCCAATGCTATCCCTCCCCCTCCCCTGACCCCACCACAGTCCCCAGAGTGTGATATTTCCCTTCCTGTGTCCATGTGATCTCATTGTTCAATTCCCACCTATGAGTGAGAATATGTGTGTTTGGTTTTTTGTTCTTGCGATAGTTTACTGAGAATGA…	32	11	61	0	FRMPD4	FRMPD4	Insertion	Partnered_L1	None	chr1,86679080,86685111,-,L1HS	Simple	Not detected	---	---	---	---	---	FALSE
H2009	chr1	152889445	+	chr1	152889446	-	AAAATATTCAGTAAACCTTCCAAGGGTAGAAATCGCTGAGCACAGGTAAAAATAAAATATTCCAGAGGGAAATATTATTTTACAAATTTTTATAAACACTTTTGTAAAATAATGTACACAGCCTTGCACACTGAAAGAGTCAAAGCCATTTAACTCTGTATAACCACTGCAGAATCTTTATCTTCTTTTTACCTGACTTCCAATTGGCGGGTGTTACTAAAACTTTATCACCAAAGTTATTTCACTAGCTGAGCGTGGTGGCTCATGCCTGTAATCCCAACACTTTGGGAGGCCATAATCCCAACACTTTGGGAGGCCAAGGCAGGTGGATCATTTGAGGCCAGGAGTTTGACACCAACCTGGCCAACACGGTGAAACCTCATCTCCACTAAAAATACA…	64	18	64	0	---	---	Insertion	---	AAAATATTCAGTAAACC	None	NA	Partially detected	chr1,152889459,+,chr7,32758401,-,	chr1,152889459,+,chr7,32758401,-,	chr1,152889462,+,chr7,32758404,-,	chr1,152889460,+,chr7,32758402,-,	---	FALSE
H2009	chr1	159330083	+	chr1	159330221	-	---	54	4	47	0	---	---	Deletion	None	---	---	---	Detected	---	chr1,159330083,+,chr1,159330221,-,	chr1,159330083,+,chr1,159330221,-,	---	---	FALSE
H2009	chr1	178102900	-	chr1	178271393	-	---	131	7	110	0	RASAL2	RASAL2	Inversion	None	---	---	---	Detected	chr1,178102900,-,chr1,178271403,-,CATCTATCTATTA	chr1,178102900,-,chr1,178271403,-,CATCTATCTATTA	chr1,178102900,-,chr1,178271403,-,TAATAGATAGATG	chr1,178102900,-,chr1,178271403,-,CATCTATCTATTA	---	FALSE
H2009	chr1	184511659	+	chr1	186893919	-	---	150	12	114	0	C1orf21	PLA2G4A	Deletion	None	---	---	---	Detected	chr1,184511659,+,chr1,186893922,-,	chr1,184511658,+,chr1,186893920,-,	---	chr1,184511658,+,chr1,186893920,-,	---	FALSE
H2009	chr1	189032468	-	chr13	113508676	+	ATTATCTGAGTAATATAATATATATTTTTGTGTTTTATAAA	160	10	108	0	---	TMCO3	Translocation	None	---	---	---	Detected	chr1,189032468,-,chr13,113508676,+,ATTATCTGAGTAATATAATATATATTTTTGTGTTTTATAAA	chr1,189032468,-,chr13,113508676,+,ATTATCTGAGTAATATAATATATATTTTTGTGTTTTATAAA	chr1,189032468,-,chr13,113508676,+,ATTATCTGAGTAATATAATATATATTTTTGTGTTTTATAAA	chr1,189032468,-,chr13,113508676,+,ATTATCTGAGTAATATAATATATATTTTTGTGTTTTATAAA	---	FALSE
H2009	chr1	192759741	+	chr1	192759742	-	ATGATATTGCATTTTTTTTTTTTTTTTTTTTTTTTTTTTTTTTTTTTTTTAAGCAATATATTTAATAATATTTAGAACAAGGTTCTGCAGACCCAATTATATTTAGTTAATTTAATTGAAATGTTTTTAAATATATTGTTTCATTGCATTGATCACTAACTTTGAAGGGATTTATTTTTATTAACTTGCAGCATAGAAAGGAGTAAAAATAAACAATACTCATATTTTCCCCAGTTAATGAAAATAAACAAGTATTAGTAAAAGCTTCTGATCTCTAAGAGTACATAATAGAATTCTTTTTGAGAATAACTGCTGTTTTGACAAATACCATATCCTTCAAGACAAATCGAACAACCAAAAGACAATCTGCCTTTATTTCTCAAAATGACTTTGACCTCA…	87	14	67	0	---	---	Insertion	Partnered_L1	ATGATATTGCATTTTT	chr3,89460825,89466856,-,L1HS	NA	Partially detected	---	chr1,192759795,+,chr3,89460343,-,	---	---	---	FALSE
H2009	chr1	71317776	+	chr1	71317777	-	TTTTTTTTTTTTTTTTTTTTTTTTTTTTTTTTTTTTTTTTTTTTTTTATTATACTCTCAGTTTTAGGGTACATGTGCACATTGTGCAGGTTAGTTACATATGTATACATGTGCCATGCTGGTGCGCTGCACCCACTAATGTGTCATCTAGCATTAGGTATATCTCCCAATGCTATCCCCCCCCCCCCGACCCCACCACAGTCCCCAGAGTGTGATATTCCCTTCCTGTGTCCATGTGATCTCATTGTTCAATTCCCACCTATGAGTGAGAATATGCGGTGTTTGGTTTTTTGTTCTTGCGATAGTTTACTGAGAATGATGGTTTCAATTTCATCCATGTCCCTACAAAGGATATGAACTCATCATTTTTTATGGCTGCATAGTATTCCATGGTGTATAT…	61	43	42	0	---	---	Insertion	Solo_L1	AGTGATGACT	None	Simple	Detected	---	chr1,71317766,+,chr1,71317767,-,	---	---	---	FALSE
H2009	chr10	107440056	+	chr10	107440057	-	TCTTTTAGATATTTTTTTTTTTTTTTTTTTTTTTTTATTATTATTATTATTATTATTTTTATTATACTCTAAGTTTTAGGGTACATGTGGGAATACTATGCAGCCATAAAAATGATGAGTTCATATCCTTTGTAGGGACATGGATGAAATTGGAAACCATCATTCTCAGTAAACTAT	42	15	52	0	---	---	Insertion	Solo_L1	TCTTTTAGATATTTT	None	Other	Detected	chr5,153071255,-,chr10,107440057,-,	---	---	---	10,107440056,TD0	FALSE
H2009	chr10	131284583	+	chr10	131284590	-	AGGGACATGGATGAAATTGGAAACCATCATTCTCAGTAAACTATCGCAAGAACAAAAACCAAACACCGCATATTCTCACTCATAGGTGGAATTGAACAATGAGATCACATGGACACAGGAAGGGGAATATCACACCTGGGGACTGTGGTGGGGTCGGGGAGGGGGAGGGATAGCATTGGGAGATATACCTAATGCTAGATGACACATTAGTGGGTGCAGCGCACCAGCATGGCACATGTATACATATGTAACTAACCTGCACAATGTGCACATGTACCCTAAAACTTAGAGTATAATAAAAAAAAAAAAAAAAAAAAAATAAAGAAAAAAAAAAAAAAA	69	25	54	0	TCERG1L	TCERG1L	Insertion	Solo_L1	None	None	Simple	Detected	chr2,164123309,-,chr10,131284583,+,	---	---	---	10,131284583,TD0	FALSE
H2009	chr10	74819187	+	chr10	74819188	-	GGTTAACAGGCGCAGAGTCATGTTCAATCTCTGCACTTGGGAGGCCGAGGCGAAGGGATCACTCTGAGGTCAGTTAGATCAGGCATTAACATGGCAAAACCTGCTTTCGCGTAAAAATACAAAAGTTAGTTTGAATGTGGTGGAGACATCAGGCAATCCCAGCACAGGAGGCTGAGGCAGGAGAATTGTTTGAATTGGGAGGCAGAGGTTGCAGTGAGCCGAGATCACCAGACTCCAGCCTGGGCGCACACAGCGAGACTCCATCTCAAAAAAGAAAGAGAAATTGGAATATTTCCAGATGTGGAATGATTATAATTCATGCAAACCATCCGGAGGAGACTTGACATTCTTGTAAGTTCCCAGTAAGTTACTTTTTAATACTTTAGTTTCCTTTAGCTG…	40	3	57	0	---	---	Insertion	---	AAAAAT	None	NA	Not detected	---	---	---	---	---	FALSE
H2009	chr10	79353318	+	chr10	112132797	+	---	53	3	110	0	PPIF	---	Inversion	None	---	---	---	Detected	---	chr10,79353318,+,chr10,112132795,+,	chr10,79353318,+,chr10,112132795,+,	chr10,79353318,+,chr10,112132795,+,	---	FALSE
H2009	chr10	91786319	+	chr10	91786320	-	AGAAAATGGGGTATCTAACGGCTGAGGAGTGCGGCAGCGCGCAGAGACTGGCGGGCAGCTCCGCCCGCGGCCGGGATGCACTAGGCAAAGCCAGCTGGGCTCCTGAGTCCGGTGGGTACTTGGAGAACTTACTACGTCTAGCTGGAGGATTGTAAATGCACCAATCAGCATGCTGTGTCTAGCTCAAGAACTCAAGCTCCATGAGGAGATGTTTCATTGTCGAGCAGTCATGATGGCCTGCACTCCACACAATGCAACAGAGTGAAAGAGCAGGTTCTGCTTCTTTGGTGTAGTCCTGAAGCTTCCTAAGAAACTTCACATCAGGTGATGGATAGGAGCAACCCTGTAAAACCAGCCTTAGACTATTTTTCAAACAGGCTGGTGAATTACCAGATCTCC…	37	17	65	0	TNKS2-AS1	TNKS2-AS1	Insertion	---	AGAAAATGGGGTATCTAAC	None	NA	Partially detected	chr5,71289764,+,chr10,91786338,+,	---	---	---	---	FALSE
H2009	chr11	115861099	+	chr11	115861100	-	AAAAAGCAAAAACAAGGAATATCACACTCTGGGGACTGTGGTGGGGTTGGGGGAGGGGGAGGGATAGCATTGGGAGATATACCTAATGCTAGATGACACGTTAGTGGGTGCAGCGCACCAGCATGGCACATGTATACATATGTAACTAAACTGCACAATGTGCACATGTACCCTAAAACTTAGAGTATAATAAAAAAAAATTAAAAATAATAAAAAAAAAAAAAAAAAAAAAGAA	32	13	55	0	---	---	Insertion	Solo_L1	AAAAAGCAAAAACAA	None	Simple	Detected	---	chr11,115861098,+,chr11,115861099,-,	---	---	---	FALSE
H2009	chr11	24737843	+	chr11	24737844	-	TATGGTGACTTTTTTTTTTTTTTTTTTTTTTTTTTTTTTTTTAGATTCTTTTTTTTTATTATACTCTAAGTTTTAGGGTACATGTGCACATTGTGCAGGTTAGTTACATATGTATACATGTGCCATGCTGGTGCGCTGCACCCACTAATGTGTCATCTAGCATTAGGTATATCTCCCAATGCTATCCCTCCCCCTCCCCCGACCCCACCACAGTCCCCAGAGTGTGATATTCCCCTTCCTGTGTCCATGTGATCTCATTGTTCAATTCCCACCTATGAGTGAGAATATGCAGTGTTTGGTTTTTTGTTCTTGCGATAGTTTACTGAGAATGATGGTTTCCAATTTCATCCATGTCCCTACAAAGGATATGAACTCATCATTTTTATGGCTGCATAGTAT…	48	29	57	0	LUZP2	LUZP2	Insertion	Solo_L1	TATGGTGACTTTTT	None	Inverted	Detected	---	chr11,24737843,+,chr11,24737844,-,	---	---	11,24737843,TD1	FALSE
H2009	chr11	55626015	+	chr11	55626016	-	ATTATTTTTTTTTTTTTTTTTTTTTTTTTTTTTTTTTGCTTTTTTTTTTAATCATCAAAACTTTTTTTTTTTTTTTTTTTTTTTTTTTTTTTTATTATATAGTTTTAGGGTGCTGTGCACGTGTGCAGGTTAATTTGTACATTGCCATGCTGGTGCCGCTGCACCCACTAATGTGTCATCCCAGCACATTCGTGTCTATCTCCCAATGCTATCCCTCCCCCTCCCCGGCCCCACCACCAGTCCCCAGAGTGTGATATTCCCCTTCCTGTGTCCATGTGATCTCATTGTTCAATTCCCACCTATGATGAGAATATGGTGTTTGGGTTTTTGTTCTTGCGATAGTTTACTGAAAATGATGGTTTCATTTTCATCCATGTCCCTACAAAGGATATGAACTCA…	38	3	29	0	---	---	Insertion	Solo_L1	TTTGCT	None	Simple	Not detected	---	---	---	---	---	FALSE
H2009	chr11	63399269	+	chr11	63399270	-	AAAAACAAGGCCCACAGGGCAATCAGGCAGGAGAAGGAAATAAAGGGTATTCAATTAGGAAAAGAGGAAGTCAAATTGTCCCTGTTTGCAGACGACATGATTGTTTATCTAGAAAACCCCATCGTCTCAGCCCAAAATCTCCTTAAGCTGATAAGCAACTTCAGCAAAGTCTCAGGATACAAAATCAATGTACAAAAATCACAAGCATTCTTATACACCAACAACAGACAAACAGAGAGCCAAATCATGGGTGAACTCCCATTCACAATTGCTTCAAAGAGAATAAAATACCTAGGAATCCAACTTACAAGGGATGTGAAGGACCTCTTCAAGGAGAACTACAAACCACTGCTCAAGGAAATAAAAGAGGAGACAAACAAATGGAAGAACATTCCATGC…	32	16	54	0	SLC22A9	SLC22A9	Insertion	Solo_L1	AAAAACAAGGCCCA	None	Simple	Detected	---	chr11,63399269,+,chr11,63399270,-,	---	---	---	FALSE
H2009	chr11	9680041	+	chr11	9680083	-	TTTTTTTTTTTTTTTTTTTTTTTTTTTTTTTTTTTTTTTTTTGCATGGAATGGGAAAATTTATTTGCAAAGCATACATCTGATAAGGAGTTATTACTCAAAATATATAAGGAACTCAAACAACTCAATAGCAAGAAAACCAAAATCCAAATTCAAAATAGGCAATAGACCGGAATAGACATTTTGCTTTTCTCTTTCTTTCTTTCTTTTTCTTTCTTTCTTTCTTTCTTTCTTTCTTTCTTTCTTTCTTCTTTCTTTCTTTCTTTCTTTCTTTCTTTCGTTTCTTTTTATTTATTTCTTTCTTTTTTTTTTTTTTTTTTTTTTTATTATACTCTAAGTTTTAGGGTACATGTGCACATTGTGCAGGTTAGTTACATATGTATACATGTGCCATGCTGGT…	45	19	78	0	SWAP70	SWAP70	Insertion	Solo_L1	None	None	Other	Detected	---	chr2,155671573,+,chr11,9680041,+,AAAAAAAAAAAAAAAAAAAAAAAAAAAAAAAAA	---	chr2,155671570,+,chr11,9680036,+,AAAAAAAAAAAAAAAAAAAAAAAAAAAAAAAAAAAAAAAAAAAAAAAAAAAAAAA	11,9680041,TD1	FALSE
H2009	chr12	102379346	+	chr12	102379347	-	ATAATTTTGCATTTCTTTTTTTTTTTTTTTTTTTTTTTTTTTTTTTTTTTTTTTTTTTTTTATATTTTTTTATTATTATACTCTAAGTTTTAGGGTACATGTGCACATTGTGCAGGTTAGTTACATATGTATACATGTGCCATGCTGGTGCGCTGCACCCACTAATGTGTCATCTAGCATTAGGTATATCTCCCAATGCTATCCCTCCCCCTCCCCGACCCCACCACAGTCCCCAGAGTGTGATATTTCCCTTCCTGTGTCCATGTGATCTCATTGTTCAATTCCCACCTATGAGTGAGAATATGCGGTGTTTGGTTTTTTTGTTCTTGCGATAGTTTACTGAGAATGATGGTTTCCAATTTCATCCATGTCCCTACAAAGGATATGAACTCATCATTT…	57	19	68	0	---	---	Insertion	Solo_L1	ATAATTTTGCATTTCT	None	Simple	Detected	---	---	---	---	12,102379346,TD0	FALSE
H2009	chr12	118680288	+	chr12	118680289	-	AAACCTCATTTTTTTTTTTTTTTTTTTTTTTTTTTTTTTCATTCAACAAATATTTATTAAACACCTCTTTCTTTAAATTCCAAATTCCTCATTTGAGGCAGTCCAAATGCTCAGCTGTCCCAAGGCTGTTCTACTCTCCATACAAAGCTTTAGTTTCTCCAGCATATCCCCATTACCACAGGCCAGGCATGATGGCTATGCCTATAGTCTCAGTGCTTTGGGAGGCTGAGATGAGAGGATTGCTTGAAGCCAGAAGTTCGAGACCAGCCTGAACAATACCGTGAGACCCTATCTCTACAAACAATAAAAATTATCTGGGTGTGGTGGCATATATTTGTAGTACTAGATACTTGAGAGACTGAAGAAGGAGGACCCCTTGAGCCCAGGAGTTTAAGGCTG…	31	7	51	0	---	---	Insertion	Orphan_L1	None	chr14,58753990,58753991,*,gnomAD-SV_v2.1_INS_14_93211	NA	Detected	chr12,118680289,-,chr14,58754011,+,	chr12,118680289,-,chr14,58754011,+,	chr12,118680289,-,chr14,58754011,+,	chr12,118680290,-,chr14,58754012,+,	12,118680288,TD2	FALSE
H2009	chr12	17425631	-	chr17	28264095	-	---	86	30	105	0	---	---	Translocation	None	---	---	---	Detected	chr12,17425631,-,chr17,28264095,-,	chr12,17425631,-,chr17,28264095,-,	chr12,17425631,-,chr17,28264095,-,	chr12,17425631,-,chr17,28264095,-,	---	FALSE
H2009	chr12	40956808	+	chr12	40956809	-	CCAGCTGCATTTTTTTTTTTTTTTTTAGCATATTTTTTTATTATTATACTCTAAGTTTTAGGGTACATGTGCACATTGTGCAGGTTAGTTACATATGTATACATGTGCTATGCTGGTGCGCTGCACCCACTAATGTGTCATCTAGCATTAGGTATATCTCCCAATGCTATCCCTCCCCCTCCCCCCGACCCCACCACAGTCCCCAGAGTGTGATATTTCCCTTCCTGTGTCCATGTGATCTCATTGTTCAATTCCACCTATGAGTGAGAATATGCGGTGTTTGGTTTTTGTTCTTGCGATAGTTTACTGAGAATGATGGTTTCCAATTTCATCCATGTCCCTACAAAGGATATGAACTCATCATTTTTATGGCTGCATAATATTCCATGGTGTATATGT…	45	12	54	0	CNTN1	CNTN1	Insertion	Solo_L1	CCAGCTGCATTTTT	None	Simple	Detected	---	---	---	---	12,40956808,TD0	FALSE
H2009	chr12	91360706	+	chr12	91360707	-	GATTGTGTTACAGAAGCTCTTTAGTTTAATTAGATCCCATTTGTCAATTTTGTCTTTTGTTGCCATTGCTTTTGGTGTTTTGGACATGAAGTCCTTGCCCACGCCTATGTCCTGAATGGTAATGCCTAGGTTTTCTTCTAGGGTTTTTATGGTTTTAGGTTTAACGTTTAAATCTTTAATCCATCTTGAATTGATTTTTGTATAAGGTGTAAGGAAGGGATCAGTTTCAGCTTTCTACATATGGCTAGCCAGTTTTCCCAGCACCATTTATTAAATAGGGGAATCCTTTCCCCATTGCTTGTTTTTCTCAGGTTTGTCAAAGATCAGATAGTTGTAGATGTGCGGCATTATTTCTGAGGGCTCTGTTCTGTTCCATTGATCTATATCTCTGTTTTGGTA…	43	7	52	0	---	---	Insertion	Solo_L1	GATTGTGTTACAGAA	None	Inverted	Detected	---	---	---	---	12,91360704,TD0	FALSE
H2009	chr13	34715460	+	chr13	34715461	-	TCTTTTTTTTATTTTTTTTTTTTTTTTTTTTTTTTTTTTTTTGTGTGATCTTAAATATTTTAATAGCTGCATTAAAAAAGTAAAAAAGAATAAGTCAATTTAGTAATACATTTAATTTTACCCAATATGAAAATATATTACAACGTAATGATAAGTATGTGAGGCGAAGGATATGTTAATTAGCCTAATTTAATCATACCACATTGTATACATGTATCATTTTTTTTTTTTTAATTTTTTTTTTTATTATACTCTAAGCTTTAGGGTACATGTGCACATTGTGCAGGTTAGTTACATATGTATACATGTGCCATGCTGGTGCGCTGCACCCACTAACGTGTCATCTAGCATTAGGTATATCTCCCAATGCTATCCCTCCCCCTCCCCGACCCCACCACA…	46	35	48	0	---	---	Insertion	Partnered_L1	None	chr1,118852351,118858380,+,L1HS	Inverted	Detected	chr8,43261200,+,chr13,34715469,-,	---	---	---	13,34715464,TD1	FALSE
H2009	chr14	40013761	+	chr14	40013762	-	AAGAAACACTATATTCTCACTCATAGGTGGGAATTGAACAATGAGATCACATGGACACAGGAAGGGGAATATCACACTCTGGGGACTGTGGTGGGGTCAGGGGGAGGGGGAGGGATAGCATTGGGAGATATACCTAATGCTAGATGACACATTAGTGGGTGCAGCGCACCAGCATGGCACATGTATACATATGTAACTAACCTGCACAATGTGCACATGTACCCTGAAACTTAGAGTATAATAAAAAAAAAAAAAAAAAAAAAAAAA	23	9	50	0	---	---	Insertion	Solo_L1	AAGAAACACTA	None	Simple	Detected	chr4,82761823,+,chr14,40013772,+,	---	---	---	14,40013761,TD0	FALSE
H2009	chr14	85652132	+	chr14	85652133	-	AAAAGTATGTTTGACAAATTTACAAGAAAAAACAAACAACCCCATCAAAAAGTGGGCGAAGGACATGAACAGACACTTCTCAAAAGAAGACATTTATGCAGCCAAAAACACATGAAGAAATGCTCATCATCACTGGCCATCAGAGAAATGCAAATCAAAACCACTATGAGATATCATCTCACACCAGTTAGAATGGCAATCATTAAAAAGTCAGGAAACAACAGGTGCTGGAGAGGATGCGGAGAAATAGGAACACTTTTACACTGTTGGTGGGACTGTAAACTAGTTCAACCATTGTGGAAGTCAGTGTGGCGATTCCTCAGGGATCTAGAACTAGAAATACCATTTGACCCAGCCATCCCATTACTGGGTATATACCCAAATGAGTATAAATCATGC…	34	10	48	0	FLRT2	FLRT2	Insertion	Solo_L1	AAAAGTATGTTTGA	None	Simple	Detected	chr7,25042733,+,chr14,85652144,+,	---	---	---	14,85652132,TD0	FALSE
H2009	chr15	87270871	+	chr15	87270872	-	AAATATCCCATTACTGGGTATATACCCAAAGGACTATAAATCATGCTGCTATAAAGACACATGCACACGTATGTTTATTGCGGCACTATTCACAATAGCAAAGACTTGGAACCAACCCAAATGTCCAACAATGATAGACTGGATTAAGAAAATGTGGCACATATACACCATGGAATACTATGCAGCCATAAAAATGATGAGTTCATATCCTTTGTAGGGACATGGATGAAATTGGAAACCATCATTCTCAGTAAACTATCGCAAGAACAAAAAACCAAACACCGCATATTCTCACTCATAGGTGGGAATTGAACAATGAGATCACATGGACACAGGAAGGGGAATATCACACTCTGGGGACTGTGGTGGGGTCAGGGGAGGGGAGGGATAGCATTGGGA…	33	14	61	0	---	---	Insertion	Solo_L1	AAATA	None	Simple	Detected	---	chr15,87270871,+,chr15,87270872,-,	---	---	15,87270871,TD0	FALSE
H2009	chr16	78204879	+	chr16	78204880	-	TTTAGACCACCATATTTTTCTTTTTTTTTTTTTTTTTTTTTTTTTTTTTTTTTTTTTTTTTACAGATGAGTAAATGGACGTTTAGAAATTTTAATCAATAAGTTTCCAAGTGGTGAACTGGTATTCAAATCTAGATATAATTTCACAGATCAACTTCAGCAATGTGGATTTTCACATATTTAAAATTAATAAATTCCAAATAGATGATATTTTATTGTACTTTTAGTGAATTGGGTTAAATTAAAAGTGGTTGGCCATGGTCCTGCTTTGTAGACATTTTCTCTGAAAACAATGATGATGTAATTTAAATTTTATTCAATTTACTGGATT	50	21	51	0	WWOX	WWOX	Insertion	Orphan_L1	TTTAGACCACCATATTTT	chr5,90154963,90154964,+,L1_umary_LINE1_1163	NA	Detected	---	chr5,90155849,+,chr16,78204899,+,AAAAACAAAAAAAAAAAAAAAAAAAAAAAAAAAAAAAAAAAAAAAA	---	---	16,78204879,TD2	FALSE
H2009	chr17	11315928	+	chr17	11315929	-	TTTTTTTTTTTTTTTTTTTTTTTTTTTTTTTTTTTTTGACGTTTAGAAATTTTTAATCAATAAGTTTCCAAGTGGTGAACTGGTATTCAAATCTAGATATAATTTCACAGATCAACTTCAGCAATGTGGATTTTCACATATTTAAAATTAATAAATTCCAAATAGATGATATTTTATTGTACTTTTAGTGAATTGGGTTAAATTAAAAGTGGTTGGCCATGGTCCTGCTTTGTAGACATTTTCTCTGAACATAGTTCCTCTTCATGGTCTCCATGTAGAAAACATTTAAAATCCAGTAAATTGAATAAAATTTAAATTACATCATCATTGTTTATATCATTTCTATGGAAAAATGAAGGAATGACTGCAGACATAAAACCCATAAACTGCATACAAACA…	31	15	52	0	SHISA6	SHISA6	Insertion	Orphan_L1	TTTTT	chr5,90154963,90154964,+,L1_umary_LINE1_1163	NA	Detected	---	chr5,90155851,+,chr17,11315988,+,	---	---	17,11315926,TD2	FALSE
H2009	chr17	33350873	+	chr17	33350874	-	AAAAATATCGCAAGAACTAAAAAAACCAAACACCGCATATTCTCACTCATAGGTGGGAATTGAACAATGAGATCACATGGACACAGGAAGGGAATATCACACTCTGGGGACTGTGGTGGGGTCAGGGAGGGGGAGGGATAGCATTGGGAGATATACCTAATGCTAGATGACACATTAGTGGGTGCAGCGCCACCAGCATGGCACATGTATACATATGTAACTAACCTGCACAATGTGCACATGTACCCTAAAACTTAGAGTATAATAAAAAAAAAAAAAAAAAAAAAAAAAAAAAAAAAAAAAAAAAAAAAAAAAAAAA	73	6	66	0	ASIC2	ASIC2	Insertion	Solo_L1	AAAAAT	None	Simple	Detected	---	---	---	---	17,33350873,TD0	FALSE
H2009	chr17	69768666	+	chr17	69768667	-	AAGAATGATTCTAAATCAAATTCTGAAACTGACAGGGTGACTTATGAGTATTGTTTATTTTTACTCCTTTCTATGCTGCAAGTTAATAAAAATAAATCCCTTCAAAGTTAGTGATCAATGCAATGAAACAATATATTTAAAAACATTTCAATTAAATTAACTAAATATAATTGGGTCTGCAGAACCTTGTTCTAAATATTATTAAATATATTGCTTAAGTCTGAAAAAAAAAAAAAAAAAAAAAAAAAAAAAAAAAAA	68	16	53	0	LINC01483	LINC01483	Insertion	Orphan_L1	AAGAATGATTCTAAATC	chr3,89460825,89466856,-,L1HS	NA	Detected	chr3,89460542,+,chr17,69768683,+,AAATTCTGAAACTGACAGGGTGACT	chr3,89460542,+,chr17,69768683,+,AGTCACCCTGTCAGTTTCAGAATTT	---	chr3,89460542,+,chr17,69768683,+,AGTCACCCTGTCAGTTTCAGAATTT	17,69768666,TD2	FALSE
H2009	chr17	9495169	+	chr17	10470737	+	---	72	4	124	0	STX8	MYHAS	Inversion	None	---	---	---	Detected	chr17,9495172,+,chr17,10470734,+,	chr17,9495169,+,chr17,10470737,+,	chr17,9495172,+,chr17,10470734,+,	chr17,9495170,+,chr17,10470736,+,	---	FALSE
H2009	chr18	32639911	+	chr18	32639912	-	GGAACTTTTCTTTTTTTTTTTTTTTTTTTTTTTTTTTTTTTTTTTTTTTTATAGCATATTTTTTTTTTATTATTATACTCTAAGTTTTAGGGTACATGTGCACATTGTGCAGGTTAGTTACATATGTATACATGTGCCATGCTGGTGCGCTGCACCCACTAATGTGTCATCTAGCATTAGGTATATCTCCCAATGCTATCCCTCCCCCTCCCCGACCCACCACAGTCCCCAGAGTGTGATATTTCCCTTCCTGTGTCCATGTGATCTCATTGTTCAATTCCCACCTATGAGTAG	35	16	50	0	---	---	Insertion	Solo_L1	GGAACTTTTCTT	None	Simple	Detected	---	chr18,32639911,+,chr18,32639912,-,	---	---	18,32639911,TD0	FALSE
H2009	chr18	41037267	+	chr18	41037268	-	TTTTTTTTTTTTTTTTTTTTTTTCTTTTTTTTTTTTTTTTTTTTATTATACTCTAAGTTTTAGGGTACATGTGCACATTGTGCAGGTTAGTTACATATGTATACATGTGCCATGCTGGTGCGCTGCACCCCACTAATGTGTCATCTAGCATTAGGTATATCTCCCAATGCTATCCTCCCCCTCCCCCGACCCCACCACAGTCCCCAGAGTGTGATAGTATTCCCCCTTCCTGTGTCCATATGATCTCATTGTTCAATTTCCCACCTATGAGTGAGAATATGCAGTGTTTGGTTTTTGTTCTTGCGATAGTTTACTGAGAATGATGGTTTCCAATTTCATCCATGTCCCTACAAAGGATAGGATGAACTCATCATTTTTTATGGCTAAGCCTGTGTGCT	42	17	65	0	---	---	Insertion	Solo_L1	TTTTT	None	Simple	Detected	---	---	---	---	18,41037256,TD0	FALSE
H2009	chr18	59319635	-	chr3	89466487	+	---	113	10	165	0	---	EPHA3	Translocation	None	---	---	---	Not detected	---	---	---	---	---	TRUE
H2009	chr19	34713856	+	chr19	34713857	-	AAAACTGGCAAGAATATGCAGTGTTTGGTTTTTTGTTCTTGCGATAGTTTACTGAGAATGATGGTTTCCAATTTCATCCATGTCCCTACAAAGGATATGAACTCATCATCTAGTTCTAGATCCCTGAGGAATCGCCACACTGACTTCCACAATGGTTGAACTAGTTTACAGTTCCACCAACAGTGTAAAAGTGTTCCTATTTCTCCGCATCCTCTCCAGCACCTGCTGTTTCCTGACTTTTAATGATTGCCATTCTAACTGGTGTGAGATGATATCGGGGTCGGGGAGGGGGAGGGATAGCATTGGGAGATATACCTAATGCTAGATGACACATTAGTGGGTGCAGCGCACCAGCATGGCACATGTATACATATGTAACTAACCTGCACAATGTGCACA…	51	10	55	0	---	---	Insertion	Solo_L1	AAAACTGGCAAGAA	None	Other	Detected	---	chr7,30445405,+,chr19,34713822,-,	---	chr7,30445302,+,chr19,34713857,-,AAA	19,34713856,TD1	FALSE
H2009	chr19	54484923	-	chr19	54531163	+	---	74	27	107	0	---	---	Duplication	None	---	---	---	Detected	chr19,54484923,-,chr19,54531162,+,GA	chr19,54484923,-,chr19,54531162,+,GA	chr19,54484923,-,chr19,54531162,+,GA	chr19,54484923,-,chr19,54531162,+,GA	---	FALSE
H2009	chr2	116592540	+	chr2	116597101	-	---	38	16	65	0	---	---	Deletion	None	---	---	---	Detected	chr2,116592540,+,chr2,116597101,-,	chr2,116592540,+,chr2,116597101,-,	chr2,116592540,+,chr2,116597101,-,	chr2,116592540,+,chr2,116597101,-,	---	FALSE
H2009	chr2	125774057	+	chr2	125774058	-	AGGATTTATTTTTTTTTTTTTTTTTTTTTTTTTTTTTTTTTTTTTTTTTTTTTTTTTTTTTTTTTATTATACTCTAAGTTTTAGGGTACATGTGCACATTGTGCAGGTTAGTTACATATGTATACATGTGCCATGCTGGTGCGCTGCACCCACTAATGTGTCATCTAGCATTA	34	13	31	0	---	---	Insertion	Solo_L1	None	None	Simple	Detected	chr2,125774058,-,chr5,152096686,-,	---	---	---	2,125774057,TD0	FALSE
H2009	chr2	153878130	+	chr2	153878134	-	GGAGAGATATACCTAATGCTAGATGATACATTAGTGGGTGCAGAGCGCACCAGCATAGCACATGTATACATATGTAATAACCTGCACAATGTGCACATGTACCCTAAAACTTAGGTATAATAATAAAAAAAATATACCTATAAAAAAAAAAAAAAAAAAAAAAAAAAAAAAAAAAAAAAAAAAAAAG	41	3	49	0	GALNT13	GALNT13	Insertion	Solo_L1	None	None	Simple	Not detected	---	---	---	---	---	FALSE
H2009	chr2	182504057	+	chr2	182504058	-	TGACACTCATTCTTTTTTTTTTTTTTTTTTTTTTTTTTTTTTTTTTTTTTATTATTATACTCTAAGTTTTAGGGTACATGTGCACATTGTGCAGGTTAGTTACATATGTATACATGTGCCATGCTGGTGCGCTGCACCCACTAATGTGTCATCTAGCATTAGGTATATCTCCCAATGCTATCCCTCCCCCTCCCCGACCCCACCACAGTCCCCAAAGTGT	47	8	66	0	PDE1A	PDE1A	Insertion	Solo_L1	TGACACTCATTCTT	None	Simple	Detected	---	---	---	---	2,182504057,TD0	FALSE
H2009	chr2	221390850	+	chr2	221390851	-	GATAAATTTTTTTTTTTTTTTTTTTTTTTTTTTTTTTTTTCATGGAATGGGAAAATTTATTTGCAAAGCATACATCTGATAAGGAGTTATTACTCAAAATATATAAGGAACTCAAACAACTCAATAGCAAGAAAACCAAAATCCAAATTCAAAAAATAGGCAATAGACCGGAATAGACATTTTGCTTTTCTCTTTCTTTCTTTCTTTCTTTCTTTCTTTCTTTCTTTCTTTCTTTCTTTCTTTCTTCTTTCTTTCTTTCTTTCTTTCTTTCTTTCTTTTCTTTTTATTTATTTCTTTCTTTTTTTTTTTTTTTTTTTTTTTTTATTATACTCTAAGTTTTAGGGTACATGTGCACATTGTGCAGGTTAGTTACATATGTATACATGTGCCATGCTGGTG…	35	11	52	0	---	---	Insertion	---	GATAAATTTTTTT	None	NA	Detected	---	chr2,155671641,+,chr2,221390925,+,	---	chr2,155671568,+,chr2,221390863,+,AAAAAAAAAAAAAAAAAAAAAAAA	2,221390850,TD1	FALSE
H2009	chr2	29417333	+	chr2	29417334	-	GCTAATCAACAACTTTTTTTTTTTTTTTTTTTTTTTTTTTTTTTTTTTTTTTTTTTTATTATTTTTTTAATTTTTTTTTATTATACTCTAAGTTTTAGGGTACATGTGCACATTGTGCAGTTTAGTTACATATGTATACATGTGCCATGCTGGTGCGCTGCACCCACTAACGTGTCATCTAGCATTAGGTATATCTCCCAATGCTATCCCTCCCCCTCCCCAACCCCACCACAGTCCCCAGAGTGTGATATTCCCCTTCCTGTGTCCATGTGATCTCATTGTTCAATTCCCACCTATGAGTGAGAATATGCGGTGTTTGGTTTTTTGTTCTTGCAATAGTTTACTGAGAATGATGGTTTCCAATTTCATCCATGTCCCTACAAAGGACATGAACTCATC…	62	21	77	0	ALK	ALK	Insertion	Solo_L1	GCTAATCAAC	None	Inverted	Detected	---	---	---	---	2,29417333,TD0	TRUE
H2009	chr2	67633455	+	chr2	67633456	-	AAGAATGATTTCTTCTTTTTGGTTGGTAAACTATTGATTATTGCCACAATTTCAGAGCCTGTTATTGGTCTATTCAGAGATTCAACTTCTTCCTGGTTTAGTCTTGGGAGAGTGTATGTGTCGAGGAATGTATCCATTTCTTCTAGATTTTCTAGTTTATTTGCGTAGAGGTGTTTGTAGTATTCTCTGATGGTAGTTTGTATTTCTGTGGGATCGGTGGTGATATCCCCTTTATCATTTTTTATTGTGTCTATTTGATTCTTCTCTCTCTTTTTCTTTATTAGTCTTGCTAGCGGTCTATCAATAGTTTACCAACCAAAAAGAGTCCAGGACCAGATGGATTCACAGCCGAATTCTACCAGAGGTACATGGAGGAACTGGTACCATTCCTTCTGAAAC…	47	21	61	0	---	---	Insertion	Solo_L1	AAGAATGATTTCTTC	None	Inverted	Detected	---	---	---	---	2,67633455,TD0	FALSE
H2009	chr2	81927134	+	chr2	81927135	-	TCACATCTCTTTTTTTTTTTTTTTTTTTTTTTTTTTTATGCCACATTTTGTTTACTCATTCATCCAAGAACAGACACTGGCTTGCTTCTATGCTTTGGCTGTTGTGAATAATGCTGCTGTGCACATGGGCATACAAATGTCTCTTCAAGGACTGCCTTCAATTCTTTTTTTTTTTTTTTTTTTT	55	20	53	0	---	---	Insertion	Partnered_L1	TCACATCTCTTTT	chr7,30439242,30445274,+,L1HS	Simple	Detected	---	chr2,81927182,+,chr7,30445510,+,	---	chr2,81927147,+,chr7,30445430,+,TTTTTTTTTTTTTTTTTTTTTTTTTTTTTTTTTTTTTTTTT	2,81927134,TD2	FALSE
H2009	chr2	83514700	+	chr2	83514701	-	AGAAATTGATATGAGATATCATCTCACACCAGTTAGAATGGCAATCATTAAAAAGTCAGGAAACAACAGGTGCTGGAGAGGATGCGGAGAAATAGGAACACTTTTACACTGTTGGTGGGACTGTAAACTAGTTCAACCATTGTGGAAGTCAGTGTGGCGATTCCTCAGGGATCTAGAACTAGAAATACCATTTGACCCAGCCATCCCATTACTGGGTATATACCCAAAGGACTATAAATCATGCTGCTATAAAGACACATGCACACGTATGTTTATTGCGGCACTATTCACAATAGCAAAGACTTGGAACCAACCCAAATGTCCAACAATGATAGACTGGATTAAGAAAATGTGGCACATATACACCATGGAATACTATGCAGCCATAAAAATGATGAG…	41	10	57	0	---	---	Insertion	Solo_L1	AGAAATTGA	None	Simple	Detected	---	---	---	---	2,83514700,TD0	FALSE
H2009	chr20	12670761	+	chr20	12670762	-	AAGAACATCAACACCGCATATTCTCACTCATAGGTGGGAATTGAACAATGAGATCACATGGACACAGGAAGGGGAATATCACACTCTGGGGACTGTGGTGGGGTCGGGGAGGGGGAGGGATAGCATTGGGAGATATACCTAATGCTAGATGACACATTAGTGGGTGCAGCGCACCAGCATGGCACATGTATACACATATGTAACTAACCTGCACAATGTGCACATGTACCCTAAAACTTAGAGTATAATAAAAAAAAAAAAAAAAAAAAAAAAAAAAAAAA	46	21	42	0	---	---	Insertion	Solo_L1	AAGAACATCAA	None	Simple	Partially detected	chr4,164553742,+,chr20,12670772,+,	---	---	---	---	FALSE
H2009	chr20	41963779	+	chr20	41963780	-	AAATTCCTTTTTTTTTTTTTTTTTTTTTTTTTTTTTTTTTTTTTTATTATACTCTAAGTTTTAGGGTACATGTGCACATTGTGCAGGTTAGTTACATATGTATACATGTGCCATGCTGGTGCGCTGCACCCACTAATGTGTCATCTAGCATTAGGTATATCTCCCAATGCTATCCCTCCCCCTCCCCGACCCCACCACAGTCCCCAGAGTGTGATATTCCCTTCACCATGGAATACTATGCAGCCATAAAAATGATGAGTTCATATCCTTTGTAGGGACATGGATGAAATTGGAAACCATCATTCTCAGTAAACTATCGCAAGAACAAAAACCAAACACCGCATATTCTCACTCATAGGTGGGAATTGAACAATGAGATCACATGGACACAGGAAGGGGA	45	9	52	0	---	---	Insertion	Solo_L1	None	None	Inverted	Detected	chr3,137904760,+,chr20,41963786,-,	---	---	---	20,41963790,TD0	FALSE
H2009	chr20	52478331	+	chr20	52478332	-	TTTTTTTTTTTTTTTTTTTTTTATAGCATATTTTTTTTATTATTATACTCTAAGTTTTAGGGTACATGTGCACATTGTGCAGGTTAGTTACATATGTATACATGTGCCATGCTGGTGCGCTGCACCCACTAATGTGTCATCTAGCATTAGGTATATCTCCCAATGCTATCCCTCCCCCTCCCCGACCCCACCACAGTCCCCAGAGTGTGATATTTCCCTTCCTGTGTCCATGTGATCTCATTGTTCAATTCCCACCTATGAGTGAGAATATGCGGTGTTTGGTTTTTGTTCTTGCGATAGTTTACTGAGAATGATGGTTTCAATTTCATCCATGTCCCTACAAAGGATATGAACTCATCATTTTTATGGCTGCATAATATTCCATGGTGTATATGTGCC…	34	22	62	0	---	---	Insertion	Solo_L1	None	None	Simple	Detected	chr11,30264636,+,chr20,52478333,-,	---	---	---	20,52478331,TD0	FALSE
H2009	chr21	22072676	+	chr21	22072677	-	AAGAATGTTTATGCAGCCATAAAAAATGATGAGTTCATATCCTTTGTAGGGACATGGATGAAATTGGAAACCATCATTCTCAGTAAACTATCGCAAGAACAAAAAACCAAACACCGCATATTCTCACTCATAGGTGGGAATTGAACAATGAGATCACATGGACACAGGAAGGGAATATCACACTCTGGGGACTGTGGTGGGGTCGGGGAGGGGGAGGGATAGCATTGGGAGATATACCTAATGCTAGATGACACATTAGTGGGTGCAGCGCACCAGCATGGCACATGTATACATATGTAACTAACCTGCACAATGTGCACATGTACCCTGAAACTTAGAGTATAATAAAAAAAAAAAAAAAAAAAAAAAAAAAAAAAAAAAAAAAAAAAAAAAAAAAAA…	42	19	63	0	LINC01687	LINC01687	Insertion	Solo_L1	AAGAATGTTT	None	Simple	Detected	---	chr21,22072676,+,chr21,22072677,-,	---	---	21,22072676,TD0	FALSE
H2009	chr21	9017779	-	chrUn_GL000218v1	14351	+	---	471	45	558	0	---	---	Translocation	None	---	---	---	Not detected	---	---	---	---	---	FALSE
H2009	chr22	11549560	+	chr22	11549561	-	AAAAAATAAGACAGTTTTTATGCAGTCAAAAACACATGAAGAAATGCTCATCATCACTGGCCATCAGAGAAATGCAAATCAAAACCACTATGAGATATCATCTCACACCAGTTAGAATGGCAATCATTAAAAAGTCAGGAAACAACAGGTGCTGGAGAGGATGCGGAGAAATAGGAACACTTTTACACTGTTGGTGGGACTGTAAACTAGTTCAACCATTGTGGAAGTCAGTGTGGCGATTCCTCAGGGATCTAGAACTAGAAATACCATTTGACCCAGCCATCCCATTACTGGGTATATACCCAAATGAGTATAAATCATGCTGCTATAAAGACACATGCACACGTATGTTTATTGCGGCACTATTCACAATAGCAAAGACTTGGAACCAACCCAAAT…	90	14	135	0	---	---	Insertion	Solo_L1	AAAAAATAAGACAGTTTTT	None	Simple	Detected	---	chr22,11549560,+,chr22,11549561,-,	---	---	---	FALSE
H2009	chr22	35070900	+	chr22	35070901	-	AATTACGCAACTCTTTTTTTTTTTTTTTTTTTTTTTTTTTTTTAGATTCTTTTTTTTTTTTTTTATTATACTCTAAGTTTTAGGGTACATGTGCACATTGTGCAGGTTAGTTACATATGTATACATGTGCCATGCTGGTGCGCTGCACCCACTAATGTGTCATCTAGCATTAGGTATATCTCCCAATGCTATCCCTCCCCCTCCCCCGACCCCACCACAGTCCCCAGAGTGTGATATTCCCCTTCCTGTGTCCATGTGATCTCATTGTTCAATTCCCACCTATGAGTGAGAATATGCAGTGTTTGGTTTTTTGTTCTTGCGATAGTTTACTGAGAATGATGGTTTCCAATTTCATCCATGTCCCTACAAAGGATATGAACTCATCATTTTTATGGCTGC…	38	17	56	0	ISX	ISX	Insertion	Solo_L1	AATTACGCAACTCTT	None	Inverted	Detected	---	chr7,30445389,+,chr22,35070868,+,	---	---	22,35070900,TD1	TRUE
H2009	chr3	132369308	-	chr3	145984471	-	---	78	7	119	0	---	---	Inversion	None	---	---	---	Detected	---	chr3,132369308,-,chr3,145984474,-,CA	chr3,132369308,-,chr3,145984474,-,TG	chr3,132369308,-,chr3,145984474,-,CA	---	FALSE
H2009	chr3	167407118	+	chr6	61035868	-	---	75	5	84	0	LINC01327	---	Translocation	None	---	---	---	Detected	chr3,167407123,+,chr6,61035873,-,	chr3,167407118,+,chr6,61035868,-,	chr3,167407123,+,chr6,61035873,-,	chr3,167407120,+,chr6,61035870,-,	---	FALSE
H2009	chr3	178652542	+	chr3	178652543	-	TTTTTTTTTTTTTTTTTTTTTTTTTTTTAGATTCTTTTTTTTTTTATTATACTCTAAGTTTTAGGGTACATGTGCACATTGTGCAGGTTAGTTACATATGTATACATGTGCCATGCTGGTGCGCTGCACCCACTAATGTGTCATCTAGCATTAGGTATATCTCCCAATGCTATCCCTCCCCCTCCCTCGACCCCACCACAGTCCCCAGAGTGTGATATTCCCCTTCCTGTGTCCATGTGATCTCATTGTTCAATTCCCACCTATGAGTGAGAATATGCAGTGTTTGGTTTTTTGTTCTTGCGATAGTTTACTGAGAATGATGGTTTCCAATTTCATCCATGTCCCTACAAAGGATATGAACTCATCATTTTTATGGCTGCATAGTATTCCATGGTGTAT…	38	15	51	0	KCNMB2,KCNMB2-AS1	KCNMB2,KCNMB2-AS1	Insertion	Solo_L1	None	None	Simple	Partially detected	---	---	chr3,178652617,+,chr7,30445339,+,	---	---	FALSE
H2009	chr3	187706530	+	chr3	187706531	-	AAATTTGGATATAACCATTGTGGAAGTCATTGTGGCGATTCCTCAGGGATCTAGAACTAGAAATACCATTTGACCCAGCCATCCCATTACTGGGTATATACCCAAATGAGTATAAATCATGCTGCTATAAAGACACATGCACACGTATGTTTATTGCGGCACTATTCACAATAGCAAAGACTTGGAACCAACCCAAATGTCCAACAATGATAGACTGGATTAAGAAAATGTGGCACATATACACCATGGAATACTATGCAGCCATAAAAATGATGAGTTCATATCCTTTGTAGGACATGGATGAAATTGAAACCATCATTCTGAGTAAACTATCGCAAGAACAAAAACCAAACACCGCATATTCTCACTCATAGGTGGGAATTGAACAATGAGATCACA…	28	14	64	0	LOC100131635	LOC100131635	Insertion	Solo_L1	AAATTTGGATATA	None	Simple	Detected	chr3,187706542,+,chrY,13179680,+,	---	---	---	3,187706530,TD1	FALSE
H2009	chr3	20642761	+	chr3	20665438	+	---	73	5	112	0	---	---	Inversion	None	---	---	---	Detected	---	chr3,20642761,+,chr3,20665438,+,	chr3,20642762,+,chr3,20665437,+,	chr3,20642761,+,chr3,20665438,+,	---	FALSE
H2009	chr3	43919255	+	chr3	43919256	-	GGAAACCATCATTCTCAGTAAACTATCGCAAGAACAAAAACCAAACACCGCATATTCTCACTCATAGGTGGGAATTGAACAATGAGATCACATGGACACAGGAAGGGGAATATCACACTCTGGGGACTGTGGTGGGGTCGGGGAGGGGAGGGATAGCATTGGGAGATATACCTAATGCTAGATGACACATTAGTGGGTGCAGCGCACCAGCATAGCACATGTATACATATGTAACTAACCTGCACAATGTGCACATGTACCCTAAAACTTAGAGTATAATAAAAAAAAAAAAAAAAAAAAAAAATAAAAAAAAAAAAAAAAAAAAAAAA	25	9	52	0	---	---	Insertion	Solo_L1	None	None	Simple	Detected	---	chr3,43919251,+,chr3,43919262,-,	---	---	3,43919251,TD0	FALSE
H2009	chr3	60039022	-	chr3	60139064	+	---	74	21	101	0	FHIT	FHIT	Duplication	None	---	---	---	Detected	chr3,60039019,-,chr3,60139061,+,	chr3,60039019,-,chr3,60139061,+,	chr3,60039019,-,chr3,60139061,+,	chr3,60039020,-,chr3,60139062,+,	---	TRUE
H2009	chr3	74188286	+	chr3	74188287	-	TTCTTTTTTTTTTTTTTTTTTTTTTTTTTTTTTTTTTTTTTTTTTTTTTTTTTTATTATACTCTCAGTTTTAGGGTACATGTGCACATTGTGCAGGTTAGTTACATATGTATACATGTGCCATGCTGGTGCGCTGCACCCACTAATGTGTCATCTAGCATTAGGTATATCTCCCAATGCTATCCCTCCCCCTCCCCGACCCCACCACAGTCCCCAGAGTGTGATATTCCCCTTCCTGTGTCCATGTGATCTCATTGTTCAATTCCCACCTATGAGTGAGAATATGCGGTGTTTGGTTTTTTGTTCTTGCGATAGTTTACTGAGAATGATGGTTTCCAAT	38	19	63	0	---	---	Insertion	Solo_L1	None	None	Simple	Detected	---	chr3,74188286,+,chr3,74188287,-,	---	---	3,74188286,TD0	FALSE
H2009	chr3	82853699	+	chr3	82865508	-	---	45	21	99	0	---	---	Deletion	None	---	---	---	Detected	chr3,82853699,+,chr3,82865514,-,TAAT	chr3,82853699,+,chr3,82865514,-,TAAT	chr3,82853699,+,chr3,82865524,-,TAATTTAAATTTTA	chr3,82853699,+,chr3,82865514,-,TAAT	---	FALSE
H2009	chr3	85193340	+	chr3	135988934	+	---	79	7	109	0	CADM2	PPP2R3A	Inversion	None	---	---	---	Detected	chr3,85193340,+,chr3,135988934,+,	chr3,85193340,+,chr3,135988934,+,	chr3,85193341,+,chr3,135988933,+,	chr3,85193340,+,chr3,135988934,+,	---	FALSE
H2009	chr4	105826703	+	chr4	105827272	-	---	33	10	65	0	GSTCD,LOC101929529	GSTCD	Deletion	None	---	---	---	Detected	chr4,105826706,+,chr4,105827275,-,	chr4,105826703,+,chr4,105827272,-,	chr4,105826706,+,chr4,105827275,-,	chr4,105826704,+,chr4,105827273,-,	---	FALSE
H2009	chr4	167903664	+	chr4	167903665	-	TTTTTTTTTTTTTTTTTTTTTTTATTATACTCTAAGTTTCAGGGTACATGTGCACATTGTGCAGGTTAGTTACATATGTATACATGTGCCATGCTGGTGCGCTGCACCCACT	42	18	50	0	---	---	Insertion	Solo_L1	None	None	Simple	Detected	---	chr4,167903664,+,chr4,167903665,-,	---	---	4,167903664,TD0	FALSE
H2009	chr4	19198927	+	chr4	19200461	-	GAC	41	13	54	0	---	---	Deletion	None	---	---	---	Detected	chr4,19198927,+,chr4,19200461,-,GAC	chr4,19198927,+,chr4,19200461,-,GAC	chr4,19198927,+,chr4,19200461,-,GAC	chr4,19198927,+,chr4,19200461,-,GAC	---	FALSE
H2009	chr4	35946160	+	chr4	35946161	-	AAGAAGGAGTAAAGTTCTCTAAAAATGATGAGTTCATATCCTTTGTAGGGACATGGATGAAATTGGAAACCATCATTCTCAGTAAACTATCGCAAGAACAAAAACCAAACACCGCATATTCTCACTCATAGGTGGGAATTGAACAATGAGATCACATGGACACAGGAAGGGGAATATCACACTCTGGGGACTGTGGTGGGGTCGGGGGAGGGGGAGGGATAGCATTGGGAGATATACCTAATGCTAGATGACACATTAGTGGGTGCAGCGCACCAGCATGGCACATGTATACATATGTAACTAACCTGCACAATGTGCACATGTACCCTGAAACTTAGAGTATAATAAAAAAAAAAAAAAAAAAAAAAAAAAAAAAAAAA	56	24	50	0	---	---	Insertion	Solo_L1	AAGAAGGAGTAAAGTT	None	Simple	Detected	chr4,35946176,+,chr9,103739779,+,CT	---	---	---	4,35946176,TD0	FALSE
H2009	chr5	11204430	+	chr5	11206537	-	---	137	79	60	0	CTNND2	CTNND2	Deletion	None	---	---	---	Detected	chr5,11204430,+,chr5,11206537,-,	chr5,11204430,+,chr5,11206537,-,	chr5,11204433,+,chr5,11206540,-,	chr5,11204431,+,chr5,11206538,-,	---	TRUE
H2009	chr5	154579626	+	chr5	154579627	-	ATTTTTTTTTATTTTTTTTTTTTTTTTTTTTTTTTTTTTTTTTTTTTTTAGATTCTTTTTTTATTATACTCTAAGTTTTAGGGTACATGTGCACATTGTGCAGGTTAGTTACATATGTATACATGTGCCATGCTGGTGCGCTGCACCCACTAATGTGTCATCTAGCATTAGGTATATCTCCCAATGCTATCCCTCCCCCTCCCCCCGACCCGCGATTCCTCAGGGATCTAGAACTAGAAATACT	26	10	48	0	---	---	Insertion	Solo_L1	TTTTATTTT	None	Inverted	Detected	---	---	chr5,154579712,+,chr7,30445362,+,	---	5,154579626,TD1	FALSE
H2009	chr5	164098265	+	chr5	164098266	-	TTTTTTTTTTTTTTTTTTTTTTTTTTTTTTTTTTTTAGCATATTTTTTTATTATTATACTCTAAGTTTTAGGGTACATGTGCACATTGTGCAGGTTAGTTACATATGTATACATGTGCCATGCTGGTGCGCTGCACCCACTAATGTGTCATCTAGCATTAGGTATATCTCCCAATGCTATCCCTCCCCCTCCCCCGACCCCACCACAGTCCCCAGAGTGTGATATTTCCCTTCCTGTGTCCATGTGATCTCATTGTTCAATTCCCACCTATGAGTGAGAATATGCGGTGTTTGGTTTTTTGTTCTTGCGATAGTTTACTGAGAATGATGGTTTCCAATTTCATCCATGTCCCTACAAAGGATATGAACTCATCATTTTTATGGCTGCATAATATTCCAT…	27	19	48	0	---	---	Insertion	Solo_L1	TTTTTTTTTTT	None	Simple	Detected	---	---	---	---	5,164098263,TD0	FALSE
H2009	chr5	166318973	+	chr5	166318982	-	CCTCCATGTCCTCCTCTCCAACCCTCCAGAACCACCTGGCTACTTCTGCCTCTGTCCCTGCCTTCCTCCCAGTAATCCCAGTGCAACAAAACCAAAGATTAGACCAAAAAAAAAAAAAAAAAAAAAAAAAAAAAAAAAAAAAAAAAAAAAT	34	11	60	0	---	---	Insertion	Orphan_L1	None	chr6,13190800,13190801,+,L1_umary_LINE1_1261	NA	Detected	chr5,166318971,+,chr6,13191100,-,	chr5,166318971,+,chr6,13191100,-,	---	chr5,166318972,+,chr6,13191101,-,	5,166318973,TD2	FALSE
H2009	chr5	63505795	+	chr5	63505796	-	AAGATTGACCTCAGGGATCTAGAACTAGAAATACCATTTGACCCAGCCATCCCATTACTGGGTATATACCCAAAGGACTATAAATCATGCTGCTATAAAGACACATGCACACGTATGTTTATTGCGGCACTATTCACAATAGCAAAGACTTGGAACCAACCCAAATGTCCAACAATGATAGACTGGATTAAGAAAATGTGGCACATATACACCATGGAATATTATGCAGCCATAAAAATGATGAGTTCATATCCTTTGTAGGGACATGGATGAAATTGGAAACCATCATTCTCAGTAAACTATCGCAAGAACAAAAAACCAAACACCGCATATTCTCACTCATAGGTGGGAATTGAACAATGAGATCACATGGACACAGGAAGGGAAATATCACACTCT…	34	16	45	0	---	---	Insertion	Solo_L1	AAGATTGACCT	None	Simple	Detected	chr5,63505802,+,chr13,53437778,+,	---	---	---	5,63505800,TD0	FALSE
H2009	chr6	100671854	-	chr6	101425533	+	CACGAA	112	8	108	0	ASCC3	GRIK2	Duplication	None	---	---	---	Detected	chr6,100671854,-,chr6,101425533,+,AACACGAA	chr6,100671854,-,chr6,101425533,+,AACACGAA	chr6,100671854,-,chr6,101425533,+,AACACGAA	chr6,100671854,-,chr6,101425533,+,AACACGAA	---	FALSE
H2009	chr6	32605656	+	chr6	32605657	-	CGTAAAGATTTTTTTTTTTTTTTTTTTTTTTTTTCTTTTTTTTTTTTTTTTTTTTTATTTTTTTTATTATACTCTAAGTTTTAGGGTACATGTGCACATTGTGCAGGTTAGTTACATATGTATACATGTGCCATGCTGGTGCGCTGCACCCACTAATGTGTCATCTAGCATTAGGTATATCTCCCAATGCTATCCCTCCCCTCCCCCAGGACCCCACCACAGTCCCCAGAGTGTGATATTCCCCTTCCTGTGTCCATGTGATCTCATTGTTCAATTCCC	34	15	62	0	---	---	Insertion	Solo_L1	CGTAAAGATT	None	Simple	Detected	---	chr6,32605656,+,chr6,32605657,-,	---	---	6,32605656,TD0	FALSE
H2009	chr6	82216250	+	chr6	82217960	-	---	56	7	72	0	IBTK	IBTK	Deletion	None	---	---	---	Detected	---	chr6,82216250,+,chr6,82217960,-,	---	chr6,82216251,+,chr6,82217961,-,	---	FALSE
H2009	chr7	136486897	+	chr7	136486898	-	AAAAAAGCTTCAAGGTATTGCCATTCCTTAGCATCCTTATTGATTATGGGTGATGAGTTTTTAACTCTTAAAATCATATACGTGTATTAGTTTATCTTAACTGTTGCCTAAGCAAAAGGGAAGGTATACACCTAAGGGATGTACTTATTTTGCATTTTTGGTCATGGGTGGGAATGGGGTGGGTGCCTACTTAAATAGTTTTTAAAAAAAGAAAAAAATCACAAATATTTTTCTACTGTTATATATGATCTTCCTTTATACTAGTTTCTCTCTAGTAAGGCATGCCAGAAGCCCAAGATACCATATCATGAATTCTTACATATTGTACCTTTTGTTGGTGGTTAAATCGCATCAGATGCTTGGCATTGCTGCCATAATTATAAAATGCTTGTAAAGGAT…	47	31	23	0	---	---	Insertion	---	AAAAA	None	NA	Partially detected	chr7,136486902,+,chrX,20150510,+,	chr7,136486897,+,chrX,20150515,+,	---	chr7,136486899,+,chrX,20150513,+,	---	FALSE
H2009	chr7	147932260	+	chr7	147932261	-	CAATCTTTTTTTTTTTTTTTTTTTTTTTTTTTTTTTTTTTTGTTTTTTTTTTTTTTTTTTTTTTTTTTTTTTTATTATACTCTAAGTTTTAGGGTACATGTGCACATTGTGCAGGTTAGTTACATATGTATACATGTGCCATGCTGGTGCACTGCAGCCACTAATGTGTCATCTAGCATTAGATATATCTCCCAATGCTATCCCTCCCCCTCCCCCGACCCCACCACAGTCCCCAGAGTGTGATATTCCCTTCCTGTGTCCATGTGATCTC	51	16	50	0	CNTNAP2	CNTNAP2	Insertion	Solo_L1	CAATCTT	None	Simple	Partially detected	---	---	---	chr7,147932267,+,chr9,112798098,-,TTTTTTTTTTTTTTTTTTTTTTTTTTTTTTTT	---	TRUE
H2009	chr7	19578688	+	chr7	19578689	-	AAAAACATCTGCTAGAGAACACTCTGGGGACTGTGGTGGGGTCGGGGAGGGGGAGGGATAGCATTGGGAGATATACCTAATGCTAGATGACACATTAGTGGGTGCAGCGCACCAGCATGGCACATGTATACATATGTAACTAACCTGCACAATGTGCACATGTACCCTGAAACTTAGAGTATAATAAAAAAAAAAAAAAAAAAAAAAAA	32	10	39	0	---	---	Insertion	Solo_L1	AAAAACATCTGCTAGAGAA	None	Simple	Detected	---	---	---	---	7,19578697,TD0	FALSE
H2009	chr7	28885293	+	chr7	28885294	-	TAAAAGGATGCATTGGGAGATATACCTAATGCTAGATGACACATTAGTGGGTGCAGCGCACCAGCATGGCACATGTATACATATGTAACTAACCTGCACAATGTGCACATGTACCCTAAAACTTAGAGTATAATAAAAAAAAAAGAATCTAAAAAAAAAAAAAAAAAAAAAAAAAAAAT	38	9	72	0	---	---	Insertion	Solo_L1	TAAAAGGATG	None	Simple	Detected	---	chr7,28885272,-,chr7,30445379,+,	chr7,28885293,-,chr7,30445364,+,	chr7,28885294,-,chr7,30445302,+,AAAAAAAAAAAAAAAAAAAAAAAAAAAAAAAAAAAAA	7,28885303,TD1	FALSE
H2009	chr7	73820435	+	chr7	73834395	-	---	56	25	92	0	---	---	Deletion	None	---	---	---	Detected	chr7,73820441,+,chr7,73834401,-,	chr7,73820435,+,chr7,73834395,-,	---	chr7,73820438,+,chr7,73834398,-,	---	FALSE
H2009	chr7	85198857	+	chr7	85198858	-	TTTGTTCTTTTTTTTTTTTTTTTTTTTTTTTTTTTTTTATATTATTAATCTTTTATATATTGCTGGATTTGGTTTACTCAATTTCATTGAAGTTTTTGTGTCTATATTCTTTTTTTTTTTTTTTTTTTTTTTTTTTTTTTATTATACTCTAAGTTTTAGGGTACATGTGCACATTGTGCAGGTTAGTTACATATGTATACATGTGCCATGCTGGTGCGCTGCACCCACTAATGTGTCATCTAGCATTAGGTATATCTCCCAATGCTATCCCTCCCCCCTCCCCGACCCCACCACAGTCCCCAGAGTGTGATATTCCCCTTCCTGTGTCCATGTGATCTCATTGTTCAATTCCCACCTATGAGTGAGAATATGCGGTGTTTGGTTTTTTGTTTTTGCGAT…	44	23	59	0	---	---	Insertion	Solo_L1	TTTGTTCTTT	None	Other	Detected	chr6,159548071,+,chr7,85198868,-,	---	---	---	7,85198857,TD1	FALSE
H2009	chr8	128100501	-	chr8	128176473	-	---	151	20	110	0	PVT1	---	Inversion	None	---	---	---	Detected	---	---	chr8,128100500,-,chr8,128176500,-,GCCCTTAGAAAAAAGTAAGA	---	---	FALSE
H2009	chr8	3439764	+	chr8	3439765	-	TTACTAAAACTTTTTTTTTTTTTTTTTTTTTTTTTTTATTATACTCTAAGTTTTAGGGTACATGTGCACATTGTGCAGGTTAGTTACATATGTATACATGTGCCATGCTGGTGCGCTGCACCCACTAATGTGTCATCTAGCATTAGGTATATCTCCCAATGCTATCCCTCCCCCTCCCTGACCCCACCACAGTCCCCAGAGTGTGATATTCCCCTTCCTGTGTCCATGTGATCTCATTGTTCAATTCCCACCTATGAGTGAGAATATGCGGTGTTTGGTTTTTGTTCTTGCGATAGTTTACTGAGAATGATGGTTTCAATTTCATCCATGTCCCTACAAAGGATATGAACTCATCATTTTTATGGCTGCATAGTATTCCATGGTGTATATGTGCCACAT…	15	14	58	0	CSMD1	CSMD1	Insertion	Solo_L1	TTACTAAAACTTTT	None	Inverted	Detected	chr8,3439765,-,chr14,80858751,+,	---	---	---	8,3439764,TD0	FALSE
H2009	chr9	109899191	+	chr9	109899638	-	AATGAATGAATTTTTA	49	17	58	0	PALM2-AKAP2	PALM2-AKAP2	Deletion	None	---	---	---	Detected	chr9,109899191,+,chr9,109899638,-,AATGAATGAATTTTTA	chr9,109899191,+,chr9,109899638,-,	chr9,109899191,+,chr9,109899638,-,AATGAATGAATTTTTA	---	---	FALSE
H2009	chr9	7467549	+	chr9	7467550	-	GCCGATTCCTGTAGTAGCGGCTGTATTGCAGCCGCCTGCCGAACTGACCCGGGTCTGGGGACTGGCCCCTCTGGCGCCGTTCGGTTTCTCTTATTGCCTTCACTGAGGATGAGTCCCTTTGTGGCTCTATGTGGACCCTGCGGAATCCACGGCGCAGTTTCATCTAGCGACTGGTCACCCTTGCAATTATGGATATTTAAAGGGTCAGACAGTGTGGAGGGGAGTTCCCCTCCTCACTCCCCTTGGTGCTTGACTCCAGGAATAATTTATAAACTGTGGAATTTTTTAAATGAAGAACTTGTATTTGATATGAACTTTATAGAGCTATTTATAATTTTTTTGATTTAAGTGCCAAAAATTGTATAAAGATATATAGTTTTATACTATTGTCAGGAGGAT…	34	24	49	0	---	---	Insertion	PSD	None	None	NA	Partially detected	---	---	chr6,82247807,+,chr9,7467577,+,	---	---	FALSE
H2009	chr9	77887909	+	chr9	77887910	-	ACATGAATAATTCTTTTTTTTTTTTTTTTTTTTTTTTTTTTTTTTTTTTTTTTTTTTTTTTCTTTCTCAATATTTTATTGCAAAAAGCAGAAGTTCTCAACTTTGCAGAAGTCCAGTTTATCAGTTTTTTTTTTTTTTTTTTTTTTTTTTTTTTTTTTTTTTTTTTTTTATTATACTCTAAGTTTTAGGGTACATGTGCACATTGTGCAGGTTAGTTACATATGTATACATGTGCCATGCTGGTGCGCTGCACCCACTAATGTGTCATCTAGCATTAGGTATATCTCCCAATGCTATCCCTCCCCCCCCCCCGACCCCACCACAGTCCCCAGAGTGTGATATTCCCCTTCCTGTGTCCATGTGATCTCATTGTTCAATTCCCACCTATGAGTGAGAATA…	60	19	57	0	GNAQ	GNAQ	Insertion	Solo_L1	ACATGAATAATTCTTTT	None	Other	Partially detected	---	chr9,77887953,+,chr11,62344273,-,	chr9,77887947,+,chr11,62344362,-,	---	---	TRUE
H2009	chr9	93703336	+	chr9	93703337	-	AAAGAACTGTATGTGTTTTGGTACCAGTACCATGCTGTTTTGGTTACTGTAGCCTTGTAGTATAGTTTGAAGTCAGGTAGTGTGATGCCTCCAGCTTTGTTCTTTTGGCTTAGGATTGACTTGGCGATGCGGGCTCTTTTTTGGTTCCATATGAACTTTAAAGTAGTTTTTTCCAATTCTGTGAAGAAAGTCATTGGTAGCTTGATGGGGATGGCATTGAATCTGTAAATTACCTTGGGCAGTATGGCCATTTTCACGATATTGATTCTTCCTACCCATGAGCATGGAATGTTCTTCCATTTGTTTGTGTCCTCTTTTATTTCCTTGAGCAGTGGTTTGTAGTTCTCCTTGAAGAGGTCCTTCACATCCCTTGTAAGTTGGATTCCTAGGTATTTTATT…	45	18	53	0	---	---	Insertion	Solo_L1	AAAGAACTGTATGTGTT	None	Inverted	Detected	---	chr7,30445395,+,chr9,93703268,-,	---	---	9,93703336,TD1	FALSE
H2009	chrX	114663690	+	chrX	114663691	-	TATGTTTGCTTTTTTTTTTTTTTTTTTTTTTTTTTTTTTTTACAGATGAGTAAATGGACGTTTAGAAATTTTAATCAATAAGTTTCAAGTGGTGAACTGGTATTCAAATCTAGATATAATTTCACAGATCAACTTCAGCAATGTGGATTTTCACATATTTAAAATTAATAAATTCCAAATAGATGATATTTTATTGTACTTTTAGTGAATTGGGTTAAATTAAAAGTGGTTGGCCATGGTCCTGCTTTGTAGACATTTTCTCTGAACATAGTTCCTCTTCATGGTCTCCATGTAGAAAACATTTAAAATCCAGTAAATTGAATAAAATTTAAATTACATCATCATTGTTTATATCATTTCTATGGAAAAATGAAGGAATGACTGCAGACATAAAACCCA…	30	10	60	0	HTR2C	HTR2C	Insertion	Orphan_L1	TATGTTTGCTTTT	chr5,90154963,90154964,+,L1_umary_LINE1_1163	NA	Detected	---	chr5,90155893,+,chrX,114663720,+,	---	chr5,90155862,+,chrX,114663703,+,AAAAAAAAAAAAAAAAAAAAAA	X,114663690,TD2	FALSE
H2009	chrX	38595715	+	chrX	38595716	-	CAAATGGAACTTTGTTTTTTTTTTTTTTTTTTTTTTTTTTTTTTTAAATTCCAAATAGATGATATTTTATTGTACTTTTAGTGAATTGGGTTAAATTAAAAGTGGTTGGCCATGGTCCTGCTTTGTAGACATTTTCTCTGAACATAGTTCCTCTTCATGGTCTCCATGTAGAAAACATTTAAAATCCAGTAAATTGAATAAAATTTAAATTACATCATCATTGTTTATATCATTTCTATGGAAAAATGAAGGAATGACTGCAGACATAAAACCCATAAACTGCATACAAACATTCAGCATAATCATGAC	37	16	46	0	TSPAN7	TSPAN7	Insertion	Orphan_L1	CAAATGGAACTTTG	chr5,90154963,90154964,+,L1_umary_LINE1_1163	NA	Detected	---	chr5,90155778,+,chrX,38595772,+,	---	chr5,90155730,+,chrX,38595729,+,AAAAAAAAAAAAAAAAAAAAAAAAAAAAAAAAAAAAAAAAAAAA	X,38595722,TD2	FALSE
H2009	chrX	49317029	+	chrX	49317030	-	GGATTCTTTTTTTTTTTTTTTTATTATACTCTAAGTTTCAGGGTACATGTGCACATTGTGCAGGTTAGTTACATATGTATACATGTGCCATGCTGGTGCGCTGCACCCACTAATGTGTCATCTAGCATTAGGTATATCTCCCAATGCTATCCCTCCCCCCCCCGACCCCACCACAGTCCCAGAGTGTGATATTCCCCTTCCTGTGTCCATGTGATCTCATTTGTTCAATTCCATAG	24	5	59	0	GAGE10	GAGE10	Insertion	Solo_L1	GGATTCTT	None	Simple	Not detected	---	---	---	---	---	FALSE
H2009	chrY	56867780	+	chrY	56868267	-	---	337	26	486	0	---	---	Deletion	None	---	---	---	Not detected	---	---	---	---	---	FALSE
H2009	chr1	166068712	+	chr1	166068713	-	TCTACTTTTTTTTTTTTTTTTGCATGGAATGGGAAAATTTATTTGCAAAGCATACATCTGATAAGGAGTTATTACTCAAAATATATAAGGAACTCAAACAACTCAATAGCAAGAAAACCAAAATCCAAATTCAAAAAATAGGCAATAGACCGGAATAGACATT	63	15	46	0	FAM78B	FAM78B	Insertion	Partnered_L1	TCTACTT	chr2,155671310,155671311,*,gnomAD-SV_v2.1_INS_2_15484	Simple	Detected	chr1,166068722,+,chr2,155671570,+,TTTTTTTTTTT	chr1,166068722,+,chr2,155671570,+,TTTTTTTTTTT	---	chr1,166068722,+,chr2,155671570,+,TTTTTTTTTTT	1,166068733,TD2	FALSE
H2009	chr1	176470721	+	chr1	176470722	-	AAAAACACTATCCTGCACAATGTGCACATGTACCCTAAAACTTAGAGTATAATAAAAAAAAAAAAAAAAAAAAAAAAAAAAAAGAAAAATAAAGGAAATTCAAAATACAAGGAAAAAAAAAAAAAAAA	65	8	53	0	PAPPA2	PAPPA2	Insertion	---	AAAAACACTATC	None	NA	Not detected	---	---	---	---	---	FALSE
H2009	chr1	186844896	+	chr1	189029892	-	TCCT	140	10	121	0	PLA2G4A	---	Deletion	None	---	---	---	Detected	chr1,186844896,+,chr1,189029892,-,TCCT	chr1,186844896,+,chr1,189029892,-,TCCT	chr1,186844896,+,chr1,189029892,-,TCCT	chr1,186844896,+,chr1,189029892,-,TCCT	---	FALSE
H2009	chr1	247058518	+	chr1	247058519	-	AGAAAACATCAGGAAAGTTGTAGATATGTGGCATTATTTCTGAGGGCTCTGTTCTGTTCCATTGATCTATATCTCTGTTTTGGTACCAGTACCATGCTGTTTTGGTTACTGTAGCCTTGTAGTATAGTTTGAAGTCAGGTAGTGTGATGCCTCCAGCTTTGTTCTTTTGGCTTATCTACAACTATCTGATCTTTGACAAACCTGAGAAAAACAAGCAATGGGGAAAGGATTCCCTATTTAATAAATGGTGCTGGGAAAACTGGCTAGCCATATGTAGAAAGCTGAAACTGGATCTCTTCCTTACACCTTATACAAAAATCAATTCAAGATGGATTAAAGATTTAAACGTTAAACCTAAAACCATAAAAACCCTAGAAGAAAACCTAGGCATTACCATTC…	28	13	63	0	ZNF670,ZNF670-ZNF695	ZNF670,ZNF670-ZNF695	Insertion	Solo_L1	AGAAAACATCAGGAAAG	None	Inverted	Detected	---	---	---	---	1,247058518,TD0	FALSE
H2009	chr1	5633118	+	chr1	5633125	-	TTTTTTTTTTTTTTTCTTTTTTTTTATTATACTCCTCAGTTTTTAGGGTACATGTGCACATTGTGCAAGTTAGTTATGTATGTATACATGTGCCATGCTGGTGCGCTGCACCCACTAATGTGTCATCTAGCATTAGGTATATCTCCCAATGCTATCCTCCCCCTCCCCCGACCTCCCACCACAGTCCCCAGAGTGTGATATTCCCTTCCTGTGTCCATGTGGATCTCATTGTTCACTCCCACCTATGAGTGAGAATATGCGGTGTTTGGTTTTTTGTTCTTGCGATAGTTTACTGAGAATAATGAGGTTTCCAATTTCATCCATGTCCCTACAAAAGGATATGAATCATCATTTTTATGGCTGCATAGTATTCCATGGTGTATATGTGCCACATTTTCT…	31	3	44	0	---	---	Insertion	Solo_L1	None	None	Inverted	Not detected	---	---	---	---	---	FALSE
H2009	chr1	71336339	+	chr1	71336340	-	AAGAGATCAAGTGCCAGATTAAAATGTCTTGCATTCAACAGAAAATGTTCAAATATGCTAGAGAAAAAGAAGACATGGTCAAAACCCAAGAAGAATGACATACAATAGTCCCAGAATCATAGCTGATACAAGTCAAGAAGCAATAAAATATAGACTTTAAAATAACTCTGCTTAAATGTTCAAGGAAATAATTTAAAAATGAGAGTTTTGAAAGAGAATGAAAACAATACAAGTAGTGGATTAATGGATGTATTAAAATATACTATACAAAGCTGAATGAAGAATAAGAAATTGCAGGTCATTTCTTTTTTTTTTTTTTTTTTTATTATTATTATTATTATTATTATTATTTTTTTATTATACTCTAAGTTTTAGGGTACATGTGCACATTGTGCAGGT…	55	31	59	0	---	---	Insertion	Solo_L1	AAGAGATCAAGTGCC	None	Other	Detected	---	chr1,71336339,+,chr1,71336340,-,	---	---	1,71336346,TD2	FALSE
H2009	chr1	89675194	+	chr1	89722442	-	---	60	14	98	0	LRRC8C	---	Deletion	None	---	---	---	Detected	chr1,89675200,+,chr1,89722448,-,	chr1,89675194,+,chr1,89722442,-,	chr1,89675200,+,chr1,89722448,-,	chr1,89675197,+,chr1,89722445,-,	---	FALSE
H2009	chr10	76179315	+	chr10	76179316	-	GAAAGGGCTTTTTTTTTTTTTTTTTTTTTTTTTTTTTTTTTTTTTTATAGCATATTTTTTTTTTTATTATTATACTCTAAGTTTTAGGGTACATGTGCACATTGTGCAGGTTAGTTACATATGTATACATGTGCCATGCTGGTGCGCTGCACCCACTAATGTGTCATCTAGCATTAGGTATATCTCCCAATGCTATCCCTCCCCCTCCCCGACCCCACCACAGTCCCCAGAGTGTGATATTTCCCTTCCTGTGTCCATGTGATCTCATTGTTCAATTCCCACCTATGAGTGAGAATATGCGGTGTTTGGTTTTTTGTTCTTGCGATAGTTTACTGAGAATGATGGTTTCCAATTTCATCCATGTCCCTACAAAGGATATGAACTCATCACTTTTTATGG…	47	24	48	0	LRMDA	LRMDA	Insertion	Solo_L1	None	None	Inverted	Detected	---	---	---	---	10,76179315,TD0	FALSE
H2009	chr10	79366039	-	chr10	112197196	-	---	64	4	101	0	---	---	Inversion	None	---	---	---	Not detected	---	---	---	---	---	FALSE
H2009	chr10	99424311	+	chr10	99424312	-	AAAACGGAAACCATCATTCTCAGTAAACTATCGCAAGAACAAAAAACCAAACACCGCATATTCTCACTCATAGGTGGGAATTGAACAATGAGATCACATGGACACAGGAAGGGGAATATCACACTCTGGGGACTGTGGTGGGGTCGGGGAGGGGGAGGGATAGCATTGGGAGATATACCTAATGCTAGATGACACATTAGTGGGTGCAGCGCACCAGCATGGCACATGTATACATATGTAACTAACCTGCACAATGTGCACATGTACCCTAAAACTTAGAGTATAATAAAAAAAAAAAAAAAAAAAAAAAAAAAAAAAAAAA	33	16	59	0	GOT1	GOT1	Insertion	Solo_L1	None	None	Simple	Detected	chr2,36112804,+,chr10,99424315,+,	---	---	---	10,99424311,TD0	FALSE
H2009	chr11	34406115	+	chr11	34406119	-	GTTAAGAAATAACTGAAATATGATGGTATTTACTATTAATTTTGAAATCTTAATGGTGGGATAGAATTAGTTTGTAGGAAAATGGAAGTTGTTCCAATGGTGTAAGAGAACTAGGAGACAAGATGATTCACTTCCTTATTATTTAAACCAAGCTTCATTTTTAGTTTTTGTTGTTTAAAATGGACTGAAAGTTAAGTTTTTGCAGGGATTGTTTTGAAATAAAGAGATATGCTAACTCACAGATGAACTTTGTTAAGACTCCCTTATTTTTATATAAAGTCTAATATTTGAAAAGCGATTGTTATAAAGTAATTCCCTCTCTTCCTATTCTAATATATATCATATATTTCAGGCTTCTATTTGAAAACAGGTATAAGAGATGATATGATACAACCCTAT…	36	20	56	0	---	---	Insertion	---	AAAAAGAAAT	None	NA	Partially detected	chr11,34406114,+,chrX,134770102,+,	chr11,34406114,+,chrX,134770102,+,	chr11,34406115,+,chrX,134770101,+,	chr11,34406114,+,chrX,134770102,+,	---	FALSE
H2009	chr12	127250987	+	chr12	127250988	-	AAAAAAAAAAAAAAAAAAAAAAAGAAAGATGCTTACTTTGAAGATCTCCATCATGTGGAAGAGAAAAGGTACAATGTAACCTATAAATCAAGGAACAGCGAGGTTTTTTAGAGACAAGTAAACCACCATGTAAGTAACTCAGAGAGCTCACAAAGAAGGTAAACATGGTGAATAAAATAAAGAGTTCTGTGAACTTGATGATAAAGGAATCAATTTCTTCTCCAATAAACATTTTGTAAGCACTGTACCAAGAATAGAAGAAAAGAGTCTCCGTCCCACCCCTTGCCCAAAGGAAGAAAGAGCTAATCACAGGAGATGCTCCAGAATGCCTAAAGTATCATAATGAATAGTTCTACTAATGTCCACTTTTCAATGGAAAGTATGGACCTCTTAGATTCG…	41	5	51	0	---	---	Insertion	Orphan_L1	AAAAA	chr5,90154963,90154964,+,L1_umary_LINE1_1163	NA	Detected	---	---	---	chr5,90154952,-,chr12,127250992,+,AAAAAAAAAAAAAAAA	12,127250991,TD2	FALSE
H2009	chr12	17816345	+	chr12	17816346	-	AAGAATGCTTGTGATTTCAGCCAATATCATACTGAATGGGCAAAAACTGGAAGCATTCCCTTTGAAAACTGGCACAAGACAGGGATGCCCTCTCTCACCGCTCCTATTCAACATAGTGTTGGAAGTTCTGGCCAGGGCAATCAGGCAGGAGAAGGAAATAAAGGGTATTCAATTAGGAAAGAGGAAGTCAAATTGTCCCTGTTTGCAGACGACATGATTGTTTATCTAGAAAACCCCATCGTCTCAGCCCAAAATCTCCTTAAGCTGATAAGCAACTTCAGCAAAGTCTCAGGATACAAAATCAATGTACAAAATCACAAGCATTCTTATACACCAACAACAGACAAACAGAGAGCCAAATCATGGGTGAACTCCCATTCACAATTGCTTCAAAGAGAA…	80	14	79	0	---	---	Insertion	Solo_L1	AAGAATGCTTGTGATTT	None	Simple	Partially detected	---	chr7,144685574,-,chr12,17816406,-,	---	---	---	FALSE
H2009	chr12	29241286	+	chr12	29241287	-	TTTTTTTTTTTTTTTTTTTTTTTTTTTTTTTTTTTTTTTTATTATACTCTAAGTTTCAGGGTACATGTGCACATTGTGCAGGTTAGTTACATATGTATACATGTGCCATGCTGGTGCGCTGCACCCACTAATGTGTCATCTAGCATTAGGTATATCTCCCAATGCTATCCCTCCCCCTCCCCGACCCCACCACAGTCCCAGAGTGTGATATTCCCCTTCCTGTGTCCATGTGATCTCATTGTTCAATTCCCACCTATGAGTGAGAATATGCGGTGTTTGGTTTTTTGTTCTTGCGATAGTTTACTGAGAATGATGGTTTCCAATTTCATCCATGTCCCTACAAAGGATATGAACTCATCATTTTTATGGCTGCATAGTATTCCATGGTGTATATGTGCC…	59	9	51	0	FAR2	FAR2	Insertion	Solo_L1	TCCACTTCATCT	None	Inverted	Detected	---	---	---	---	12,29241273,TD0	FALSE
H2009	chr13	104930778	+	chr13	104930779	-	GTTAAAAATTTTTCTTCTCGCTTCATTTCATTCATTTCATCTTCCATTGCTGATACCCTTTCTTCCAGTTGATCGCATCGGCTCCTGAGGCTTCTGCATTCTTCACGTAGTTCTCGAGCCTTGGTTTTCAGCTCCATCAGCTCCTTTAAGCACTTCTCTGTATTGGTTATTCTAGTTATACATTCTTCTAAATTTTTTTTTTCAAAGTTTTCAACTTCTTTGCCTTTGGTTTGAATGTCCTCCCGTAGCTCAGAG	70	16	48	0	---	---	Insertion	Solo_L1	GTTAAAAATTTT	None	Simple	Detected	chr7,113780851,-,chr13,104930788,+,	---	---	---	13,104930790,TD0	FALSE
H2009	chr13	26094322	+	chr13	26094323	-	TGCACATGTACCCTAAAACTTAGAGTATAATAAAAAAAAAAAAAAAAAAAAAAAAAAAGAAAGAAAGAAATAAATAAAAAGAAAAGAAAGAAAGAAAGAAAGAAAGAAAGAAAGAAGAAAGAAAGAAAGAAAGAAAGAAAGAAAGAAAGAAAGAAAGAAAGAAAGAAAGAGAAAAGCAAAATGTCTATTCCGGTCTATTGCCTATTTTTTGAATTTGGATTTTGGTTTTCTTGCTATTGAGTTGTTTGAGTTCCTTATATATTTTGAGTAATAACTCCTTATCAGATGTATGCTTTGCAAATAAATTTTCCCATTCCATGCAAAAAAAAAAAAAAAAAAAAAAAAA	40	26	48	0	---	---	Insertion	Partnered_L1	None	chr2,155671310,155671311,*,gnomAD-SV_v2.1_INS_2_15484	NA	Detected	chr2,155671570,+,chr13,26094323,-,AAAAAAAAAAAAAAAAAAAAAA	chr2,155671620,+,chr13,26094267,-,	chr2,155671570,+,chr13,26094335,-,AAAAAAAAAAAAAAAAAAAAAA	chr2,155671570,+,chr13,26094323,-,AAAAAAAAAAAAAAAAAAAAAAA	13,26094322,TD2	FALSE
H2009	chr13	35715540	+	chr13	38129715	-	A	42	8	113	0	---	LINC00571	Deletion	None	---	---	---	Detected	chr13,35715540,+,chr13,38129715,-,A	chr13,35715540,+,chr13,38129715,-,A	chr13,35715540,+,chr13,38129715,-,A	chr13,35715540,+,chr13,38129715,-,A	---	FALSE
H2009	chr13	45196014	+	chr13	45196015	-	TATTTAACTGTATGTTGACATAGGAATATTGGAAGAGATTCTTCTAAAATGCATACTTCTTTTTTTTTTTTTTTTTTTTTTAGCATATTTTTTTTTATTATTATACTCTAAGTTTTAGGGTACATGTGCACATTGTGCAGGTTAGTTACATATGTATACATGTGCCATGCTGGTGCGCTGCACCCACTAATGTGTCATCTAGCATTAGGTATATCTCCCAATGCTATCCCTCCCCCCTCGACCCCACCACAGTCCCCAGAGTGTGATATTTCCCTTCCTGTGTCCATGTGATCTCATTGTTCAATTCCCACCTATGAGTGAGAATATGCGGTGTTTGGTTTTTTGTTCTTGCGATAGTTTACTGAGAATGATGGTTTCCAATTTCATCCATGTCCCTAC…	41	23	53	0	GTF2F2,KCTD4	GTF2F2,KCTD4	Insertion	Solo_L1	TATTTAACTGTATGTTGACA	None	Simple	Partially detected	chr4,93640327,+,chr13,45196016,-,	---	---	---	---	FALSE
H2009	chr13	49740536	+	chr13	49740537	-	AAAAACACTGTTGGTGGGACTGTAAACTAGTTCAACCATTGTGGAAGTCAGTGTGGCGATTCCTCAGGGATCTAGAACTAGAAATACCATTTGACCCAGCCATCCCATTACTGGGTATATACCCAAATGAGTATAAATCATGCTGCTATAAAGACACATGCACACGTATGTTTATTGCGGCACTATTCACAATAGCAAAGACTTGGAACCAACCCAAATGTCCAACAATGATAGACTGGATTAAGAAAATGTGGCACATATACACCATGGAATACTATGCAGCCATAAAAATGATGAGTTCATATCCTTTGTAGGGACATGGATGAAATTGAAACCATCATTCTCAGTAAACTATCGCAAGAACAAAAACCAAACACCGCATATTCTCACTCATAGGTG…	66	60	49	0	KPNA3	KPNA3	Insertion	Solo_L1	AAAAACA	None	Simple	Detected	---	chr13,49740536,+,chr13,49740537,-,	---	---	13,49740536,TD0	FALSE
H2009	chr13	53109144	+	chr13	57628526	-	---	67	46	104	0	---	---	Deletion	None	---	---	---	Detected	chr13,53109145,+,chr13,57628526,-,	chr13,53109145,+,chr13,57628526,-,	chr13,53109145,+,chr13,57628526,-,	chr13,53109145,+,chr13,57628526,-,	---	FALSE
H2009	chr13	58566040	+	chr13	58566041	-	CAGTATTATTAAGACCAAAACTACTCATTCACCACACAGTAAGGGGCAGGACCTTTGGTTTCTCAGACTGTACTCACATGATGGTGGCATCAGCATCACTGGAGGATTTGTTAGGAATGCAGATTCTTAGCCCTATCCCAGACTTAATGAATCAGAAACTCCGAGGGTGTGGCCCAGAAGTCTGTATTTTAATGAGCCTGCAGTTCAATGAAGAAATCATATTTTAGAAACTATTCTAAAAAGATCAAGAATAAAAGATGTGAAGAAAGAACTATATCTCTGACCTAAAGTCTTATGTTTAAAAATGCTGTTTTCTGTGAAAAGGAATTGGGACATTAAAAGAGGATAATCTACAATTGACAAATGGGATCTAATTAAACTAAAGAGCTTCTGCACAGC…	70	15	47	0	---	---	Insertion	---	None	None	NA	Partially detected	---	---	chr6,56909889,+,chr13,58566114,+,	---	---	FALSE
H2009	chr14	81167260	+	chr14	81167261	-	AAACTGTTGGTGGGACTGTAAACTAGTTCAACCATTGTGGAAGTCAGTGTGGCGATTCCTCAGGGATCTAGAACTAGAAATACCATTTGACCCAGCCATCCCATTACTGGGTATATACCCAAATGAGTATAAATCATGCTGCTATAAAGACACATGCACACGTATGTTTATTGCGGCACTATTCACAATAGCAAAGACTTGGAACCAACCCAAATGTCCAACAATGATAGACTGGATTAAGAAAATGTGGCACATATACACCATGGAATACTATGCAGCCATAAAAATGATGAGTTCATATCCTTTGTAGGGACATGGATGAAATTGGAAACCATCATTCTCAGTAAACTATCGCAAGAACAAAAAACCAAACACCGCATATTCTCACTCATAGGTGGG…	28	14	58	0	---	---	Insertion	Solo_L1	None	None	Inverted	Detected	---	chr2,155671615,+,chr14,81167274,-,	---	chr2,155671570,+,chr14,81167261,-,AAAAAAAAAAAAAAAAAAAAAAAAAAAA	14,81167260,TD1	FALSE
H2009	chr14	97442235	+	chr14	97442236	-	TTTTTTTTTTTTGCATGGAATAAAATTTATTTACAAAGCATACATCCGACAAGGAGTTATTACTCAAAATATACAAAGGAACTCAAAAACAACTCAATAGCAAGAAAAAACCAAAATCCAACAAACACT	27	4	47	0	---	---	Insertion	Partnered_L1	AACAAACACT	chr2,155671310,155671311,*,gnomAD-SV_v2.1_INS_2_15484	Simple	Detected	---	chr2,155671667,+,chr14,97442300,+,	---	chr2,155671570,+,chr14,97442240,+,AAAAAAAAAAAAAAAAAAAAAAAAAAAAAAAAAAAAAAAAAAAAAAAAAAAAAAAAAAAAAAAAAAAAA	14,97442225,TD2	FALSE
H2009	chr15	34761140	-	chr15	35129532	+	---	87	25	108	0	LOC101928174	---	Duplication	None	---	---	---	Detected	chr15,34761138,-,chr15,35129530,+,	chr15,34761138,-,chr15,35129530,+,	chr15,34761138,-,chr15,35129530,+,	chr15,34761139,-,chr15,35129531,+,	---	FALSE
H2009	chr15	57837036	+	chr15	57840850	-	---	32	11	81	0	---	---	Deletion	None	---	---	---	Detected	chr15,57837036,+,chr15,57840850,-,	chr15,57837036,+,chr15,57840850,-,	chr15,57837040,+,chr15,57840854,-,	chr15,57837038,+,chr15,57840852,-,	---	FALSE
H2009	chr15	88000590	+	chr15	88000592	-	GGACATAGGCGTGGGCAAGGACTTCATGTCCAAAACACCAAAAGCAATGGCAACAAAAGACAAAATTGACAAATGGGATCTAATTAAACTAAAGAGCTTCTGCACAGCAAAAGAAACTACCATCAGAGTGAACAGGCAACCTACAACATGGGAGAAAATTTTTGCAACCTACTCATCTGACAAAGGGCTAATATCCAGAATCTACAATGAACTCAAACAAATTTACAAGAAAAAAACAAACAACCCCATCAAAAAGTGGGCGAAGGACATGAACAGACACTTCTCAAAAGAAGACATATATGCAGCCAAAAACACATGAAGAAATGCTCATCATCACTGGCCATCAGAGAAATGCAAATCAAAACCACTATGAGATATCATCTCACACCAGTTAGAATG…	31	15	54	0	NTRK3	NTRK3	Insertion	Solo_L1	None	None	Simple	Not detected	---	---	---	---	---	TRUE
H2009	chr16	2103368	+	chr16	2103636	-	---	56	13	54	0	PKD1	PKD1	Deletion	None	---	---	---	Detected	---	chr16,2103368,+,chr16,2103636,-,	---	---	---	FALSE
H2009	chr16	35231446	+	chr16	35231460	-	TGTTTTTTTTTTTTTTTTTTTTTTTTTTTTTTTTTTTTTTTTTACTACTAAGTTTCAGGGTACATGTGCACATTGTGCAGGTTAGTTACATATGTATACATGTGCCATGCTGGTGCGCTGCACCCACTAATGTGTCATCTAGCATTAGGTATATCTCCCAATGCTATCCCTCCCCCTCCCCCGACCCCACCACAGTCCCCAGAGTGTGATATTCCCCTTTCCTGTGTCCATGTGATCTCATTGTTCAATTCCCACCTATGAGTGAGAATATGCGGTGTTTGGTTTTTTGTTCTTGCGATAGTTTACTGAGAATGATGGTTTCCAATTTCATCCATGTCCCTACAAAGGATATGAACTCATCATTTTTTATGGCTGCATAGTATTCCATGGTGTATATGTG	65	16	102	0	---	---	Insertion	Solo_L1	TGGTG	None	Simple	Not detected	---	---	---	---	---	FALSE
H2009	chr16	51296234	+	chr16	51296236	-	TTTTTTTTTTTTTTTTTTTTTTTTTTTTTTTTTTTTTATAGCATATTTTTTTTTATTATTATACTCTAAGTTTTAGGGTACATGTGCACATTGTGCAGGTTAGTTACATATGTATACATGTGCCATGCTGGTGCGCTGCACCCACTAATGTGTCATCTAGCATTAGGTATATCTCCCAATGCTATCCCTCCCCTCCCCGAACCCCACCACAGTCCCCAGAGTGTGATATTTCCCTTCCTGTGTCCATGTGATCTCATTGTTCA	48	28	65	0	MIR548AI	MIR548AI	Insertion	Solo_L1	None	None	Simple	Detected	chr13,32867920,+,chr16,51296241,-,	---	---	---	16,51296237,TD0	FALSE
H2009	chr16	5883722	+	chr16	5883738	-	CCAAACACCGCATATTCTCACTCATAGGTGGGAATTGAACAATGAGATCACATGGACACAGGAAGGGGAATATCACACTCTGGGGACTGTGGTGGGGTCGGGGGATGGGGGAGGGATAGCATTGGGAGATATACCTAATGCTAGATGACACATTAGTGGGTGCAGCGCACCAGCATGGCACATGTATACATATGTAACTAACCTGCACAATGTGCACATGTACCCTAAAACTTAGAGTATAATAAAAAAAAAAAAAAAAAAAAAA	26	14	54	0	---	---	Insertion	Solo_L1	None	None	Simple	Detected	chr8,56420996,-,chr16,5883722,+,	---	---	---	16,5883722,TD0	FALSE
H2009	chr16	82693877	+	chr16	82693878	-	TCTTTTTTTTTTTTTTTTTTTTTTTTTTTTTTTTTTTTTTTTTTTTTTTTTTTTAATTATACTTTAAGTTTTAGGGTACATGTGCACATTGTGCAGGTTAGTTACATATGTATACATGTGCCATGCTGGTGCGCTGCACCCACTAACGTGTCATCTAGCATTAGGTATATCTCCCAATGCTATCCCTCCCCCTTTCCCCGACCCCACCATACAGTCCCCAGAGTGTGATATTCCCTTCCTGGGTCCATGTGATCTCATTGTTCAATTCCCACCTATGAGTGAGAACATGCGGTGTTTGGTTTTTTGTTCTTGCGATAGTTTACTGAGAATGATGGT	41	26	33	0	CDH13	CDH13	Insertion	Solo_L1	None	None	Simple	Detected	chr5,44154166,-,chr16,82693878,-,	---	---	---	16,82693877,TD0	FALSE
H2009	chr17	15257199	+	chr17	15285689	-	---	57	3	86	0	PMP22	---	Deletion	None	---	---	---	Not detected	---	---	---	---	---	FALSE
H2009	chr17	3341784	+	chr17	3341785	-	TATTTCCTGAATTTTTTTTTTTTTTTTTAGCATATTTTTTTATTATTATACTCTAAGTTTTAGGGTACATGTGCACATTGTGCAGGTTAGTTACATATGTATACATGTGCCATGCTGGTGCTGCACCCACTAAATATCTAGCATTAGGTGTATCTCCCAATGCTATCCCTCCCCCCTCCCTGACCCCACCACAGTCCCCAGAGTGTGATATTTCCCTTCCTGTGTCCATGTGATCCGGGGAGGGGGAGGGATAGCATTGGGAGATATACCTAATGCTAGATGATTTTACATTAGTGAGTGCAGCCGCACCAGCATGGCACAT	42	6	92	0	---	---	Insertion	Solo_L1	TATTTCCTGAATTT	None	Inverted	Detected	---	chr17,3341784,+,chr17,3341785,-,	---	---	---	FALSE
H2009	chr17	35437841	+	chr17	35437842	-	AAAACATTTTGTTTTTATTGAGGATTTTTGCATCAATGTTCATCAAGGATATTGGTCTAAAATTCTCTTTTTTTTGGTTGTGTCTCTGCCCGGCTTTGGTATCAGAATGATGCTGGCCTCATAAAATGAGTTAGGGAGGATTCCTCTCTTTTCTATTGATTGGAATAGTTTCAGAAGGAATGGTACCAGCTCCTCCTTGTACCTCTGGTAGAATTGGCTGTGAATCCATCTGGTCCTGGACTCTTTTTGGTTGGTAAACTATTGATTATTGCCACAATTTCAGAGCCTGTTATTGGTCTATTCAGAGATTCAACTTCTTCCTGGTTTAGTCTTGGGAGAGAGTATGTGTCGAGGAATGTATCCATTTCTTCTAGATTTTCTAGTTTATTTTGCGAGAGG…	86	15	52	0	SLFN13	SLFN13	Insertion	Solo_L1	AAAACATTTTGTTT	None	Inverted	Detected	---	chr5,90155771,+,chr17,35437780,-,	---	chr5,90155730,+,chr17,35437842,-,AAAAAAAAAAAAAAAAAAAAAA	17,35437841,TD1	FALSE
H2009	chr17	52634063	+	chr17	52634064	-	TTTTTTTTTTTTTTTTTTTTTTTGGATTCTTATATTTTCTTTATTCCAAATTATAGCCACTAAGATTCGTATCACTTTATAGTTTCTCAGGAAAAAGCACTTCCTTTCATATAGACAATTTTAGAAAAGTTTCTAAATTACAATATACCTTAATTTTTGAAATTGCATACCAGTTTTTCATCATTATAATCCAAAATATAAAGATCCTTCTGAAC	53	10	52	0	---	---	Insertion	Orphan_L1	None	chr3,123871866,123871879,*,L1_curated_1	NA	Detected	---	chr3,123876634,+,chr17,52634112,+,	---	chr3,123876539,+,chr17,52634066,+,AAAAAAAAAAAAAAAAAAAAAAAAAAAAAAAAAAAAAAAAAAAAAAAAAAA	17,52634069,TD2	FALSE
H2009	chr17	70109155	+	chr17	70109158	-	CACAGGAAGGGGAATATCACACTCTGGGGACTGTGGTGGGGTCGGGGAGGGGGAGGGATAGCATTGGGAGATATACCTAATGCTAGATGACACATTAGTGGGTGCAGCGCACCAGCATGGCACATGTATACATATGTAACTAACCTGCACAATGTGCACATGTACCCTAAAACTTAGAGTATAATAAAAAAAAAAAAGAATCTAAAAAAAAAAAAAAAAAAAAAAAGCAA	51	12	43	0	KCNJ16	KCNJ16	Insertion	Solo_L1	None	None	Simple	Detected	---	chr17,70109155,+,chr17,70109158,-,	---	---	---	FALSE
H2009	chr18	22300045	+	chr18	22300046	-	CAAGAACAAAAAACCAAACACCGCATATTCTCACTCATAGGTGGGAATTGAACAATGAGATCACATGGACACAGGAAGGGAAATATCACACTCTGGGGACTGTGGTGGGGTCGGGGAGGGGGAGGGATAGCATTGGGAGATATACCTAATGCTAGATGACACATTAGTGGGTGCAGCGCACCAGCATGGCACATGTATACATATGTAACTAACCTGCACAATGTGCACATGTACCCTAAAACTTAGAGTATAATAATAAAAAAAAAATAAAAAAAAAAAAAAAAAAA	33	21	48	0	---	---	Insertion	Solo_L1	AAAAA	None	Simple	Detected	---	---	---	---	18,22300044,TD0	FALSE
H2009	chr18	65127735	+	chr18	65127737	-	TTTTTTTTTTTTTTTTTTTTTTTTTTTTTTTTTTTTTTTTATAGCATATTTTTTTTATTATTATACTCTAAGTTTTAGGGTACATGTGCACATTGTGCAGGTTAGTGACATATGTATACATGTGCCATGCTGGTGCGCTGCACCCACTAATGTGTCATCTAGCATTAGGTATATCT	22	13	55	0	---	---	Insertion	Solo_L1	None	None	Simple	Detected	---	chr1,86679297,+,chr18,65127675,-,	---	---	18,65127735,TD0	FALSE
H2009	chr19	35189002	+	chr19	35197764	-	---	58	16	101	0	---	---	Deletion	None	---	---	---	Detected	chr19,35189002,+,chr19,35197764,-,	chr19,35189002,+,chr19,35197764,-,	chr19,35189005,+,chr19,35197767,-,	chr19,35189003,+,chr19,35197765,-,	---	FALSE
H2009	chr19	49143026	+	chr19	49154118	-	---	31	29	101	0	PPFIA3	HRC	Deletion	None	---	---	---	Detected	chr19,49143028,+,chr19,49154120,-,	chr19,49143026,+,chr19,49154118,-,	chr19,49143028,+,chr19,49154120,-,	chr19,49143027,+,chr19,49154119,-,	---	FALSE
H2009	chr2	126113007	+	chr2	126113009	-	AAGAATAGACTTAGGGAACTCAAACAACTCATGAGAGAAAACAAACAACCCCATTAAAAACTGGGCAAAAGATATGAACAGCCATTTCTCAAAAAGAAGACACACAAACAGCCAACAAACACATGAAAAAATGCTCAACCTCACTAATGATCAGGAAATTGAAATTAAAACCACAGTGAGATATCTTATACCAGGCAGAATGGTTATTATTAAAAAGTCAAAAACAGCAGATATTGGCAGGGATGCAGAGAAAAGGGGACACTTGTACACTGTTGGTGGGAATGTAAATTAGTTCAACCTCTATGGAAAGCAGTATGGAGATGTCTCAAAGAACTGAAAACAGAACTACCACTCTACCCAGCAATCCCACTGCTTGGCATGTACCCAAATGAAAATAAA…	30	14	59	0	LINC01941	LINC01941	Insertion	Partnered_L1	AAGAATAGACTT	chr2,155671310,155671311,*,gnomAD-SV_v2.1_INS_2_15484	Simple	Detected	chr2,126113020,+,chr2,155675113,-,AG	chr2,126113020,+,chr2,155675113,-,AG	chr2,126113020,+,chr2,155675113,-,AG	chr2,126113020,+,chr2,155675113,-,AG	2,126113008,TD2	FALSE
H2009	chr2	144403698	+	chr2	144403699	-	AGAATAATAAAAAAAAAAAAAAAAAAAAAAGAAAGGAAAGAAATAAATAAAAGAAAAGAAAGAAAGAAAGAAAGAAAGAAAGAAAGAAAAGAAAGAAGAAAGAAAGAAAGAAAAAGAAAGAAAGAAAGAAAGAAAGAGAAAAGCAAAATGTCTATTCCGGTCTATGTGCCGGTTTTTTGAATTTGGATTTTGGCTTTTCTTGCTATTGAGTTGTTTGAGTTCCTTATATATTTTGAGTAATACTCCTTATCAGATGTATGTTTTGGCAAATAAATTTTCCCATTCCATGCATCAAAACACAAAAAAAAGCAAAAAAAAAAAAAAAAAAAAAAA	59	3	54	0	ZEB2	ZEB2	Insertion	Partnered_L1	None	chr2,155671310,155671311,*,gnomAD-SV_v2.1_INS_2_15484	NA	Not detected	---	---	---	---	---	FALSE
H2009	chr2	188242512	+	chr2	188242513	-	AATATCTTTTTTTTTTTTTTTTTTTTTTTTTTTTTTTTTTTTTTTTATTATACTCTCAGTTTTAGGGTACATGTGCACATTGTGCAGGTTAGTTACATATGCTA	42	8	53	0	LINC01090	LINC01090	Insertion	Solo_L1	AATATCTT	None	Simple	Detected	---	chr2,188242512,+,chr2,188242513,-,	---	---	---	FALSE
H2009	chr2	67689977	+	chr2	67690832	-	G	43	3	66	0	---	---	Deletion	None	---	---	---	Not detected	---	---	---	---	---	FALSE
H2009	chr20	42852307	+	chr20	42852845	-	---	57	16	64	0	PTPRT	PTPRT	Deletion	None	---	---	---	Detected	chr20,42852307,+,chr20,42852845,-,	chr20,42852307,+,chr20,42852845,-,	chr20,42852308,+,chr20,42852846,-,	chr20,42852307,+,chr20,42852845,-,	---	TRUE
H2009	chr20	53994648	+	chr20	53997731	-	---	39	17	73	0	BCAS1	BCAS1	Deletion	None	---	---	---	Detected	chr20,53994643,+,chr20,53997723,-,	chr20,53994643,+,chr20,53997723,-,	chr20,53994649,+,chr20,53997729,-,	chr20,53994646,+,chr20,53997726,-,	---	FALSE
H2009	chr20	59164252	+	chr20	59164253	-	AAAAAAACTCTTTTTTTTTTTTTTTTTTTTTTTTTTTTTCTTTTTATTATTATTATTATTATTATTTTTTTATTATACTCTAAGTTTTAGGGTACATGTGCACATTGTGCAGGTTAGTTACATATGTATACATGTGCCATGCTGGTGCGCTTGCACCCACTAATGTGTCATCTAGCATTAGGTATATCTCCCAATGCTATCCCTCCCCTCCCCTGACCCCACCACAGTCCCCAGAGTGTGATATTCCCCTTCCTGTGTCCATGTGATCTCATTGTTCAATTCCCACCTATGAGTGAGAATATGCGGTGTTTGGTTTTTTGTTCTTGCGATAGTTTACTGAGAATGATGGTTTCAATTTCATCCATGTCCCTACAAAGGATATGAACTCATCATTTTTAT…	29	9	55	0	---	---	Insertion	Solo_L1	AAAAAAACTCTTTT	None	Inverted	Detected	chr20,59164253,-,chrY,20947469,-,	---	---	---	20,59164252,TD0	FALSE
H2009	chr21	23395079	+	chr21	23395080	-	AAGATAGACTGGATTAAGAAAATGTGGCACATATACACCATGGAATACTATGCAGCCATAAAAATGATGAGTTCATATCCTTTGTAGGGACATGGATGAAATTGGAAACCATCATTCTCAGTAAACTATCGCAAGAACAAAAAACCAAACACCGCATATTCTCACTCATAGGTGGGAATTGAACAATGAGATCACATGGACACAGGAAGGGGAATATCACACTCTGGGGACTGTGGTGGGGTCGGGGGAGGGGAGGGATAGCATTGGGAGATATACCTAATGCTAGATGACACATTAGTGGGTGCAGCGCACCAGCATGGCACATGTATACATATGTAACTAACCTGCACAATGTGCACATGTACCCTAAAACTTAGAGTATAATAAAAAAAAAAAAAA…	37	20	58	0	---	---	Insertion	Solo_L1	AAGAA	None	Simple	Detected	---	chr21,23395079,+,chr21,23395080,-,	---	---	21,23395079,TD0	FALSE
H2009	chr22	49550011	+	chr22	49580589	-	---	49	17	122	0	C22orf34	C22orf34	Deletion	None	---	---	---	Detected	chr22,49550013,+,chr22,49580594,-,CC	chr22,49550013,+,chr22,49580594,-,CC	chr22,49550013,+,chr22,49580594,-,CC	chr22,49550013,+,chr22,49580594,-,CC	---	FALSE
H2009	chr3	20644223	-	chr3	20647916	-	---	55	3	83	0	---	---	Inversion	None	---	---	---	Detected	---	chr3,20644222,-,chr3,20647918,-,	chr3,20644222,-,chr3,20647918,-,	chr3,20644224,-,chr3,20647916,-,	---	FALSE
H2009	chr3	60438950	+	chr3	60438951	-	AAGCATCATCACTGGCCATCAGAAATGCAAATCAAAACCACTATGAGATATCATCTCACACCAGTTAGAATGGCAATCATTAAAAAGTCAGGAAACAACAGGTGCTGGAGAGGATGTGGAGAAATAGGAACACTTTTACACTGTTGGTGGGACTGTAAACTAGTTCAACCATTGTGGAAGTCAGTGTGGCGATTCCTCAGGGATCTAGAACTAGAAATACCATTTGACCCAGCCATCCCATTACTGGGTATATACCCAAATGAGTATAAATCATGCTGCTATAAAGACACATGCACACGTATGTTTATTGCGGCACTATTCACAATAGCAAAGACTTGGAACCAACCCAAATGTCCAACAATGATAGACTGGATTAAGAAAATGTGGCACATATACACC…	30	14	52	0	FHIT	FHIT	Insertion	Solo_L1	None	None	Simple	Detected	---	---	---	---	3,60438950,TD0	TRUE
H2009	chr3	74881504	+	chr3	74881507	-	AAAGCAGGACCATGGCCAACCACTTTTAATTTAACCCAATTCACTAAAAGTACAATAAAATATCATCTATTTGGAATTTATTAATTTTAAATATGTGAAAATCCACATTGCTGAAGTTGATCTGTGAAATTATATCTAGATTTGAATACCAGTTCACCACTTGGAAACTTATTGATTAAAATTTCTAAACGTCCATTTAAAAAAAAAAAAAAAAAAAAAAAAAAAAGAAAAAAAAAAAAAAAAG	42	16	56	0	---	---	Insertion	Orphan_L1	AAAGCA	chr5,90154963,90154964,+,L1_umary_LINE1_1163	NA	Detected	chr3,74881499,+,chr5,90155646,-,	chr3,74881499,+,chr5,90155646,-,	chr3,74881504,+,chr5,90155651,-,	chr3,74881501,+,chr5,90155648,-,	3,74881504,TD2	FALSE
H2009	chr3	85659247	+	chr3	132368754	+	---	88	6	105	0	CADM2	---	Inversion	None	---	---	---	Detected	chr3,85659247,+,chr3,132368754,+,	---	---	chr3,85659249,+,chr3,132368752,+,	---	FALSE
H2009	chr3	99628228	+	chr3	99628362	-	ATCTTCCTCA	35	21	60	0	---	---	Deletion	None	---	---	---	Detected	chr3,99628234,+,chr3,99628362,-,A	chr3,99628234,+,chr3,99628362,-,	chr3,99628234,+,chr3,99628361,-,	chr3,99628234,+,chr3,99628362,-,A	---	FALSE
H2009	chr4	115304540	+	chr4	115304541	-	AAGATATAAACTTTTTCTTTTTTTTTTTTTTTTTTTTTTTTTTTTTTTTTTTTTTTTTTTTATTACTCTAAGTTTCCAGGGTACATGTGCACATTGTGCAGGTTAGTTACATATGTATACATGTGCCATGCTGGTGCGCTGCACCCACTAATGTGTCATCTAGCATTAAAAAAAAAAAAAAA	29	3	52	0	---	---	Insertion	Solo_L1	AAGATATAAACTTTTTC	None	Simple	Not detected	---	---	---	---	---	FALSE
H2009	chr4	132375078	+	chr4	132375079	-	AGTTACGCACTTATTTTTTTTTTTTTTTTTTTTTTTTTTTTTTTTTTTTTTTTTTTTTTGAGACGGAGTCTCGCTCTGTCGGCGGGATCTCGGCTCACTGCAAGCTCCGCCTCCCGGGTTCACGCCATTCTCCTGCCTCAGCCTCCCGAGTAGCTGGGACTACAGGCGCCCGCCACGACGCCCGGCTAATTTTTTTTTTTTTTGTATTTTTAGTAGAGGCGGGGTTTCACTGTGTTAGCCAGGATGGTCTCGATCTCCTGACCTCATGATCCGCCCGCCTCTGCCTCCCAAAGTGCTGGGATTACAGGCGTGAGCCACCGCGCCCGGCCA	41	20	41	0	---	---	Insertion	Alu	AGTTACGCACTTATT	None	NA	Partially detected	chr1,144547722,+,chr4,132375081,-,	---	---	---	---	FALSE
H2009	chr4	179475991	+	chr4	179476138	-	---	30	26	46	0	---	---	Deletion	None	---	---	---	Detected	chr4,179475991,+,chr4,179476138,-,	chr4,179475991,+,chr4,179476138,-,	chr4,179475991,+,chr4,179476138,-,	chr4,179475992,+,chr4,179476139,-,	---	FALSE
H2009	chr4	21061636	+	chr4	21061637	-	AAGACTTTTATTTTTTTTTTTTTTTTTTTTTTTTTTTTTTTTTTTTTTTTTTTTTTTAGATTCTTTTTTTTTTATTATACTCTAAGTTTTAGGGTACATGTGCACATTGTGCAGGTTAGTTACATATGTATACATGTGCCATGCTGGTGCGCTGCACCCACTAATGTGTCATCTAGCATTAGGTATATCTCCCAATGCTATCCCCTCCCCCTCCCCCGACCCCACCACAGTCCCCAGAGTGTGATATTCCCCTTCCTGTGTCCATGTGATCTCATTGTTCAATTCCCACCTATGAGTGAGAATATGCAGTGTTTGGTTTTTTGTTCTTGCGATAGTTTACTGAGAATGATGGTTTCCAATTTCATCCATGTCCCTACAAAGGATATGAACTCATCATTT…	57	22	39	0	KCNIP4	KCNIP4	Insertion	Solo_L1	AAGACTTTTATTTT	None	Inverted	Detected	---	chr4,21061702,+,chr7,30445359,+,	chr4,21061724,+,chr7,30445320,+,	---	4,21061643,TD1	FALSE
H2009	chr4	49033808	+	chr4	49033809	-	AAAGAGCTATGTGTGCATGTGTCTTTATAGCAGCATGATTTATACTCATTTGGGTATATACCCAGTAATGGGATGGCTGGGTCAAATGGTATTTCTAGTTCTAGATCCCTGAGGAATCGTGTGCACATGTACCCTAAAACTTAGAGTATAATAAAAAAAAAATAAAAAAAAAAAAAAAAAAAAAAAAAAAAAAAAAAAAAAAAAAAAA	51	21	61	0	CWH43	CWH43	Insertion	Solo_L1	AAAGAGCTATGTG	None	Inverted	Detected	---	---	---	---	4,49033808,TD0	FALSE
H2009	chr4	62043509	+	chr4	62043510	-	TCACTTGTCTAATATTCTTTTTTTTTTTTTTTTTTTTTTTTTTTTTTTTTTTTTTTTTTTTTTTTTTTTATTATACTCTAAGTTTTAGGGTACATGTGCACATTGTGCAGGTTAGTTACATATGTATACATGTGCCATGCTGGTGCACTGCAGCCACTAATGTGTCATCTAGCATTAGATATATCTCCCAATGCTATCCCTCCCCCTCCCCGACCCCACCACATTCCCAGAGTGTGATATTCCCCTTCCTGTGTCCATGTGATCTCATTGTTCAATTCCCACCTATGAGTGAGAATATGCGGTGTTTGGTTTTTGTTCTTGCGATAGTTTACTGAGAATGATGGTTTCCAATTTCATCCATGTCCCTACAAAGGATATGAACTCATCATTTTTATGGCT…	36	15	62	0	ADGRL3	ADGRL3	Insertion	Solo_L1	TCACTTGTCTAATATTCT	None	Inverted	Detected	---	chr4,62043509,+,chr4,62043510,-,	---	---	4,62043509,TD1	FALSE
H2009	chr5	11438488	+	chr5	11438489	-	AAAAATCTGTGGGGAGGAGCCAAGATGGCCGAATAGGAACAGCTCCGGTCTACAGCTCCCAGCGTGAGCGACGCAGAAGACGGTGATTTCTGCATTTCCATCTGAGGTACCGGGTTCATCTCACTAGGGAGTGCCAGACAGTGGGCGCGGGCCAGTGTGTGTGCGCACCGTGCGCGAGCCGAAGCAGGGCGAGGCATTGCCTCACCTGGGAAGCGCAAGGGGTCAGGGAGTTCCTTTCCGAGTCAAAGAAAGGGGTGACGGACGCACCTGGAAAATCAGGTCACTCCCACCCGAATATTGCGCTTTTCAGACCGGCTTAAGAAACGGCGCACCACGAGACTATATCCCACACCTGGCTCGGAGGGTCCTACGCCCACGGAATCTCGCTGATTGCTGGCA…	88	21	54	0	CTNND2	CTNND2	Insertion	Solo_L1	AAAAATCTGT	None	Simple	Detected	---	---	---	---	5,11438488,TD0	TRUE
H2009	chr5	116631192	+	chr5	116631193	-	AAGAAAACTTCTTTCAAACCATGACTCCATTTATATGACATTCCGAGATAGGAAAGAACACAGGGAGAGAAAGCAGATCAGTAACTGCCAAGGTCTGCATGGTGGGAGAGCAGACAACAAAAGCTCACAAGGCAATTCTGGGAGGTGATGGAGCTCTTCTGTATCTCAATTGTGATGGTGCCTATATGACTATATATACATTTGTCAAAAGTCAGAACTGAACTTCCTCATAATTATGTATTAATTGTTCAGAATTGTACATTAAAACAGGTGAATTTTACTGTAAAAAAAAAAAAAAAAAAAAAAA	29	19	47	0	---	---	Insertion	Partnered_L1	AAGAAAACTTCTT	chr3,123871866,123871879,*,L1_curated_1	Simple	Detected	chr3,123875646,+,chr5,116631193,-,AAAAAAAAAAAAAAAAAAAAAA	chr3,123875646,+,chr5,116631193,-,AAAAAAAAAAAAAAAAAAAAAA	---	chr3,123875646,+,chr5,116631193,-,AAAAAAAAAAAAAAAAAAAAA	5,116631198,TD2	FALSE
H2009	chr5	120165867	+	chr5	120165868	-	TTTTTTTTTTTTTTTTTTTTTTTTTTTTATTATACTCTAAGTTTTAGGGTACATGTGCACATTGTGCAGGTTAGTTACATATGTATACATGTATATGCTGGTGCGCTGCACCCACTAATGTGTCATCTAGCATTAGGTATATCTCCCAATGCTATCCCTCCCCCTCCCCGACCCCACCACAGTCCCCAGAGTGTGATATTCCCCTTCCTGTGT	31	14	67	0	---	---	Insertion	Solo_L1	None	None	Simple	Detected	---	---	---	---	5,120165869,TD0	FALSE
H2009	chr5	12061725	+	chr5	12061748	-	GTGCCACATTTTCTTAATCCAGTCTATCATTGTTGGACATTTGGGTTGGTTCCAAGTCTTTGCTATTGTGAATAGTGCCGCAATAAACATACGTGTGCATGTGTCTTTATAGCAGCATGATTTATACTCATTTGGGTATATACCCAGTAATGGGATGGCTAGGTCAAATGGTATTTCTAGTTCTAGATCCCTGAGGAATCGCCACACTGACTTCCACAATGGTTGAACTGGTTTACAGTCCCACCAACAGTGTAAAAGTGTTCCTATTTCTCCGCATCCTCTCCAGCACCTGTTGTTTCCTGACTTTTTAATGATTGCCATTCTAACTGGTGTGAGATGATATCTCATAGTGGTTTTGATTTGCATTTCTCTGATGGCCAGTGATGATGAGCATTTCTT…	112	18	50	0	---	---	Insertion	Solo_L1	None	None	Simple	Not detected	---	---	---	---	---	FALSE
H2009	chr5	137470383	+	chr5	137470384	-	TACCCTAAAACTTAGAGTATAAAAAAAAAAAAAAAAAGAGAGACAGAGAGATCACTTGGGTATTCGGCATATTCGATTCCCTCTAAAAGGTTCTGTATCATATTTATTCACTGAGCAAAGTCACCCTGTCAGTTTCAGAATTTGAGGTCAAAGTCATTTTGAGAAATAAAGGCAGATTGTCTTTTGGTTGTTCGAAAAAAAAAAAAAAAAAAAAAAAAAAAAAAAA	35	14	60	0	SPOCK1	SPOCK1	Insertion	---	None	None	NA	Detected	chr3,89460861,+,chr5,137470383,+,	chr3,89460861,+,chr5,137470383,+,	chr3,89460863,+,chr5,137470381,+,	chr3,89460862,+,chr5,137470382,+,	5,137470383,TD2	FALSE
H2009	chr5	15165437	+	chr5	15165438	-	GCATATTCTCACTCATAGGTGGGAATTGAACAATGAGATCACATGGACACAGGAAGGGAATATCACACTCTGGGGACTGTGGTGGGGTCGGGGGAGGGGGAGGGATAGCATTGGGAGATATACCTAATGCTAGATGACACATTAGTGGGTGCAGCGCACCAGCATGGCACATGTATACATATGTAACTAACCTGCACAATGTGCACATGTACCCTAAAACTTAGAGTATAATAAAAAAGAAAAAAAAAAAAAAAAAAAAAAAAAAAAAAA	94	11	55	0	---	---	Insertion	Solo_L1	None	None	Simple	Detected	---	---	---	---	5,15165437,TD0	FALSE
H2009	chr5	156511892	+	chr5	156511898	-	ACAATGAGATCACATGGACCCAGGAAGGGGAATATCACACTCTGGGGACTGTGGTGGGGTCAGGGGAGGGGAGGGATAGCATTGGGAGATATACCTAATGCTAGATGACACATTAGTGGGTGCAGTGCACCAGCATGGCACATGTATACATATGTAACTAACCTGCACAATGTGCACATGTACCCTAAAACTTAGAGTATAATAAAAAAAAAAAAAAAAAAAAAAAAAAGAATTCAAAATACAAGGAAAAAAAAAAAAAAAAAAAAAAAAA	38	10	49	0	SGCD	SGCD	Insertion	---	None	None	NA	Detected	---	chr5,156511961,-,chr19,44546141,-,	---	chr5,156511899,-,chr19,44546247,-,	5,156511892,TD1	FALSE
H2009	chr5	168668006	+	chr5	168668007	-	AAAAATGAGTTTTGGACATTTGGGTTGGTTCCAAGTCTTTGCTATTGTGAATAGTGCCGCAATAAACATACGTGTGCATGTGTCTTTATAGCAGCATGATTTATACTCATTTGGGTATATACCCAGTAATGGGATGGCTGGGTCAAATGGTATTTCTAGTTCTAGATCCCTGAGGAATCGCCACACTGACTTCCACAATGGTTGAACTAGTTTACAGTCCCACCAACAGTGTAAAAGTGTTCCTATTTCTCCGCATCCTCTCCAGCACCTGTTGTTTCCTGACTTTTTAATGATTGCCATTCTAACTGGTGTGAGATGATATCTCATAGTGGTTTTGATTTGCATTTCTCTGATGGCCAGTGATGATGAGCATTTCTTCATGTGTTTTTGGCTGCATAA…	36	19	66	0	SLIT3	SLIT3	Insertion	Solo_L1	AAAAATGAGTTTTGG	None	Inverted	Detected	---	chr5,168668006,+,chr5,168668007,-,	---	---	5,168668006,TD0	FALSE
H2009	chr5	2975941	+	chr5	2982655	-	ATATAAA	154	16	70	0	---	---	Deletion	None	---	---	---	Detected	---	chr5,2975941,+,chr5,2982655,-,ATATAAA	chr5,2975941,+,chr5,2982655,-,ATATAAA	chr5,2975941,+,chr5,2982655,-,ATATAAA	---	FALSE
H2009	chr5	33699403	+	chr5	33699404	-	GGGGAGGGGAGGGATAGCATTGGGAGATATACCTAATGCTAGATGACACATTAGTGGGTGCAGCGCACCAGCATGGCACATGTATACATATGTAACTAACCTGCACAATGTGCACATGTACCCTAAAACTTAGAGTATAATAAAAAAAAAAAAAAAAAAATGCAAAAAAAAAAAAAAAAAAAAAAAAAAAAAAAAAAAAAAAAAAAAAAAAAAAAAAAAA	111	18	71	0	ADAMTS12	ADAMTS12	Insertion	Solo_L1	None	None	Simple	Detected	---	chr5,33699403,+,chr5,33699406,-,	---	---	---	FALSE
H2009	chr5	5314620	+	chr5	5314621	-	TGAACATTTTTTTTTTTTTTTTTTTTTTTTTTTTTTTTTTTTTTTTTTTTTTTATTATACTCTCAGTTTTAGGGTACATGTGCACATTGTGCAGGTTAGTTACATATGTATACATGTGCCATGCTGGTGCGCTGCACCCACTAATGTGTCATCTAGCATTAGGTATATCTCCCAATGCTATCCCTCCCCTCCCCCCGACCCCACCACAGTCCCCAGAGTGTGATATTCCCCTTCCTGTGTCCATGTGATCTCATTGTTCAATTCCCACCTATGAGTGAGAATATGCGGTGTTTGGTTTTTTGTTCTTGCGATAGTTTACTGAGAATGATGGTTTCCAATTTCATCCATGTCCCTACAAAGGATATGAACTCATCATTTTTTATGGCTGCATAGTATTCC…	83	11	49	0	ADAMTS16	ADAMTS16	Insertion	Solo_L1	TGAACAT	None	Inverted	Detected	---	---	---	---	5,5314635,TD0	FALSE
H2009	chr6	101115619	-	chr6	101591472	+	---	110	17	109	0	---	GRIK2	Duplication	None	---	---	---	Detected	chr6,101115619,-,chr6,101591470,+,GA	chr6,101115619,-,chr6,101591470,+,GA	chr6,101115619,-,chr6,101591470,+,GA	chr6,101115619,-,chr6,101591470,+,GA	---	FALSE
H2009	chr6	110195269	+	chr6	110195270	-	GCCATGCTATATTTGCCTTTAAACCACGGTATGTATTGCTGTTTTCTTTATTTTATAAAATGCTTTCCTCAGTACATTTCATAGGATCTGAATTTGTATTAATGTGC	71	17	49	0	CDC40	CDC40	Insertion	Orphan_L1	None	chr6,110259003,110265127,+,L1PA4	NA	Partially detected	---	---	chr6,110195329,+,chr6,110265485,+,	---	---	FALSE
H2009	chr6	152944481	+	chr6	152944493	-	TTTTTTTTTTTTTTTTTTTTTTTTTTTTTTTTTTTTATTATACTCTAAGTTTTAGGGTACATGTGCACATTGTGCAGGTTAGTTACATATGTATACATGTGCCATGCTGGTGCGCTGCACCCACTAATGTGTCATCTAGCATTAGGTATATCTCCCAATGCTATCCCTCCCCCCCCCCCGACCCCACCACAGTCCCCAGAGTGTGATATTCCCCTTCCTGTGTCCATGTGATCTCATTGTTCAATTCCCACCTATGAGTGAGAATATGCGGTGTTTGGTTTTTGTTCTTTGCGATAGTTTACTGAGAATGATGGTTTCCAATTTCATCCATGTCCCTACAAAGGATATGAACTCATCT	30	10	56	0	---	---	Insertion	Solo_L1	None	None	Simple	Detected	---	---	---	---	6,152944481,TD0	FALSE
H2009	chr6	168894177	+	chr6	168894178	-	TTTTTTTTTTTTTTTTTTTTTTTTTTTTTTTTTTTTTTTTTTTTTGTAACAGCTTTATTGAGATTTAATGCATATACCACACAATTCACCAATTTAAAGTACACAATTCAATGGATTTTAGTATGTTTACAGAGTTGTGCAACTGTCACCACAATGAATTTTAAAACATTTCATTATCTCAAAAAGCAAAACAAAAACACACCAAAAACTCTGTAGTTGCCAAGGCCTGGAAAGAAGGGAGAATAGGTATGAGGTTTATGGTTGGGATTAAAAATTCTGGAATGAGATGGTATTATTTGTGCAACATTGTAAATGTAATTAATGCCACTGAATTATACACTTTGAAATGGTTAAACTGAATCATGAAATGTGATCTTTTCTTTCTGATTTCTCTCTTAG…	28	12	35	0	---	---	Insertion	Partnered_L1	TTTTTT	chr11,75748616,75754649,+,L1PA2	Other	Partially detected	chr6,168894169,-,chr11,75753426,+,	chr6,168894168,-,chr11,75753425,+,	chr6,168894168,-,chr11,75753425,+,	chr6,168894168,-,chr11,75753425,+,	---	FALSE
H2009	chr6	58037283	+	chr6	58037466	-	---	55	7	107	0	---	---	Deletion	None	---	---	---	Detected	---	chr6,58037283,+,chr6,58037466,-,	---	---	---	FALSE
H2009	chr7	153094676	+	chr7	153099277	-	CTCAGCCACCATGGAGGTGAACCCCACA	52	30	65	0	---	---	Deletion	None	---	---	---	Not detected	---	---	---	---	---	FALSE
H2009	chr7	46784758	+	chr7	46784759	-	ACCCTGACTTTCTTTTTTTTTTTTTTTTTTTTTTTTTTTTTTTTTTTTTTTTATTATACTCTAAGTTTTAGGGTACATGTGCACATTGTGCAGGTTAGTTACACATGTATACATGTGCCATGCTGGTGCGCTGCACCCACTAATGTGTCATCTAGCATTAGGTATATCTCCCAATGCTATCCCTCCCCCTCCCTCTGACCCCACCACAGTCCCCAGGTGTGATATTCCCCTTCCTGTGTCCATGTGATCTCATTGTTCAATTCCCACCTATGAGTGAGAATATGCGGTGTTTGGTTTTTGTTCTTGCGATGGTTTACTGAGAATGATGGTTTCAATTTCATCCATGTCCCTACAAAGGATATGAACTCATCATTTTATGGCTGCATAGTATTCCATGGT…	43	15	44	0	---	---	Insertion	Solo_L1	ACCCTGACTTTCT	None	Simple	Detected	chr7,46784760,-,chrX,119436000,+,	---	---	---	7,46784758,TD0	FALSE
H2009	chr7	97403670	+	chr7	97416377	-	TAAAA	52	19	95	0	---	---	Deletion	None	---	---	---	Detected	chr7,97403670,+,chr7,97416377,-,TAAAA	chr7,97403670,+,chr7,97416377,-,TAAAA	chr7,97403670,+,chr7,97416377,-,TAAAA	chr7,97403670,+,chr7,97416377,-,TAAAA	---	FALSE
H2009	chr8	121964113	+	chr8	121964114	-	TTTTTTTTTTCTTTTTTTTTTTTTTTTTTTTTTTTTTAGATTCTTTTTTTTTATTATACTCTAAGTTTTAGGGTACAAATGTGGCACATATACACCATGGAATACTATGCAGCCATAAAAATGATGAGTTCATATCCTTTGTAGGGACATGGATGAAATTGGAAACCATCATTCTCAGTAAACTATCGCAAGAACAAAAACCAAACACTGCATATTCTCACTCATAGGTGGGAATTGAACAATGAGGAAGAAT	62	18	49	0	---	---	Insertion	Solo_L1	AGGAAGAAT	None	Inverted	Detected	---	chr7,30445305,+,chr8,121964118,+,AAAAAAAAAAAAAAAAAAAAAAAAAAAAAAAAAAAAAACAAAAAAAAAAAA	---	---	8,121964104,TD0	FALSE
H2009	chr8	128100846	+	chr8	128104691	-	---	100	20	71	0	PVT1	---	Deletion	None	---	---	---	Detected	chr8,128100846,+,chr8,128104691,-,	chr8,128100846,+,chr8,128104691,-,	chr8,128100840,+,chr8,128104691,-,GAGGGT	chr8,128100847,+,chr8,128104692,-,	---	FALSE
H2009	chr8	131590479	+	chr8	131592143	-	GAGTAATATT	65	19	62	0	---	---	Deletion	None	---	---	---	Detected	chr8,131590479,+,chr8,131592143,-,GAGTAATATT	chr8,131590479,+,chr8,131592143,-,GAGTAATATT	chr8,131590479,+,chr8,131592143,-,GAGTAATATT	chr8,131590479,+,chr8,131592143,-,GAGTAATATT	---	FALSE
H2009	chr8	35250498	+	chr8	35250499	-	TGTTTTTCTTTTTTTTTTTTTTTTTTTTTTTTTTTTTTTTTTTTTTTTTTTTATTATACTCTCAGTTTTAGGGTACATGTGCACATTGTGCAGGTTAGTTACATATGTATACATGTGCCATGCTGGTGCGCTGCACCCACTAATGTGTCATCTAGCATTAGGTATATCTCCCAATGCTATCCCTCCCCCTCCCCGACCCCACCACAGTCCCCAGAGTGTGATATTCCCTTCCTGTGTCCATGTGATCTCATTGTTCAATTCCCACCTATGAGTGAGAATATGCGGTGTTTGGTTTTTGTTCTTGCGATAGTTTACTGAGAATGATGGTTTCCAATTTCATCCATGTCCCTACAAAGGATATGAACTCATCATTTTTATGGCTGCATAGTATTCCATGGT…	21	21	49	0	UNC5D	UNC5D	Insertion	Solo_L1	TGTTTTTCTTTTTT	None	Simple	Detected	chr8,35250499,-,chr13,34486294,+,	---	---	---	8,35250498,TD0	FALSE
H2009	chr8	57303246	+	chr8	57303247	-	AGAAATTTATTAATTTTAAATATGTGAAAATCCACATTGCTGAAGTTGATCTGTGAAATTATATCTAGATTTGAATACCAGTTCACCACTTGGAAACTTATTGATTAAAATTTCTAAACAAAAAAAAAAAAAAAAAAAAAAAAAAAAAAAAAAAAAAAAAAAAAAAAAAAAAAAAAA	46	11	49	0	---	---	Insertion	Orphan_L1	AGAAATT	chr5,90154963,90154964,+,L1_umary_LINE1_1163	NA	Detected	---	chr5,90155940,+,chr8,57303199,-,	---	---	8,57303246,TD2	FALSE
H2009	chr8	72587687	+	chr8	72588289	-	---	66	13	40	0	KCNB2	KCNB2	Deletion	None	---	---	---	Detected	chr8,72587687,+,chr8,72588289,-,	chr8,72587687,+,chr8,72588289,-,	chr8,72587687,+,chr8,72588289,-,	chr8,72587687,+,chr8,72588289,-,	---	FALSE
H2009	chr9	102631268	+	chr9	102631293	-	TTTAAAAAAAAAAAAACTACTTAAATATTTTTTTTAGTCACTGTTTAATTATACTATACTCTAAGTTTTAGGGTTTATGTACATTGTGCAGGTTAATTCATTATATGTATACATAATAGCTTTCATGCTATTGCCGCTGCACCTATTTAATGTGTCATCCAGCATTAGGTATATCTCACAATGCTATCCTCCTCCTCCCCGGCCCCACAGTCCCAGAGTGTGATATTTTTCCTGTATTCCATGTGATCTCATTGTTCAATTCCCACCTAATCTGAGGAGAATATGCGGGTGTTTGGGTTTTTGTTCTTGCGATAGTTTACTTTGAGGAATGATGGTTTCCAATTTCATCCATGTCCCTACAAAGGATAAGGAACTCATCATTTTTATGCATGTATAATA…	49	3	56	0	LINC00587	LINC00587	Insertion	Solo_L1	TTTAA	None	Simple	Not detected	---	---	---	---	---	FALSE
H2009	chr9	138041481	+	chr9	138041485	-	ATTTTTTTTTTTTTTTTTTTTTTTTTTTTTTTATTATACTCTAAGTTTCAGGGTACATGTGCACATTGTGCAGGTTAGTTACATATGTATACATGTGCCATGCTGGTGCGCTGCACCCACTAATGTGTCATCTAGCATTAGGTATATCTCCCAATGCTATCCCTCCCCTCCCCCGACCCCACCACAGTCCCCAGAGTGTGATATTCCCCTTCCTGTGTCCATGTGATCTCATTGTTCAATTCCCACCTATGAGTGAGAATATGCGGTGTTTGGTTTTTTGTTCTTGCGATAGTTTACTGAGAATGATGGTTTCCAATTTCATCCATGTCCCTACAAAGGATATGAACTCATCATTTTTTATGGCTGCATAGTATTCCATGGTGTATATGTGCCACATTT…	52	12	54	0	CACNA1B,LOC101928786	CACNA1B,LOC101928786	Insertion	Solo_L1	None	None	Simple	Detected	---	chr9,138041483,+,chr9,138041485,-,	---	---	9,138041483,TD0	FALSE
H2009	chr9	8689160	+	chr9	8689162	-	GGTGGGGTCGGGGGAGGGGGAGGGATAGCATTGGGAGATATACCTAATGCTAGATGACACATTAGTGGGTGCAGCGCACCAGCATGGCACATGTATACATATGTAACTAACCTGCACAATGTGCACATGTACCCTAAAACTTAGAGTATAATAAAAAAAAAAAAAAAAAAAAAAAAAAAAAAAAAAAAAAAAAAAAA	26	8	52	0	PTPRD	PTPRD	Insertion	Solo_L1	None	None	Simple	Detected	---	---	---	---	9,8689160,TD0	TRUE
H2009	chrX	39326436	+	chrX	39326437	-	AGAATTCGGCAGAAGGGAATTAGCAGTTCTTTAACTTCTGTTTTTCATACATAAAATTCCAAATAACTACTTGCTCTTAGCCACATGTAACTATCATTTTTCTTTCCCTTTTTTTCCATCGATGTAAGAACTCTACAAACTTTTTTGCATAATCATAAGATGCTATCAGAGACCTTGTTATGGACTGAATTGTGTCTCCCAGAATTTATATATTATATTTGGAGCTAATTAAGGAGGTAATTAAGGTTAAGGGAGGTCATAAGGGTACGGTCCTAATCCAATAGGATTTATGTCTTCATAATAGAACTTGTGTCTTCATAAGAAAAGGAAGAGATACCAGGATCACAGGCACACAGAAGAAAGGCTATGTGATGACATAGCGAGAAGGTGGCCTTCTGC…	32	21	50	0	LINC01281	LINC01281	Insertion	---	None	None	NA	Detected	---	chr1,214233904,+,chrX,39326375,-,	chr1,214233931,+,chrX,39326436,-,	chr1,214233848,+,chrX,39326437,-,AAAAAAAAAAAAAAAAAAAAAAAAAAAAAAA	X,39326436,TD2	FALSE
H2009	chrX	85959395	+	chrX	85959399	-	TTTTTTTTTTTTTTTTTTTTTTTTTTTTTTTTTTTTTTTTTTTTTTTTTTTTTTATTATACTCTAAGTTTTAGGGTACATGTGCACATTGTGTGGTGTTAGTTACATATGTACACATGTGCCATGCTGGTGGGCGCTGCAACCCACTAATGTGTCATCTAGCATTAGGTATATCTCCCCAATGCTATCCCTCCCCTCCCGACCCCACCACAGTCCCCAGAGTGTGATATTCCCCTTCCTGTGTCACATGTGATCTCATTGTTCAATTCCCACCTATGAGTTAGAAGAAACCTAGGCATTACCATTCAGGACATAGGCGTGGGCAAGGACTTCATGTCCAAAACACCAAAAGCAATGGCAACAAAAGACAAAATTGACAAATGGGATCTAATTCAACTAA…	21	19	42	0	CHM	CHM	Insertion	Solo_L1	None	None	Other	Detected	---	---	---	---	X,85959395,TD0	FALSE
H2009	chr1	143930248	+	chr1	143930249	-	AAAAAACTGCTCAAAATTGAACAATACCGTGAGACCCTATCTCTACAAACAATAAAAAAATTATCTGGGTGTGGTGGCATATATTTGTAGTACTAGATACTTGAGAGACTGAAGAAGGAGGACCCTTGAGCCCAGGAGTTTAAGGCTGCAGTGAGCTATGGCTGTGTCACTGCACTCCAAACAGAGGAAGGTCCTGTCTCTAATAACAATAATAAAAATAGAACTATTCAAATCAAGAAATATCATGTTTGTGTGGAATGCAACTTAAGCTCAATATTATAATGTCACACAGAATGGCATGAAGGCAATTAGGCCAGGTCCGGGGGCGAGGGTGACTTCAGCTAGGCTTTGAAGAATGATTCAGATTTGAATTGGTGGAGGAAAAGGGAAGATCATTTC…	117	6	141	0	---	---	Insertion	Orphan_L1	AAAAACTGCTCAAAATTG	chr14,58753990,58753991,*,gnomAD-SV_v2.1_INS_14_93211	NA	Not detected	---	---	---	---	---	FALSE
H2009	chr1	174875032	+	chr1	174875033	-	AAATGACATGTTATAAACATACGTGTGCATGTGTCTTTATAGCAGCATGATTTATACTCATTTGGGTATATACCCAGTAATGGGATGGCTGGGTCAAATGGTATTTCTAGTTCTAGATCCCTGAGGAATCGCCACACTGACTTCCACAATGGTTGAACTAGTTTACAGTCCCACCAACAGTGTAAAAGTGTTCCTATTTCTCCGCATCCTCTCCAGCACCTGTTGTTTCCTGACTTTTTAATGATTGCCATTCTAACTGGTGTGAGATGATATCTCATAGTGGTTTTGATTTGCATTTCTCTGATGGCCAGTGATGATGAGCATTTCTTCATGTGTTTTTTGGCTGCATAAATGTCTTCTTTTGAGAAGTGTCTGTTCATGTCCTTCGCCCCACTTTTT…	81	33	78	0	RABGAP1L	RABGAP1L	Insertion	Solo_L1	AAATGACATGTTAT	None	Other	Detected	---	chr1,174875030,+,chr1,174875031,-,	---	---	1,174875030,TD1	FALSE
H2009	chr1	182103738	+	chr1	182103739	-	TTTTTTTTTTTTTTTTTTTTTTTTTTTTTTTTTATTTTTATTTTTTTTTTTATTATACTCTAAGTTTTAGGGTACATGTGCACATTGTGCGGTTTAGTTACATATGTATACATGTGCCATGCTGGTGCGCTGCACCCACTAACGTGTCATCTAGCATTAGGTATATCTCCCAATGCTATCCCTCCCCCTCCCCCAACCCCACCACAGTCCCCAGAGTGTTTT	65	8	52	0	---	---	Insertion	Solo_L1	None	None	Simple	Not detected	---	---	---	---	---	FALSE
H2009	chr1	186889672	-	chr1	188338955	-	ATAATTTATTGTCCATTTGTTCAAGTATACATTAATTCAAGTATC	131	7	113	0	PLA2G4A	---	Inversion	None	---	---	---	Detected	chr1,186889672,-,chr1,188338955,-,ATAATTTATTGTCCATTTGTTCAAGTATACATTAATTCAAGTATC	chr1,186889672,-,chr1,188338955,-,ATAATTTATTGTCCATTTGTTCAAGTATACATTAATTCAAGTATC	chr1,186889672,-,chr1,188338955,-,ATAATTTATTGTCCATTTGTTCAAGTATACATTAATTCAAGTATC	chr1,186889672,-,chr1,188338955,-,ATAATTTATTGTCCATTTGTTCAAGTATACATTAATTCAAGTATC	---	FALSE
H2009	chr1	196663841	+	chr13	93806668	-	---	118	59	113	0	CFH	GPC6	Translocation	None	---	---	---	Detected	chr1,196663842,+,chr13,93806669,-,	chr1,196663841,+,chr13,93806668,-,	chr1,196663842,+,chr13,93806669,-,	chr1,196663841,+,chr13,93806668,-,	---	FALSE
H2009	chr1	45850148	-	chr1	56986953	+	AAATAAGATGGTATAAGATGGTATAAGA	88	9	107	0	MAST2	---	Duplication	None	---	---	---	Detected	---	chr1,45850148,-,chr1,56986953,+,AAATAAGATGGTATAAGATGGTATAAGA	chr1,45850148,-,chr1,56986953,+,AAATAAGATGGTATAAGATGGTATAAGA	chr1,45850148,-,chr1,56986953,+,AAATAAGATGGTATAAGATGGTATAAGA	---	FALSE
H2009	chr1	50609048	-	chrX	47188116	+	TT	65	12	97	0	FAF1	---	Translocation	None	---	---	---	Detected	chr1,50609048,-,chrX,47188117,+,T	chr1,50609048,-,chrX,47188117,+,T	chr1,50609048,-,chrX,47188117,+,T	chr1,50609048,-,chrX,47188117,+,T	---	FALSE
H2009	chr1	56858542	+	chr1	56859782	-	---	68	12	57	0	C8A	C8A	Deletion	None	---	---	---	Detected	chr1,56858542,+,chr1,56859782,-,	chr1,56858542,+,chr1,56859782,-,	chr1,56858544,+,chr1,56859784,-,	chr1,56858543,+,chr1,56859783,-,	---	FALSE
H2009	chr10	12621123	+	chr10	12621124	-	GTTCTCTTTTTTTTTTTTTTTTTTTTTTTTTTTTTTTTTTTTTTTACATCTTAAATTATTATTATTATTTTTATTATTATTATTATTTTTTTATTATACTCTAAGTTTTAGGGTACATGTGCACATTGTGCAGGTTAGTTACATATGTATACATGTGCCATGCTGGTGCGCTGCACCCACTAATGTGTCATCTAGCATTAGTGGG	33	22	48	0	CAMK1D	CAMK1D	Insertion	---	GTTCTCT	None	NA	Detected	---	chr10,12621123,+,chr10,12621124,-,	---	---	---	FALSE
H2009	chr10	82117117	+	chr10	82117118	-	TCATAGGTCATATTTTTTTTTTTTTTTTTTTTTTTTTTTTTTTTTTTTTTTTTTTTACAGATGAGTACATGGACGTTTAGAAATTTTAATCAATAAGTTTCCAAGTGGTGAACTGGTATTCAAATCTAGATATAATTTCACAGATCAACTTCATGATTATGCTGAATGTTTGTATGCAGTTTATGGGTTTTATGTCTGCAGTCATTCCTTCATTTTTCCATAGAAATGATATAAACAATGATGATGTAATTTAAATTTTATTCAATTTACTGGATTTTAAATGTTTTCTACATGGAGACCATGAAGAGGAACTATGTTCAGAGAAAATGTCTACAAAGCAGGACCATGGCCAACCACTTTTAATTTAACCCAATTCACTAAAAGTACAATAAAATATCA…	29	17	50	0	NRG3	NRG3	Insertion	Orphan_L1	TCATAGGTCATATTT	chr5,90154963,90154964,+,L1_umary_LINE1_1163	NA	Partially detected	---	chr5,90155958,+,chr10,82117207,+,	---	---	---	FALSE
H2009	chr11	127073989	+	chr11	127073993	-	CAACCTGCAGCCTGTTTTTGTAAATACAGCTTCCTGGAACACAGCCACATCCATTCACTTATCCATCTATTGTCTGTGGCCGCTTTCATGCTGCAATGGCAGAGCTGAATCACTGAGTAGAGGAGATTTATGAGAGTTGAGTAGAGAGTTGAATAAAGTACCTTATGGCCCACAAAGCCTAAAATAAAAAAAAAAAAAAAAAAAAAAAAAAAAAAAAAAAAAAAAAAAAAAAAAAAAAAAAAA	44	13	57	0	LOC101929473	LOC101929473	Insertion	Orphan_L1	None	chr3,123871866,123871879,*,L1_curated_1	NA	Detected	---	chr3,123872316,+,chr11,127073939,-,	---	---	11,127073989,TD2	FALSE
H2009	chr11	133229656	+	chr11	133229658	-	ATCTTTGACAAACCTGAGAAAAACAAGCAATGGGGAAAGGATTCCCTATTTAATAAATGGTGCTGGGAAAACTGGCTAGCCATATGTAGAAAGCTGAAACTGGATCCCTTCCTTACACCTTATACAAAAATCAATTCAAGATGGATTAAAGATTTAAACGTTAAACCTAAAACCATAAAAACCCTAGAAGAAAACCTAGGCATTACCATTCAGGACATAGGCGTGGGCAAGGACTTCATGTCCAAAACACCAAAAGCAATGGCAACAAAAGACAAAATTGACAAATGGGATCTAATTAAACTAAAGAGTTTCTGCACAGCAAAGAAACTACCATCAGAGTGAACAGGCAACCTACAACATGGGAGAAAATTTTTGCAACCTACTCATCTGACAAAGGGC…	31	18	56	0	OPCML	OPCML	Insertion	Solo_L1	None	None	Simple	Detected	chr11,82160586,-,chr11,133229651,+,	---	---	---	11,133229656,TD0	FALSE
H2009	chr11	30076105	+	chr11	30076106	-	AAGAATTACAAAAACAAACACCGCATATTCTCACTCATAGGTGGGAATTGAACAATGAGATCACATGGACACAGGAAGGGGAATATCACACTCTGGGGACTGTGGTGGGGTCGGGGGAGGGGAGGGATAGCATTGGGAGATATACCTAATGCTAGATGACACATTAGTGGGTGCAGCGCACCAGCATGGCACATGTATACATATGTAACTAACCTGCACAATGTGCACATGTACCCTGAAACTTAGAGTATATAAAAAAAAAAAAAAAAAAAAAAA	27	14	67	0	---	---	Insertion	Solo_L1	AAGAATTAC	None	Simple	Detected	---	---	---	---	11,30076100,TD0	FALSE
H2009	chr11	44288032	+	chr11	44290739	-	---	37	10	78	0	ALX4	ALX4	Deletion	None	---	---	---	Detected	---	chr11,44288057,+,chr11,44290720,-,	chr11,44288059,+,chr11,44290793,-,	---	---	FALSE
H2009	chr12	26585926	+	chr12	26585927	-	GAGTAGGTTGCAAAAATTTTCTCCCATGTTGTAGGTTGCCTGTTGACTCTGATGGTAGTTTCTTTTGCTGTGCAGAAGCTCTTTAGTTTAATTAGATCCCATTTGTCAATTTTGTCTTTTGTTGCCATTGCTTTTGGTGTTTTGGACATGAAGTCCTTGCCCACGCCTATGTCCTGAATGGTAATGCCTAGGTTTTCTTCTAGGGTTTTTATGGTTTTAGGTTTAACGTTTAAATCTTTAATCCATCTTGAATTGATTTTTGTATAAGGTGTAAGGAAGGGATCCAGTTTCAGCTTTCTACATATGGCTAGCCAGTTTTCCCAGCACCATTTATTAAATAGGGAATCCTTTCCCCATTGCTTGTTTTTCTCAGGTTTGTCAAAGATCAGATAGTTGTAG…	77	18	56	0	ITPR2	ITPR2	Insertion	Solo_L1	GAAAATTGGATCTTAT	None	Inverted	Detected	---	---	chr8,128453903,-,chr12,26585924,+,	chr8,128453904,-,chr12,26585925,+,	12,26585910,TD1	FALSE
H2009	chr12	97050525	+	chr12	97051638	-	---	40	3	58	0	---	---	Deletion	None	---	---	---	Detected	---	---	chr12,97050525,+,chr12,97051652,-,TATGCAGCCCTCTT	chr12,97050525,+,chr12,97051652,-,TATGCAGCCCTCTT	---	FALSE
H2009	chr13	58120816	-	chr13	60186624	-	---	100	57	95	0	---	---	Inversion	None	---	---	---	Detected	chr13,58120811,-,chr13,60186629,-,	chr13,58120811,-,chr13,60186629,-,	chr13,58120811,-,chr13,60186629,-,	chr13,58120813,-,chr13,60186627,-,	---	FALSE
H2009	chr13	96570365	+	chr13	96570366	-	TTTTTTTTTTTTTTTTTTTTTTTTTTATTATTATTATTATTTTTTTTATTATACTCTAAGTTTTAGGGTACATGTGCACATTGTGCAGGTTAGTTACATATGTATACATGTGCCATGCTGGTGCGCTGCACCCACTAATGTGTCATCTAGCATTAGGTATATCTCCCAATGCTATCCCTCCCCCTCCCCTGACCCCACCACAGTCCCCAGAGTGTGATATTCCCCTTCCTGTGTCCATGTGATCTCATTGTTCAATTCCCACCTATGAGTGAGAATATGCGGTGTTTGGTTTTTTGTTCTTGCGATAGTTTACTGAGAATGATGGTTTCCAATTTCATCCATGTCCCTACAAAGGATAGTGAACTCATCATTTTTATGGCTGCATAGTATTCCATGGTG…	69	16	59	0	HS6ST3	HS6ST3	Insertion	Solo_L1	CCACAGAAAGGT	None	Simple	Detected	---	---	---	---	13,96570361,TD0	FALSE
H2009	chr15	60155819	+	chr15	60155820	-	TTCATTTTTTTTTTTTTTTTTTTTTTTTGTCTTTTCTTTCTCAATATTTTATTGCAAAAGCAGAAGTTCTCAACTTTGCAGAAGTCCAGTTTATCAGTTTTTTTTTTTTTTTTTTTTTTTTTTTTTTTTTTTTTATTATACTCTAAGTT	30	15	50	0	---	---	Insertion	---	TTCATTT	None	NA	Partially detected	---	chr11,62344530,+,chr15,60155781,-,	---	---	---	FALSE
H2009	chr15	83836999	+	chr15	83837000	-	AAGAAATAAAAACCTACTCATCTGACAAAGGGCTAATATCCAGAATCTACAATGAACTCAAACAAATTTACAAGAAAAAAACAAACAACCCCATCAAAAAGTGGGCGAAGGACATGAACAGACACTTCTCAAAAGAAGACATTTATGCAGCCAAAAAACACATGAAGAAATGCTCATCATCACTGGCCATCAGAGAAATGCAAATCAAAACCACTATGAGATATCATCTCACACCAGTTAAAATGGCAATCATTAAAAAGTCAGGAAACAACAGGTGCTGGAGAGGATGGAGAAATAGGAACACTTTACACTGTTGGTGGGACTGTAAACTAGTTCAACCATTGTGGAAGTCAGTGTGGCGATTCCTCAGGGATCTAGAACTAGAAATACCATTTGACC…	36	20	37	0	ADAMTSL3	ADAMTSL3	Insertion	Solo_L1	AAGAAATAAAAA	None	Simple	Detected	---	---	---	---	15,83836999,TD0	FALSE
H2009	chr16	10725369	+	chr16	10725370	-	AATACCTCTAGTGTTTTTTTTTTTTTTTTTTTCACAGTTCTTTTTTTTTTTTTTTTTTTTTATTTATTATACTTAAGTTTTAGGGTACAATTGAACAATGAGATCACATGGACACAGGAAGGGA	36	9	52	0	---	---	Insertion	Solo_L1	AATACCTCTAGTGTT	None	Inverted	Not detected	---	---	---	---	---	FALSE
H2009	chr16	35250006	+	chr16	35250007	-	AAAACCCTAGTGCACATTGTGCAGGTTAGTTACATATGGCACATGTATACATATGTAACTAACCTGCACAATGTGCACATGTACCCTAAAACTTAGAGTATAATAAAAAAAAAAAAAAAAAAAATA	71	24	113	0	---	---	Insertion	Solo_L1	AAAACCCTA	None	Inverted	Detected	chr6,133020691,-,chr16,35250013,-,	---	---	---	16,35250003,TD0	FALSE
H2009	chr16	62942662	+	chr16	62942664	-	TTTTTTTTTTTTTTTTTTTTTTTTTTTTTTTTTTTTATTATACTCTAAGTTTCAGGGTACATGTGCACATTGTGCAGGTTAGTTACATATGTATACATGTGCCATGCTGGTGCGCTGCACCCACTAATGTGTCA	52	21	46	0	---	---	Insertion	Solo_L1	None	None	Simple	Detected	---	chr16,62942662,+,chr16,62942679,-,	---	---	---	FALSE
H2009	chr16	78447968	-	chr16	79179403	+	---	88	12	106	0	WWOX	WWOX	Duplication	None	---	---	---	Detected	---	chr16,78447963,-,chr16,79179398,+,	chr16,78447963,-,chr16,79179398,+,	chr16,78447965,-,chr16,79179400,+,	---	FALSE
H2009	chr17	40973737	+	chr17	40973738	-	TGGATCATGCTTTTTTTTTTTTTTTTTTTTTTTTTTTATTATTATTATTATTTTTTTATTATACTCTAAGTTTTAGGGTACATGTGCACATTGTGCAGGTTAGTTACATATGTATACATGTGCCATGCTGGTGCGCTGCACCCACTAATGTGTCATCTAGCATTAGGTATATCTCCCAATGCTATCCCTCCCCCTCCCCCGACCCCACCACAGTCCCCAGGTGTGATATTCCCCTTCCTGTGTCCATGTGATCTCATTGTTCAATTCCCACCTATGAGTGAGAATATGCGGTGTTTGGTTTTTGTTCTTGCGATAGTTTACTGAGAATGATGGTTTCCAATTTCATCCATGTCCCTACAAAGGATATGAACTCATCATTTTTATGGCTGCATAGTATTC…	67	18	61	0	---	---	Insertion	Solo_L1	TGGATCATGCTTTTTT	None	Inverted	Detected	---	chr17,40973737,+,chr17,40973738,-,	---	---	---	FALSE
H2009	chr17	70267750	+	chr17	70267751	-	AAGAAAGAAATGAGGGTTCAATAACAAGAGTATTGACAGTCATTTTGGGAGGAATTTGGAAGCGAATCTAAGAGGTCCATACTTTCATTGAAAAGTGGACATTAGTAGAACTATTCATTATGATGCTTTAGGCATTCTGGAGCATCTCTGTGTGATTAGCTCTTTTCTTCCTTTGGGCAAGGGTGTGACGGAGACTCTTTTCTTCTATTCTTGGTACAAAGTTTTCTAATATATTATTGATCACTTATCAATTCCCCAAACTGACGACAGCAGTTCTTAGATTAACTGTTAAACCTTGTTCATCATGAATTATGCTGAATGTTTGTATGCAGTTTATGGGTTTTATGTCTGCAGTCATTCCTTCATTTTTCCATAGAAATGATATAAACAATGATGATG…	55	3	58	0	---	---	Insertion	Orphan_L1	AAGAAAGAAATGAGGGT	chr5,90154963,90154964,+,L1_umary_LINE1_1163	NA	Not detected	---	---	---	---	---	FALSE
H2009	chr17	79615250	+	chr17	79615251	-	AAAACAAAGACATTTGCTTTTGTTCTTGCGATAGTTTACTGAGAATGATGGTTTCCAATTTCATCCATGTCCCTACAAAGGATATGAACTCATCATTTTTTATGGCTGCATAGTATTCCATGGTGTATATGTGCCACATTTTCTTAATCCAGTCTATCATTGTATACATATGTAACTAACCTGCACAATGTGCACATGTACCCTGAAACTTAGAGTATAATAAAAAAAAAAAAAAAAAAAAAAAA	50	11	46	0	---	---	Insertion	Solo_L1	AAAACAAAGACATTTGC	None	Inverted	Not detected	---	---	---	---	---	FALSE
H2009	chr18	29364536	+	chr18	29364537	-	TATACTTGGCTTTTTTTTTTTTTTTTTTTTTTTTTTTTTTTTTTTTATTATACTCTAAGTTTTAGGGTACATGTGCACATTGTGCAGGTTAGTTACATATGTATACATGTGCCATGCTGGTGCGCTGCACCCACT	33	11	60	0	---	---	Insertion	Solo_L1	TATACTTGG	None	Simple	Detected	---	---	---	---	18,29364536,TD0	FALSE
H2009	chr18	43102402	+	chr18	43119722	+	GAAAAGCAGGAGATCTCACATCAACCAA	48	5	86	0	RIT2	---	Inversion	None	---	---	---	Detected	chr18,43102402,+,chr18,43119722,+,GAAAAGCAGGAGATTCACATCAACCAA	chr18,43102402,+,chr18,43119735,+,G	---	chr18,43102402,+,chr18,43119722,+,GAAAAGCAGGAGATTCACATCAACCAA	---	FALSE
H2009	chr18	75831393	+	chr18	75831394	-	TTTTTTTTTTCTTTTTTTTTTTTTTTTTTTTTTTTTATATTTTCTCATCAGTTTAATAATAACATTTTTTGCCAGTAATTGGGTATATTTTGGGAAATAGTAGAATAAAGATTTGTAGACTCTCTTACATCTCCTAAAAGAAAATTCACTAAGCATGTATGTGGAAAACATCTTAAAATAAAGATAGATAAGAACGTTTTTGTGAATTAAAAAAGTAATGTGAACATGTTAAGGTATTTGAACTTACATTTAAATTGGATTATAAGTAACTTAACATTTTTAATGCAAGCATATTAACCTTCTTGTGCTTATGAGATTATTTTGCCAAATTGTAGGACAGAGGAAACTGCTGACTCCACAAAGATCTTCCTTTGACCAGTTCTCTACTAGGAGCTTAGT…	22	10	59	0	---	---	Insertion	Partnered_L1	None	chr22,28663283,28669315,+,L1HS	NA	Detected	---	chr18,75831424,+,chr22,28669955,+,	chr18,75831465,+,chr22,28670002,+,	chr18,75831395,+,chr22,28669905,+,TTTTTTTTTTTTTTTTTTTTTTTTTTTTTTTTTTTTTTTTTTTTTTTTTTTTT	18,75831393,TD1	FALSE
H2009	chr2	226277316	+	chr2	226277317	-	GTAAACTATCGCAAGAACAAAAAACCAAACACCGCATATTCTCACTCATGGGTGGGAATTGAACAATGAGATCACATGGACACAGGAAGGGAATATCACACTCTGGGGACTGTGGTGGGGTCGGGGGAGGGGGAGGGATAGCATTGGGAGATATACCTAGTGCTAGATGACACATTAGTGGGTGCAGCGCACCAGCATGGCACATGTATACATATGTAACTAACCTGCACAATGTGCACATGTACCCTGAAACTTAGAGTATAATAAAAAAAAAAAAAAAAAAAAAAAAAAAAAGA	43	14	55	0	---	---	Insertion	Solo_L1	None	None	Simple	Partially detected	chr2,226277315,+,chr18,71655917,+,	---	---	chr2,226277315,+,chr18,71655917,+,	---	FALSE
H2009	chr2	235444106	+	chr2	235444107	-	AACTTCACAATAGCAAAGACTTGGAACCAACCCAAATGTCCAACAATGATAGACTGGATTAAGAAAATGTGGCACATATACACCATGGAATACTATGCAGCCATAAAAATGATGAGTTCATATCCTTTGTAGGGACATGGATGAAATTGGAAACCATCATTCTCAGTAAACTATCGCAAGAACAAAAAAACCAAACACCGCATATTCTCACTCATAGGTGGGAATTGAACAATGAGATCACATGGACACAGGAAGGGAATATCACACTCTGGGGACTGTGGTGGGGTCGAGGAGGGGGAGGGATAGCATTGGGAGATATACCTAATGCTAGATGACACATTAGTGGGTGCAGCGCACCAGCATGGCACATGTATACATATGTAACTAACCTGCACAATG…	53	15	51	0	---	---	Insertion	Solo_L1	None	None	Simple	Detected	---	---	---	---	2,235444107,TD0	FALSE
H2009	chr20	23854790	+	chr20	23854791	-	GCCTCTTCTTTTTTTTTTTTTTTTTATTATACTCTAAGTTTTAGGGTACATGTGCACATTGTGCAGGTTAGTTACATATGTATACATGTGCCATGCTGGTGCGCTGCACCCACTAATGTGTCATCTAGCATTAGGTATATCTCCCAATGCTATCCCTCCCCCTCCCCCGACCCCACCACAGTCCCCAGAGTGTGATATTCCCCTTCCTGTGTCCATGTGATCTCATTGTTCAATTCCCACCTATGAGTGAGAATATGCGGTGTTTGGTTTTTGTTCTTGCGATAGTTTACTGAGAATGATGGTTTCCAATTTCATCCATGTCCCTACAAAGGATATGAACTCATCATTTTTATGGCTGCATAGTATTCCATGGTGTATATGTGCCACATTTTCTTAATC…	54	14	69	0	---	---	Insertion	Solo_L1	GCCTCTTCTTT	None	Simple	Detected	chr20,23854798,-,chrX,138544491,+,	---	---	---	20,23854790,TD0	FALSE
H2009	chr20	2557898	+	chr20	2557902	-	TTTTTTTTTTTTTTTTTTTTTTTTTAAGCAATAAAATATAGACTTTAAAATAACTCTGCTTAAATGTTCAAGGAAATAATTTAAAAATGAGAGTTTTGAAAGAGAATGAAAACAATACAAGTAGTGGATTAATGGATGTATTAAAATATACTATACAAAGCTGAATGAAGAATAAGAAATTGCAGGTCATTTCTTTTTTTTTTTTTTTTATTATTATTATTATTATTATTATTATTTTTTATTATACTCTAAGTTTTAGGGTACATGTGCACATTGTGCAGGTTAGTTACATATGTATACATGTGCCATGCTGGTGCGCTGCACCCACTAATGTGTCATCTAGCATTAGGTATATCTCCCAATGCTATCCCTCCCCCTCCCCGACCCCACCACAGTCCC…	28	12	51	0	TMC2	TMC2	Insertion	Solo_L1	TCTTT	None	Other	Detected	chr5,110144401,-,chr20,2557898,+,TTTTTTTTTTTTTTTTTTTTTT	chr5,110144401,-,chr20,2557898,+,TTTTTTTTTTTTTTTTTTTTTT	---	chr5,110144401,-,chr20,2557898,+,TTTTTTTTTTTTTTTTTTTTTT	20,2557904,TD1	FALSE
H2009	chr22	12411884	-	chr22	12412129	-	CAGTTTATGTTTATGTGCATTCATCTCACAGAGCTGAAACTTTCTTTTGATTCAGCAGTTTTGAAATACTCTGTTTATGGAATCTGCTTGTGTATTTTTGGAGCGATTTGAGTCATGTGGTGGAAAAGGAAATATCGTCAT	262	18	430	0	---	---	Insertion	---	None	None	NA	Partially detected	---	chr22,12411927,-,chr22,12412129,-,CAGTTTATGTTTA	---	chr22,12411927,-,chr22,12412129,-,CAGTTTATGTTTA	---	FALSE
H2009	chr3	143931226	+	chr3	143932817	-	GC	56	7	57	0	---	---	Deletion	None	---	---	---	Detected	chr3,143931226,+,chr3,143932817,-,GC	chr3,143931226,+,chr3,143932817,-,GC	chr3,143931226,+,chr3,143932817,-,GC	chr3,143931226,+,chr3,143932817,-,GC	---	FALSE
H2009	chr3	48884988	+	chr3	48890214	-	TTTTTTTTTTTTTTTTTGAGGAG	42	12	85	0	SLC25A20	SLC25A20	Deletion	None	---	---	---	Not detected	---	---	---	---	---	FALSE
H2009	chr3	50982157	+	chr3	50982172	-	ACAGCTTTTGAGTGATTTAAATTTCTTTTTTTTTTTTTTTTTTTTTTTTTTCTATTCTTTTTTTATTATTTTTTTTTACAGCACCTGCCCAGTTTAGGGGCATGCACATTATGCAGTTAGTTTACATATGTATACATGTGCTATGCTGGTGCTTCTGCACCTAATTAATGTGTCATCTAGCATTAGTATATCTCAATAAATGCCCTCCCTCTCCCCCCGAATTCTACCACAGCTGCG	32	15	52	0	DOCK3	DOCK3	Insertion	Solo_L1	None	None	Simple	Detected	---	chr3,50982164,+,chr3,50982165,-,	---	---	---	FALSE
H2009	chr3	61205252	-	chr3	61312739	+	---	100	20	121	0	FHIT	---	Duplication	None	---	---	---	Detected	chr3,61205251,-,chr3,61312738,+,	chr3,61205251,-,chr3,61312738,+,	chr3,61205251,-,chr3,61312738,+,	chr3,61205251,-,chr3,61312738,+,	---	TRUE
H2009	chr3	85660440	+	chr3	140948121	-	---	87	7	108	0	CADM2	SLC25A36	Deletion	None	---	---	---	Detected	chr3,85660441,+,chr3,140948121,-,	chr3,85660441,+,chr3,140948121,-,	---	chr3,85660444,+,chr3,140948124,-,	---	FALSE
H2009	chr4	89616835	+	chr4	89616837	-	CTTTATCTACTAGCTTTGTAGTTTGCCAAGTTTTGCGTTGTCTTCTTCTCTGTTCTCTTTTTCTTTGTGGGTTTGTACCCTTTAAAAAATCTGCTGTCATCTAGTGGGGTTTGGGGAAGGAAATAACAAACATACATGTTCCATCTGCCATGTGTAACTGGTTTCCGTGTTTTATCCTTTAGTGTTGCTTTTTAAAAAAATCTGGTTGTAAAAGTAATGTATATTATTGTAGGCAATTTTTAATTAAATTATAAATTATAAAAAAAAAAAAAAAAAAAAAA	34	16	61	0	---	---	Insertion	Partnered_L1	None	chr13,76612823,76618851,-,L1HS	NA	Detected	chr4,89616837,-,chr13,76611706,-,TTTTTTTTTT	chr4,89616837,-,chr13,76611706,-,AAAAAAAAA	chr4,89616837,-,chr13,76611712,-,AAAAAAAAAAAAAAA	chr4,89616837,-,chr13,76611706,-,AAAAAAAAA	4,89616835,TD2	FALSE
H2009	chr5	121404637	+	chr5	121404638	-	ACCAGCATGGCACATGTATACATATGTAACTAACCTGCACAATGTGCACATGTACCCTAAAACTTAGAGTATAATAAAAAAAAAAAAAAAAAAAAAAAAAAAAAAAAAAAAAAAAAAAA	30	13	57	0	---	---	Insertion	Solo_L1	None	None	Simple	Partially detected	chr5,121404638,+,chr19,24281454,+,	---	---	---	---	FALSE
H2009	chr5	137648365	+	chr5	137648366	-	TTCAGCAGTTTTTTTTTTTTTTTTTTTTTTTTGAGAAATAGGAACACTTTTACACTGTTGGTGGGACTGTAAACTAGTTCAACCATTGTGGAAGTCAGTGTGGCGATTCCTCAGGGATCTAGAACTAGAAATACCATTTGACCCAGCCATCCCATTACTGGGTATATACCCAAATGAGTATAAATCATGCTGCTATAAAGACACATGCACACGTATGTTTATTGCGGCACTATTCACAATAGCAAAGACTTGGAACCAACCCAAATGTCCAACAATGATAGACTGGATTAAGAAAATGTGGCACATATACACCATGGAATACTATGCAGCCATAAAAAATGATGAG	38	20	56	0	KLHL3	KLHL3	Insertion	Solo_L1	None	None	Simple	Detected	---	chr5,137648367,+,chr5,137648368,-,	---	---	5,137648374,TD0	FALSE
H2009	chr5	170331086	+	chr5	170331087	-	TTTTTTTTTTTTTTTTTTTTTTTTTTTTTTTTTTTTTTTTTTGTTTTTTTATTATACTTTAAGTTTTAGGGTACATGTGCACATTGTGCAGGTTAGTTACATATGTATACATGTGCCATGCTGGTGCGCTGCACCCACTAACTTGTCAT	41	19	50	0	---	---	Insertion	Solo_L1	TTTTT	None	Simple	Detected	---	chr5,170331086,+,chr5,170331087,-,	---	---	5,170331086,TD0	FALSE
H2009	chr5	175634876	+	chr5	175634877	-	AAAAATCAATAGCATTTCCTGCACAATGTGCACATGTACCCTAAAACTTAGAGTATAATAAAAAAATAATAATAATAATAATAATAATAAAAAAAAAAAAAAAAAAAAAAAAAAAAAAA	37	14	62	0	---	---	Insertion	---	AAAAATCAATAGCATTTC	None	NA	Detected	---	chr5,175634876,+,chr5,175634877,-,	---	---	---	FALSE
H2009	chr5	41138514	+	chr5	41138515	-	AAATCTTTTTTTTTTTTTTTTTTTTTTTTTTTTTTTTTTTTTTTCCAAAGGAAATTTATTTTTGAAAAACTGCATTTCATTTTTTAAATTCAAAACATCTCTCATACTAGAAAAGCTATTTTACAGTTCAATAAGCTAAATTTTTAAAAATGATAGAAGACTCACCAAGGCAACATAAATAAGTTTCCAGGCTAAAAAAACTATCCTTCTGCTTTCCAGACTTTACTATAAACA	108	10	51	0	---	---	Insertion	---	AAATCTTT	None	NA	Detected	---	chr5,41138514,+,chr5,41138515,-,	---	---	---	FALSE
H2009	chr5	7818188	+	chr5	7818189	-	AAAAGAAATCTACTATGCAGCCATAAAAATGATGAGTTCATATCCTTTGTAGGGACATGGATGAAATTGGAAACCATCATTCTCAGTAAACTATCGCAAGAACAAAAAACCAAACACCGCATATTCTCACTCATAGGTGGGAATTGAACAATGAGATCACATGGACACAGGAAGGGGAATATCACACTCTGGGGACTGTGGTGGGGTCGGGGAGGGGGAGGGATAGCATTGGGAGATATACCTAATGCTAGATGACACATTAGTGGGTGCAGCGCACCAGCATGGCACATGTATACATATGTAACTAACCTGCACAATGTGCACATGTACCCTAAAACTTAGAGTATAAAAAAAAAAATAATAATAAAAAAAAAAAAAAAAAA	103	9	52	0	ADCY2	ADCY2	Insertion	Solo_L1	AAAAGAAATCT	None	Simple	Detected	---	---	---	---	5,7818188,TD0	FALSE
H2009	chr6	101323064	+	chr6	101323065	-	AAGAAACTTAAATTTACGATCCATCAGAGAAATGCAAATCAAAACCACTATGAGATATCATCTCACACCAGTTAGAATGGCAATCATTAAAAAGTCAGGAAACAACAGGTGCTGGAGAGGATGTGGAGAAATAGGAACACTTTTACACTGTTGGTGGGACTGTAAACTAGTTCAACCATTGTGGAAGTCAGTGTGGCGATTCCTCAGGGATCTAGAACTAGAAATACCATTTGACCCAGCCATCCCATTACTGGGTATATACCCAAAGGACTATAAATCATGCTGCTATAAAGACACATGCACACGTATGTTTATTGCGGCACTATTCACAATAGCAAAGACTTGGAACCAACCCAAATGTCCAACAATGATAGACTGGATTAAGAAAATGTGGCACAT…	66	30	60	0	---	---	Insertion	Solo_L1	AAGAAACTTAAATTTACGA	None	Simple	Partially detected	chr1,86679072,-,chr6,101323065,-,TTTTTTTTTTTTTTTTTTTTTTTT	chr1,86678969,-,chr6,101323023,-,	---	---	---	FALSE
H2009	chr6	144363678	+	chr6	144469377	-	---	58	11	84	0	UTRN	UTRN	Deletion	None	---	---	---	Detected	chr6,144363678,+,chr6,144469377,-,	chr6,144363678,+,chr6,144469377,-,	chr6,144363680,+,chr6,144469379,-,	chr6,144363679,+,chr6,144469378,-,	---	FALSE
H2009	chr6	55691702	+	chr6	55691703	-	TTTTTTTTTTTTTTTTTTTTTTTGCATGGAATGGGAAAATTTATTTGCAAAGCATACATCTGATAAGGAGTTATTACTCAAAATATATAAGGAACTCAAACAACTCAATAGCAAGAAAACCAAAATCAAATTCAAAAAATAGGCAATAGACCGGAATAGACATTTTGCTTTTCTCTTTCTTTCTTTCTTTCTTTCTTTCTTTCTTTCTTTCTTTCTTTCTTTCTTTTTCTTCTTTCTTTCTTTCTTTCTTTCTTTCTTTCTTTTCTTTTTTCTTTTATTTCTTTCTTTCTTTTTTTTTTTTTTTATTATACTCTAAGTTTTAGGGTACATGTGCACATCCT	46	10	42	0	---	---	Insertion	Partnered_L1	TTTTT	chr2,155671310,155671311,*,gnomAD-SV_v2.1_INS_2_15484	NA	Detected	---	chr2,155671634,+,chr6,55691689,+,	---	chr2,155671570,+,chr6,55691707,+,AAAAAAAAAAAAAAAAAAAAAAAAAAAAAAAAAAAAAAAAAA	6,55691707,TD2	FALSE
H2009	chr6	82220713	+	chr6	82223440	-	---	48	5	71	0	IBTK	IBTK	Deletion	None	---	---	---	Detected	---	chr6,82220713,+,chr6,82223440,-,	---	chr6,82220713,+,chr6,82223440,-,	---	FALSE
H2009	chr7	103501075	+	chr7	103503111	-	---	57	5	77	0	LOC101927870,RELN	LOC101927870,RELN	Deletion	None	---	---	---	Not detected	---	---	---	---	---	FALSE
H2009	chr7	134941632	+	chr7	134941633	-	AAGAATGCATTTTCTTTTTTTTTTTTTTTTTTTTTTTTTTTTTTTTTTTTTTTTTGAGACGGAGTCTCGCTCTGTCGCCCAGGTCGGACTGCGGACTGCAGTGGCGCAATCTCGGCTCACTGCAAGCTCCGCTTCCCGGGTTCACGCCATTCTCCTGCCTCAGCCTCCCGAGTAGCTGGGACTACAGGCGCCCGCCACCGCGCCCCCGGCTAATTTTTTGTATTTTTAGTAGAGACGGGGTTTCACCTTGTTAGCCAGGATGGTCTCGATCTCCTGACCTCATGATCCACCCGCCTCGGCCTCCCAAAGTGCTGGGATTACAGGCGTGAGCCACCGA	65	44	34	0	CALD1	CALD1	Insertion	Alu	AAGAATGCATTTTCT	None	NA	Detected	---	chr7,134941632,+,chr7,134941633,-,	---	---	---	FALSE
H2009	chr7	67665893	+	chr7	67665896	-	TTTTTTTTTTTTTTTTTTTTTTTTTTTATTATACTCTAAGTTTCAGGGTACATGTGCACATTGTGCAGGTTAGTTACATATGTATGTTTTAGTTTTTTTA	38	11	46	0	---	---	Deletion	Solo_L1	TTTTAGTTTTTT	None	Simple	Not detected	---	---	---	---	---	FALSE
H2009	chr7	88886469	+	chr7	88886602	-	---	39	22	60	0	ZNF804B	ZNF804B	Deletion	None	---	---	---	Detected	chr7,88886471,+,chr7,88886604,-,	chr7,88886469,+,chr7,88886602,-,	chr7,88886469,+,chr7,88886602,-,	---	---	FALSE
H2009	chr7	93492306	+	chr7	93492310	-	GCTGCAAGTTAATAAAAATAAATCCCTTCAAAGTTAGTGATCAATGCAATGAAACAATATATTTAAAAACATTTCAATTAAATTAACTAAATATAATTGGGTCTGCAGAACCTTGTTCTAAATATTATTAAATATATTGCTTAAGTCTGAAAAAAAAAAAAA	49	22	70	0	CALCR	CALCR	Insertion	Orphan_L1	None	chr3,89460825,89466856,-,L1HS	NA	Detected	chr3,89460510,+,chr7,93492306,+,	chr3,89460510,+,chr7,93492306,+,	chr3,89460511,+,chr7,93492305,+,	chr3,89460510,+,chr7,93492306,+,	7,93492306,TD2	FALSE
H2009	chr8	128119883	-	chr8	128174756	-	ACCAGGTTGC	176	20	114	0	---	---	Inversion	None	---	---	---	Detected	chr8,128119887,-,chr8,128174756,-,ACCAGGTTGCAAAG	chr8,128119883,-,chr8,128174756,-,ACCAGGTTGC	chr8,128119887,-,chr8,128174756,-,ACCAGGTTGCAAAG	chr8,128119887,-,chr8,128174756,-,ACCAGGTTGCAAAG	---	FALSE
H2009	chr8	21257473	+	chr8	21257474	-	AAAAAAGGTTGTTGAATTTTGTCAAAGGCTTTTTCTGCATCTATTGAGATAATCATGTGGTTTTTGTCTTTGGCTCTGTTTATATGCTGGATTACATTTATTGATTTGCGTATATTGAACCAGCCTTGCATCCCAGGGATGAAGCCCACTTGATCATGGTGGATAAGCTTTTGATGTGCTGCTGGATTCGGTTTGCCAGTATTTTATTGAGGATTTTTGCATCAATGTTCATCAAGGATATTGGTCTAAAATCTCTTTTTTGGTTGTGTCTCTGCCCGGCTTTGGTATCAGAATGATGCTGGCCTCATAAAATGAGTTAGGAGGATTCCCTTTTTCTATTGATTGGAATAGTTTCAGAAGGAATGGTACCAGTTCCTCCATGTACCTCTGGTAGAATTC…	16	13	57	0	---	---	Insertion	Solo_L1	AAAAAAGG	None	Inverted	Detected	---	chr8,21257473,+,chr8,21257474,-,	---	---	8,21257473,TD0	FALSE
H2009	chr8	36458103	+	chr8	36458104	-	AAAATTTGGAAACTTAGAGTATAATAAAAAAAAAAAAAAAAAAAAAAAAAAAAGAATTCAAAGAAACAAAAAAAAAAAAAAAAAAAAAAAAAAAAAAAAAAA	17	9	44	0	---	---	Insertion	---	AAAATTTGGAAA	None	NA	Not detected	---	---	---	---	---	FALSE
H2009	chr8	64208069	+	chr8	64208070	-	AGTTCTATCATTTTCTTTTTTTTTTTTTTTTTTTTTTTTTTTTTTTTTTTTTTTATTATACTCTAAGTTTTAGGGTACATGTGCACATTGTGCAGGTTAGTTACATATGTATACATGTGCCATGCTGGTGCGCTGCACCCACTAATGTGTCATCTAGCATTAGGTATATCTCCCAATGCTATCCCTCCCCTCCCCCGACCCCACCACAGTCCCCAGAGTGTGATATTCCCCTTCCTGTGTCCATGTGATCTCATTGTTCAATTCCCACCTATGAGTGAGAATATGCGGTGTTTGGTTTTTTGTTCTTGCGATAGTTTACAAATCAAAACCACTATGAGATATCATCTCACACCAGTTAGAATGGCAATCATTAAAAAGTCAGGAAACAACAGGTGCTGG…	51	22	68	0	LINC01414	LINC01414	Insertion	Solo_L1	AGTTCTATCATTTTCT	None	Inverted	Detected	---	---	---	---	8,64208069,TD0	FALSE
H2009	chr8	96138352	+	chr8	96138353	-	AAAGAACCCATGGCTTGTAGTTCTCCTTGAAGAGGTCCTTCACATCCCTTGTAAGTTGGATTCCTAGGTATTTTATTCTCTTTGAAGCCATAAAACACATGAAGAAATGCTCATCATCACTGGCCATCAGAGAAATGCAAATCAAAACCACTATGAGATATCATCTCACACCAGTTAGAATGGCAATCATTAAAAAGTCAGGAAACAACAGGTGCTGGAGAGGATGTGGAGAAATAGGAACACTTTTACACTGTTGGTGGGACTGTAAACTAGTTCAACCATTGTGGAAGTCAGTGTGGCGATTCCTCAGGGATCTAGAACTAGAAATACCATTTGACCCAGCCATCCCATTACTGGGTATATACCCAAAGGACTATAAATCATGCTGCTATAAAGACA…	54	18	62	0	---	---	Insertion	Solo_L1	AAAGAACCCATGGCT	None	Inverted	Detected	---	chr1,86679003,-,chr8,96138323,-,	---	---	8,96138352,TD0	FALSE
H2009	chr9	12600791	+	chr9	12600792	-	TGAAATAGTATTTTTTTTTTTTTTTTTTTTTTTTTTTTTTTTTTTTTTTTTATTATACTCTAAGTTTTAGGGTACATGTGCACATTGTGCAGGTTAGTTACATATGTATACATGTGCCATGCTGGTGCGCTGCACCCACTAATGTGTCATCTAGCATTAGGTATATCTCCCAATGCTATCCCTCCCCCTCCCCGACTCCCACCACAGTCCCCAGAGTGTGATATTCCCCTTCCTGTGTCCATGTGATCTCATTGTTCAATTCCCACCTATGAGTGAGAATATGCGGTGTTTGGTTTTTTGTTCTTGCGATAGTTTACTGAGAATGATGGTTTCAATTTCATCCATGTCCCTACAAAGGATATGAACTCATCATTTTTTATGGCTGCATAGTATTCCATG…	23	14	65	0	---	---	Insertion	Solo_L1	TGAAATAGTATTTTT	None	Inverted	Detected	chr7,37613254,-,chr9,12600792,-,	---	---	---	9,12600791,TD0	FALSE
H2009	chr9	21453056	+	chr9	21549868	-	---	70	17	124	0	---	MIR31HG	Deletion	None	---	---	---	Detected	chr9,21453056,+,chr9,21549868,-,	chr9,21453056,+,chr9,21549868,-,	chr9,21453058,+,chr9,21549870,-,	chr9,21453057,+,chr9,21549869,-,	---	FALSE
H2009	chr9	64104383	+	chr9	64104399	-	AAGTTTCTAAATTACAATATACCTTAATTTTTGAAATTGCATACCAGTTTTTTCATCATTATAATCAAAATATAAAGATCCTTCTGAACTATGATAATGTGATAACTGATATAATCTATCAGAGTCCTTGCATATGAAAGGAAGTGCTTTTTCCTGAGAAACTATAAAGTGATACGAATCTTAGTGGCTATAATTTGGAATAAAGAAAATATAAGAATCAAAAAAAAAAAAAAAAAACAAATTTAGAAAAAATAAAAAAATATTTAGAAGCAT	48	16	53	0	---	---	Insertion	Orphan_L1	ATTTAGAA	chr3,123871866,123871879,*,L1_curated_1	NA	Partially detected	chr3,123876435,+,chr9,64104383,+,	chr3,123876435,+,chr9,64104383,+,	chr3,123876442,+,chr9,64104376,+,	chr3,123876438,+,chr9,64104380,+,	---	FALSE
H2009	chrX	111687756	+	chrX	111687757	-	AAAAATTCACGGAGGAGGAGCCAAGATGGCCGAATAGGAACAGCTCCGGTCTACAGCTCCCAGCGTGAGCGACGCAGAAGACGGGTGATTTCTGCATTTCCATCTGAGGTACCGGGTTCATCTCACTAGGGAGTGCCAGACAGTGGGCGCAGGCCAGTGTGTGTGCGCACCGTGCGCGAGCGAGCAGCAGGCGAGGCATTGCCTCACCTGGGAAGCGCAAGGGGTCAGGGAGTTCCCTTTCCGAGTCAAAGAAAGGGGTGACGGACGCACCTGGAAAATCGGGTCACTCCCACCCGAATATTGCGCTTTTCAGACCGGCAAGAAACGGCGCACCACGAGACTATATCCCACACCTGGCTCAGAGGGTCCTACGCCCACGGAATCTCGCTGATTGCTAGC…	54	18	54	0	ALG13	ALG13	Insertion	Partnered_L1	AAAAATTCAC	chr6,2417774,2423803,-,L1HS	Simple	Detected	chr5,58384175,-,chrX,111687766,+,	---	---	---	X,111687756,TD0	FALSE
H2009	chrX	30961045	+	chrX	30961046	-	AAAAAGTTGCCCCACCCAAATCTCATATTGAACTGTAGTTCACATGATTCTCATGTGTTGTGAGAGGGACCTGGGGGTAGTTAATTGAATCATGGCGGCAGTTTCCCCAATACTTTTCTGTTAGTGAATAAGTCCTCCTGAGAGATCTGATGGTTTTATAAGGGGAAACCCTTTTCACTGGGTTCCCTCATTCTCTCTCTTGTCTGCTGCCATGTAAGATGTGCCTTTTGTCTTCTGCCATGTTTGTGAGGCCTCCCCAGCCATGTGGAACTGTGAGTCCATTAAACCTCTTTTTCTTTATACATCAAAAAAAAAAAAAAAAAAAAAAAAAA	32	17	47	0	---	---	Insertion	---	AAAAAGTTGC	None	NA	Partially detected	---	chr4,204631,+,chrX,30960998,-,	---	chr4,204580,+,chrX,30961046,-,AAAAAAAAAAAAAAAAAAAAAAAAAAAAA	---	FALSE
H2009	chrX	8844537	+	chrX	8844538	-	TTTATTTCTTTTTTTTTTTTTTTTTTTTTTTTTTTTTTATTATACTCTAAGTTTTAGGGTACATGTGCACATTGTGCAGGTTAGTTACATATGTATACATGTGCTATGCTGGTGCGCTGCACCCACTAATGTGTCAT	28	10	47	0	---	---	Insertion	Solo_L1	TTTATTTCTT	None	Simple	Detected	---	---	---	---	X,8844537,TD0	FALSE
H2009	chr1	189483370	-	chr1	190384915	+		75	7	42	0	---	BRINP3	Duplication	None	---	---	---	Not detected	---	---	---	---	---	FALSE
H2009	chr1	55717657	-	chr1	180320008	+	ATTATGATGTAATAATTATTATGTAATTGGTGATGGATGGACAGTTGCTTTGT	63	5	50	0	---	ACBD6	Duplication	None	---	---	---	Detected	chr1,55717657,-,chr1,180320008,+,ACAAAGCAACTGTCCATCCATCACCAATTACATAATAATTATTACATCATAAT	chr1,55717657,-,chr1,180320008,+,ACAAAGCAACTGTCCATCCATCACCAATTACATAATAATTATTACATCATAAT	chr1,55717657,-,chr1,180320008,+,ACAAAGCAACTGTCCATCCATCACCAATTACATAATAATTATTACATCATAAT	chr1,55717657,-,chr1,180320008,+,ACAAAGCAACTGTCCATCCATCACCAATTACATAATAATTATTACATCATAAT	---	FALSE
H2009	chr13	58170667	-	chr21	8213706	-		133	48	42	0	LINC02338	LOC100507412,RNA45SN2	Translocation	None	---	---	---	Not detected	---	---	---	---	---	FALSE
H2009	chr17	77289111	+	chr17	77493788	-		50	12	44	0	SEPTIN9	SEPTIN9	Deletion	None	---	---	---	Not detected	---	---	---	---	---	FALSE
H2009	chrX	92000530	-	chrX	92136266	+		36	7	57	0	PCDH11X	PCDH11X	Duplication	None	---	---	---	Not detected	---	---	---	---	---	FALSE
H2009	chr12	15427779	-	chr12	15427793	+	TCCTACCCATGAGCATGGAATGTTCTTCCATTTGTTTGTCTCCTCTTTTTATTTCCTTGAGCAGTGGTTTGTAGTTCTCCTTGAAGAGGTCCTTCACATCCCTTGTGTTGGATTCCTAGGTATTTTATTCTCTTTGAAGCAATTGTGAATGGGAGTTCACCCATGATCTGGCTCTCTGTTTGTCTGTTGTTGGTGTATAAGAATGCTTGTGATTTTTTGTACATTGATTTTGTATCCTGAGACTTTGCTGAAGTTGCTTATCAGCTTAAGGAGATTTTGGGCTGAGACGATGGGGTTTTCTAGATAAACAATCATGTCGCCTGCAAACAGGGACAATTTGACTTCCTCTTTCCTAATTGAATACCCTTTATTTCCCTTCTCCTGCCTGATTGCCCTGGC…	30	13	56	0	PTPRO	PTPRO	Insertion	Solo_L1	None	None	Inverted	Detected	---	chr12,15427780,+,chr12,15427781,-,	---	---	12,15427778,TD0	FALSE
H2009	chr15	20990270	-	chr15	20990285	+	GGGAGGAGCCAAGATGGCCGAATAGGAACAGCTCCGGTCTACAGCTCCCAGCGTGAGCGACGCAGAAGACGGTGATTTCTGCATTTCCATCTGAGGTACCAGGTTCATCTCACTAGGAAGTGCCAGACAGTGGTAGGCGCAGGCCGGTGTGTGTGCGCACCGTGCGCGAGCCGAAGCAGGGCGAGGCATTGCCTCACCTGGGAAGCGCAAGGGGGTCAGGGAGTTCCCTTTCCGAGTCAAAGAAAGGGGTGACGGACGCACCTGGAAAATCGAGGTCACTCCCACCCGAATATTGCGCTTTTCAGACCGGTCAGAAACGGCGCACCACGAGACTATATCCCACACCTGGCTCGGAGGGTCCTACGCCCACGGAATCTCGCTGATTGCTAGCACAGCAGT…	81	17	106	0	LINC01193	LINC01193	Insertion	Solo_L1	None	None	Inverted	Not detected	---	---	---	---	---	FALSE
H2009	chr1	192560667	-	chr13	97842797	-	CTCAAACAAATGGATATCTGTGTTAAGTTATATTAGTTCCATTTGACAATACTCTGAAGTCTATACCATCA	101	11	57	0	---	---	Translocation	None	---	---	---	Not detected	---	---	---	---	---	FALSE
H2009	chr12	121618102	+	chr12	121646143	-		41	9	52	0	---	---	Deletion	None	---	---	---	Not detected	---	---	---	---	---	FALSE
H2009	chr3	151427252	-	chr5	43742271	+	AAAAAAAAAAAAAAAAAAAAAAAAAAAAAAA	55	10	45	0	MED12L	---	Translocation	None	---	---	---	Not detected	---	---	---	---	---	FALSE
H2009	chr7	105144835	+	chr7	105299622	-		39	18	54	0	SRPK2	SRPK2	Deletion	None	---	---	---	Not detected	---	---	---	---	---	FALSE
HCC1954	chr1	190026433	+	chr1	190026434	-	AGAGATTTATATTATTCTTGTTAACTCATTCCAAGCACATATAAAACAGAGTTCAGCATAAAGTATGTACTCAATAAATATTTGTGAAGTTAATGAATAATTTCTTTAAATAGCTACATGAAAATGTAAAATGAGTAAATGATGTTCAAGATGTGATATGATATAGAATATTTAGCTCTATGAGGTTTGCATGACAAAAAAACTTAAGACTGAAATAGGAATTTTCAGGGT	81	15	59	0	---	---	Insertion	---	None	None	NA	Partially detected	---	chr1,190026423,+,chr1,190913617,-,GAG	chr1,190026423,+,chr1,190913617,-,GAG	chr1,190026429,+,chr1,190913620,-,	---	FALSE
HCC1954	chr11	36690168	+	chr11	44950563	-	---	68	12	89	0	---	TP53I11	Deletion	None	---	---	---	Detected	chr11,36690173,+,chr11,44950563,-,	chr11,36690173,+,chr11,44950563,-,	chr11,36690177,+,chr11,44950567,-,	chr11,36690175,+,chr11,44950565,-,	---	FALSE
HCC1954	chr11	39615337	+	chrX	50748747	+	---	86	12	87	0	---	SHROOM4	Translocation	None	---	---	---	Detected	chr11,39615338,+,chrX,50748746,+,	chr11,39615337,+,chrX,50748747,+,	---	chr11,39615337,+,chrX,50748747,+,	---	FALSE
HCC1954	chr11	74595069	-	chr11	74859666	+	---	129	11	94	0	POLD3	XRRA1	Duplication	None	---	---	---	Detected	---	chr11,74595067,-,chr11,74859664,+,	chr11,74595067,-,chr11,74859664,+,	chr11,74595068,-,chr11,74859665,+,	---	FALSE
HCC1954	chr11	91276485	+	chr5	104539108	+	---	121	23	81	0	---	---	Translocation	None	---	---	---	Detected	chr5,104539108,+,chr11,91276485,+,	chr5,104539108,+,chr11,91276485,+,	---	chr5,104539108,+,chr11,91276485,+,	---	FALSE
HCC1954	chr11	91577742	-	chr8	120414282	-	---	242	13	123	0	---	MRPL13	Translocation	None	---	---	---	Detected	---	chr8,120414282,-,chr11,91577742,-,	chr8,120414282,-,chr11,91577742,-,	chr8,120414282,-,chr11,91577742,-,	---	FALSE
HCC1954	chr13	54774867	+	chr13	54779997	-	---	45	9	62	0	---	---	Deletion	None	---	---	---	Detected	chr13,54774868,+,chr13,54779998,-,	chr13,54774867,+,chr13,54779997,-,	chr13,54774868,+,chr13,54779998,-,	chr13,54774867,+,chr13,54779997,-,	---	FALSE
HCC1954	chr14	81119537	+	chr14	81136116	-	---	76	14	76	0	TSHR	TSHR	Deletion	None	---	---	---	Not detected	---	---	---	---	---	TRUE
HCC1954	chr16	29704280	-	chr16	29816530	+	---	118	27	106	0	---	PAGR1	Duplication	None	---	---	---	Detected	chr16,29704278,-,chr16,29816528,+,	chr16,29704278,-,chr16,29816528,+,	chr16,29704278,-,chr16,29816528,+,	chr16,29704279,-,chr16,29816529,+,	---	FALSE
HCC1954	chr17	39090973	+	chr17	80720979	-	---	97	8	80	0	PLXDC1	RPTOR	Deletion	None	---	---	---	Detected	chr17,39090974,+,chr17,80720980,-,	chr17,39090973,+,chr17,80720979,-,	chr17,39090974,+,chr17,80720980,-,	chr17,39090973,+,chr17,80720979,-,	---	FALSE
HCC1954	chr17	72445573	+	chr17	82201641	-	---	129	32	88	0	LINC00673	CCDC57	Deletion	None	---	---	---	Detected	chr17,72445573,+,chr17,82201641,-,	chr17,72445573,+,chr17,82201641,-,	chr17,72445574,+,chr17,82201642,-,	chr17,72445573,+,chr17,82201641,-,	---	FALSE
HCC1954	chr19	37949001	+	chr19	42179851	+	---	136	12	95	0	SIPA1L3	---	Inversion	None	---	---	---	Detected	---	chr19,37949001,+,chr19,42179851,+,	chr19,37949002,+,chr19,42179850,+,	chr19,37949001,+,chr19,42179851,+,	---	FALSE
HCC1954	chr2	147926460	-	chr2	147929245	-	---	67	12	55	0	ACVR2A	ACVR2A	Inversion	None	---	---	---	Detected	chr2,147926458,-,chr2,147929247,-,	chr2,147926458,-,chr2,147929247,-,	chr2,147926458,-,chr2,147929247,-,	chr2,147926459,-,chr2,147929246,-,	---	TRUE
HCC1954	chr2	218397455	+	chr2	218397564	-	---	31	15	50	0	---	---	Deletion	None	---	---	---	Detected	chr2,218397455,+,chr2,218397566,-,CT	chr2,218397455,+,chr2,218397566,-,	chr2,218397455,+,chr2,218397564,-,	chr2,218397455,+,chr2,218397566,-,CT	---	FALSE
HCC1954	chr21	16381669	-	chr21	36609610	-	---	133	22	87	0	MIR99AHG	---	Inversion	None	---	---	---	Detected	chr21,16381669,-,chr21,36609610,-,	chr21,16381666,-,chr21,36609613,-,	chr21,16381666,-,chr21,36609613,-,	chr21,16381667,-,chr21,36609612,-,	---	FALSE
HCC1954	chr21	17366955	-	chr21	42826412	+	---	136	11	75	0	---	---	Duplication	None	---	---	---	Detected	chr21,17366953,-,chr21,42826410,+,	chr21,17366953,-,chr21,42826410,+,	chr21,17366953,-,chr21,42826410,+,	chr21,17366954,-,chr21,42826411,+,	---	FALSE
HCC1954	chr21	19016088	-	chr21	44847503	+	---	173	11	84	0	---	---	Duplication	None	---	---	---	Detected	---	chr21,19016088,-,chr21,44847503,+,	---	chr21,19016088,-,chr21,44847503,+,	---	FALSE
HCC1954	chr21	19642817	-	chr21	28154771	-	C	126	11	78	0	---	LINC01695	Inversion	None	---	---	---	Detected	chr21,19642817,-,chr21,28154771,-,C	chr21,19642817,-,chr21,28154771,-,C	chr21,19642817,-,chr21,28154771,-,C	chr21,19642817,-,chr21,28154771,-,C	---	FALSE
HCC1954	chr21	20685769	-	chr21	44757910	+	TGGCCCCCAGGAATATATATATATAT	177	14	90	0	---	---	Duplication	None	---	---	---	Detected	---	chr21,20685772,-,chr21,44757910,+,TGGCCCCCCAGGAATATATATATATATACAC	chr21,20685772,-,chr21,44757910,+,TGGCCCCCCAGGAATATATATATATATACAC	chr21,20685772,-,chr21,44757910,+,TGGCCCCCCAGGAATATATATATATATACAC	---	FALSE
HCC1954	chr21	22578772	+	chr21	27661487	-	---	128	12	85	0	---	---	Deletion	None	---	---	---	Detected	chr21,22578772,+,chr21,27661487,-,	chr21,22578772,+,chr21,27661487,-,	chr21,22578772,+,chr21,27661487,-,	chr21,22578772,+,chr21,27661487,-,	---	FALSE
HCC1954	chr21	25148534	-	chr21	30371867	+	---	97	7	91	0	---	KRTAP13-2	Duplication	None	---	---	---	Detected	chr21,25148530,-,chr21,30371863,+,	chr21,25148530,-,chr21,30371863,+,	chr21,25148530,-,chr21,30371863,+,	chr21,25148532,-,chr21,30371865,+,	---	FALSE
HCC1954	chr21	26435511	-	chr21	28333681	+	---	152	9	74	0	CYYR1-AS1	---	Duplication	None	---	---	---	Detected	chr21,26435511,-,chr21,28333681,+,	chr21,26435511,-,chr21,28333681,+,	chr21,26435511,-,chr21,28333681,+,	chr21,26435511,-,chr21,28333681,+,	---	FALSE
HCC1954	chr21	28172337	+	chr21	38629925	+	---	120	15	81	0	LINC01695	ERG	Inversion	None	---	---	---	Detected	---	chr21,28172337,+,chr21,38629925,+,	chr21,28172340,+,chr21,38629922,+,	chr21,28172338,+,chr21,38629924,+,	---	TRUE
HCC1954	chr21	29882855	+	chr21	29883056	+	---	69	4	41	0	GRIK1	GRIK1	Inversion	None	---	---	---	Detected	---	chr21,29882855,+,chr21,29883056,+,	chr21,29882862,+,chr21,29883049,+,	chr21,29882858,+,chr21,29883053,+,	---	FALSE
HCC1954	chr21	35398247	-	chr21	39523312	+	---	165	14	113	0	LOC100506403	---	Duplication	None	---	---	---	Detected	---	chr21,35398254,-,chr21,39523313,+,AAATAGAC	chr21,35398254,-,chr21,39523313,+,AAATAGAC	chr21,35398254,-,chr21,39523313,+,AAATAGAC	---	FALSE
HCC1954	chr21	38115945	+	chr21	40962382	+	C	120	7	98	0	DSCR4	---	Inversion	None	---	---	---	Detected	chr21,38115945,+,chr21,40962382,+,	chr21,38115940,+,chr21,40962387,+,	chr21,38115945,+,chr21,40962382,+,	chr21,38115942,+,chr21,40962385,+,	---	FALSE
HCC1954	chr21	41515667	-	chr21	41531491	-	---	95	7	83	0	---	---	Inversion	None	---	---	---	Detected	---	chr21,41515665,-,chr21,41531493,-,	chr21,41515665,-,chr21,41531493,-,	chr21,41515666,-,chr21,41531492,-,	---	FALSE
HCC1954	chr21	41711608	+	chr21	41713742	-	TTTGAAATACCACCTAGAGGAAGGGGTAATAGTACACCCACA	76	13	58	0	LINC00479	LINC00479	Deletion	None	---	---	---	Detected	chr21,41711608,+,chr21,41713742,-,TTTGAAATACCACCTAGAGGAAGGGGTAATAGTACACCCACA	chr21,41711608,+,chr21,41713742,-,TTTGAAATACCACCTAGAGGAAGGGGTAATAGTACACCCACA	---	---	---	FALSE
HCC1954	chr22	21953143	+	chr22	22047412	+	---	206	17	77	0	---	---	Inversion	None	---	---	---	Detected	---	chr22,21953143,+,chr22,22047412,+,	---	chr22,21953144,+,chr22,22047411,+,	---	FALSE
HCC1954	chr22	27041467	+	chr5	72761208	+	---	117	10	82	0	---	---	Translocation	None	---	---	---	Detected	---	chr5,72761205,+,chr22,27041470,+,	---	chr5,72761206,+,chr22,27041469,+,	---	FALSE
HCC1954	chr3	107417577	+	chr3	107725061	-	---	68	9	104	0	---	BBX	Deletion	None	---	---	---	Detected	---	chr3,107417577,+,chr3,107725064,-,GATA	---	chr3,107417577,+,chr3,107725064,-,GATA	---	FALSE
HCC1954	chr3	150317631	-	chr3	150323701	+	---	95	11	91	0	LINC01214	LINC01214	Duplication	None	---	---	---	Detected	---	chr3,150317628,-,chr3,150323698,+,	chr3,150317628,-,chr3,150323698,+,	chr3,150317629,-,chr3,150323699,+,	---	FALSE
HCC1954	chr3	60284446	+	chr3	60299553	-	---	57	5	76	0	FHIT	FHIT	Deletion	None	---	---	---	Detected	chr3,60284448,+,chr3,60299555,-,	chr3,60284446,+,chr3,60299553,-,	chr3,60284448,+,chr3,60299555,-,	chr3,60284447,+,chr3,60299554,-,	---	TRUE
HCC1954	chr4	139305751	+	chr5	111425717	+	---	120	16	97	0	NAA15	CAMK4	Translocation	None	---	---	---	Detected	chr4,139305752,+,chr5,111425716,+,	chr4,139305751,+,chr5,111425717,+,	chr4,139305752,+,chr5,111425716,+,	chr4,139305751,+,chr5,111425717,+,	---	FALSE
HCC1954	chr4	1663354	-	chr4	1848952	+	---	85	6	92	0	FAM53A	LETM1	Duplication	None	---	---	---	Detected	chr4,1663354,-,chr4,1848952,+,	chr4,1663353,-,chr4,1848951,+,	chr4,1663353,-,chr4,1848951,+,	chr4,1663353,-,chr4,1848951,+,	---	FALSE
HCC1954	chr4	169917779	-	chr4	169936766	-	---	60	6	73	0	LINC02275	LINC02275	Inversion	None	---	---	---	Detected	chr4,169917778,-,chr4,169936767,-,	chr4,169917778,-,chr4,169936767,-,	chr4,169917778,-,chr4,169936767,-,	chr4,169917778,-,chr4,169936767,-,	---	FALSE
HCC1954	chr4	170044336	+	chr5	2689169	-	---	393	30	91	0	---	---	Translocation	None	---	---	---	Detected	chr4,170044342,+,chr5,2689175,-,	chr4,170044336,+,chr5,2689169,-,	chr4,170044342,+,chr5,2689175,-,	chr4,170044339,+,chr5,2689172,-,	---	FALSE
HCC1954	chr4	178143749	-	chr5	111128737	-	---	101	8	89	0	---	WDR36	Translocation	None	---	---	---	Detected	chr4,178143748,-,chr5,111128738,-,	chr4,178143748,-,chr5,111128738,-,	chr4,178143748,-,chr5,111128738,-,	chr4,178143748,-,chr5,111128738,-,	---	FALSE
HCC1954	chr4	60952955	-	chr4	60954211	-	---	61	5	46	0	---	---	Inversion	None	---	---	---	Detected	---	chr4,60952952,-,chr4,60954214,-,	chr4,60952952,-,chr4,60954214,-,	---	---	FALSE
HCC1954	chr4	77972863	-	chr4	86144636	-	---	131	13	92	0	---	LOC101929064,MAPK10	Inversion	None	---	---	---	Detected	chr4,77972863,-,chr4,86144636,-,	chr4,77972862,-,chr4,86144637,-,	chr4,77972862,-,chr4,86144637,-,	chr4,77972862,-,chr4,86144637,-,	---	FALSE
HCC1954	chr5	103099776	-	chr8	120478421	+	---	233	19	87	0	GIN1	MTBP	Translocation	None	---	---	---	Detected	chr5,103099776,-,chr8,120478421,+,	chr5,103099776,-,chr8,120478421,+,	chr5,103099776,-,chr8,120478421,+,	chr5,103099776,-,chr8,120478421,+,	---	FALSE
HCC1954	chr5	104088261	-	chr5	112820277	-	---	178	23	93	0	---	APC	Inversion	None	---	---	---	Detected	chr5,104088260,-,chr5,112820278,-,	chr5,104088260,-,chr5,112820278,-,	chr5,104088260,-,chr5,112820278,-,	chr5,104088260,-,chr5,112820278,-,	---	TRUE
HCC1954	chr5	109697425	-	chr5	113132070	-	---	190	12	114	0	MAN2A1	MCC	Inversion	None	---	---	---	Detected	chr5,109697424,-,chr5,113132073,-,C	chr5,109697424,-,chr5,113132073,-,C	chr5,109697424,-,chr5,113132085,-,ACGCTTATATCCCC	chr5,109697424,-,chr5,113132073,-,C	---	FALSE
HCC1954	chr5	110035097	+	chr5	113471961	-	C	158	15	129	0	---	MCC	Deletion	None	---	---	---	Detected	chr5,110035097,+,chr5,113471961,-,C	chr5,110035097,+,chr5,113471961,-,C	chr5,110035097,+,chr5,113471961,-,C	chr5,110035097,+,chr5,113471961,-,C	---	FALSE
HCC1954	chr5	110313445	+	chr5	114620625	-	---	187	30	80	0	---	LOC101927078	Deletion	None	---	---	---	Detected	chr5,110313445,+,chr5,114620625,-,	chr5,110313445,+,chr5,114620625,-,	chr5,110313445,+,chr5,114620625,-,	chr5,110313445,+,chr5,114620625,-,	---	FALSE
HCC1954	chr5	110776618	-	chr5	114294451	-	---	191	11	135	0	---	---	Inversion	None	---	---	---	Not detected	---	---	---	---	---	FALSE
HCC1954	chr5	111944312	-	chr5	111946065	-	---	93	12	59	0	NREP,NREP-AS1	NREP,NREP-AS1	Inversion	None	---	---	---	Detected	chr5,111944311,-,chr5,111946075,-,TGTGATCAAA	chr5,111944311,-,chr5,111946069,-,	---	chr5,111944311,-,chr5,111946075,-,TGTGATCAAA	---	FALSE
HCC1954	chr5	112279210	+	chr5	112280142	+	---	79	5	48	0	EPB41L4A	EPB41L4A	Inversion	None	---	---	---	Detected	---	chr5,112279210,+,chr5,112280142,+,	---	chr5,112279210,+,chr5,112280142,+,	---	FALSE
HCC1954	chr5	115469368	-	chr8	129930477	-	---	199	43	101	0	---	FAM49B	Translocation	None	---	---	---	Not detected	---	---	---	---	---	FALSE
HCC1954	chr5	115478653	+	chr8	128191967	-	A	247	51	105	0	---	---	Translocation	None	---	---	---	Detected	chr5,115478653,+,chr8,128191967,-,A	chr5,115478653,+,chr8,128191967,-,A	chr5,115478653,+,chr8,128191967,-,A	chr5,115478653,+,chr8,128191967,-,A	---	FALSE
HCC1954	chr5	115813220	+	chr8	110523801	+	---	624	82	75	0	CDO1	---	Translocation	None	---	---	---	Detected	chr5,115813220,+,chr8,110523801,+,	chr5,115813220,+,chr8,110523801,+,	---	chr5,115813220,+,chr8,110523801,+,	---	FALSE
HCC1954	chr5	124011679	+	chr5	124012535	-	---	59	35	50	0	---	---	Deletion	None	---	---	---	Detected	chr5,124011679,+,chr5,124012535,-,	chr5,124011679,+,chr5,124012535,-,	chr5,124011680,+,chr5,124012536,-,	chr5,124011679,+,chr5,124012535,-,	---	FALSE
HCC1954	chr5	1337588	+	chr5	1337797	+	---	513	28	50	0	CLPTM1L	CLPTM1L	Inversion	None	---	---	---	Detected	---	chr5,1337588,+,chr5,1337797,+,	---	chr5,1337593,+,chr5,1337792,+,	---	FALSE
HCC1954	chr5	141501954	+	chr5	141520363	-	---	83	8	97	0	PCDHGA1,PCDHGA10,PCDHGA11,PCDHGA12,PCDHGA2,PCDHGA3,PCDHGA4,PCDHGA5,PCDHGA6,PCDHGA7,PCDHGA8,PCDHGA9,PCDHGB1,PCDHGB2,PCDHGB3,PCDHGB4,PCDHGB5,PCDHGB6,PCDHGB7,PCDHGC3,PCDHGC4,PCDHGC5	DIAPH1	Deletion	None	---	---	---	Detected	chr5,141501954,+,chr5,141520363,-,	chr5,141501954,+,chr5,141520363,-,	chr5,141501956,+,chr5,141520365,-,	chr5,141501955,+,chr5,141520364,-,	---	FALSE
HCC1954	chr5	175755570	+	chr8	116498969	+	---	411	77	85	0	---	---	Translocation	None	---	---	---	Detected	chr5,175755570,+,chr8,116498969,+,	chr5,175755570,+,chr8,116498969,+,	---	chr5,175755570,+,chr8,116498969,+,	---	FALSE
HCC1954	chr5	177098810	+	chr8	130869324	-	---	413	157	97	0	---	ADCY8	Translocation	None	---	---	---	Detected	chr5,177098810,+,chr8,130869324,-,	chr5,177098810,+,chr8,130869324,-,	chr5,177098810,+,chr8,130869324,-,	chr5,177098805,+,chr8,130869324,-,CGCCC	---	FALSE
HCC1954	chr5	177240577	-	chr8	130427617	-	---	210	43	96	0	NSD1	ASAP1	Translocation	None	---	---	---	Detected	chr5,177240574,-,chr8,130427620,-,	chr5,177240574,-,chr8,130427620,-,	---	chr5,177240575,-,chr8,130427619,-,	---	TRUE
HCC1954	chr5	179815464	+	chr5	179832114	-	---	62	7	82	0	SQSTM1	SQSTM1	Deletion	None	---	---	---	Detected	chr5,179815460,+,chr5,179832111,-,	chr5,179815460,+,chr5,179832111,-,	chr5,179815464,+,chr5,179832115,-,	chr5,179815462,+,chr5,179832113,-,	---	FALSE
HCC1954	chr5	180024921	-	chr8	130387594	+	G	208	38	104	0	RNF130	ASAP1	Translocation	None	---	---	---	Detected	chr5,180024921,-,chr8,130387594,+,GG	chr5,180024921,-,chr8,130387594,+,GG	---	chr5,180024921,-,chr8,130387594,+,GG	---	FALSE
HCC1954	chr5	181026375	-	chr8	129931899	+	---	267	39	105	0	---	FAM49B	Translocation	None	---	---	---	Detected	chr5,181026372,-,chr8,129931896,+,	chr5,181026372,-,chr8,129931896,+,	chr5,181026372,-,chr8,129931896,+,	chr5,181026373,-,chr8,129931897,+,	---	FALSE
HCC1954	chr5	181242660	+	chr8	110510787	-	---	754	175	86	0	RACK1	---	Translocation	None	---	---	---	Detected	chr5,181242663,+,chr8,110510790,-,	chr5,181242660,+,chr8,110510787,-,	---	chr5,181242661,+,chr8,110510788,-,	---	FALSE
HCC1954	chr5	2840198	+	chr8	106222455	-	---	631	190	86	0	---	---	Translocation	None	---	---	---	Detected	chr5,2840200,+,chr8,106222457,-,	chr5,2840198,+,chr8,106222455,-,	---	chr5,2840199,+,chr8,106222456,-,	---	FALSE
HCC1954	chr6	123792453	+	chr6	123792454	-	AAGGAATGGAATTCTAGGTTTTTATGGTTTTAGGTTTAACGTTTAAATCTTTAATCCATCTTGAATTGATTTTTGTATAAGGTGTAAGGAAGGGATCCAGTTTCAGCTTTCTACATATGGCTAGCCAGTTTTCCCAGCACCATTTATTAAACAGGGAATCCTTTCCCATTGCTTGTTTTTCTCAGGTTTGTCAAAGATCAGATAGTTGTAGATATGCGGCATTATTTCTGAGGGCTCTGTTCTGTTCCATTGATCTATATCTCTGTTTTGGTACCAGTACCATGCTGTTTTTGTTACTGTAGCCTTGTAGTATAGTTTGAAGTCAGGTAGTGTGATGCCTCCAGCTTTGTTCTTTTGGCTTAGGATTGACTTGGCAATGCGGGCTCTTTTTTGGTTCCA…	43	21	44	0	---	---	Insertion	Partnered_L1	AAGGAATGGAATT	chrX,11707248,11713279,+,L1HS	Inverted	Not detected	---	---	---	---	---	FALSE
HCC1954	chr6	130935043	-	chr6	139555534	+	---	117	10	92	0	EPB41L2	---	Duplication	None	---	---	---	Detected	---	chr6,130935043,-,chr6,139555534,+,	chr6,130935043,-,chr6,139555534,+,	chr6,130935043,-,chr6,139555534,+,	---	FALSE
HCC1954	chr6	89349982	+	chr6	89857565	-	---	81	11	96	0	UBE2J1	CASP8AP2	Deletion	None	---	---	---	Detected	chr6,89349984,+,chr6,89857567,-,	chr6,89349982,+,chr6,89857565,-,	chr6,89349984,+,chr6,89857567,-,	chr6,89349983,+,chr6,89857566,-,	---	FALSE
HCC1954	chr7	111082272	+	chr7	111146229	-	---	96	5	91	0	IMMP2L	IMMP2L	Deletion	None	---	---	---	Detected	---	chr7,111082268,+,chr7,111146225,-,	chr7,111082271,+,chr7,111146228,-,	chr7,111082269,+,chr7,111146226,-,	---	FALSE
HCC1954	chr8	101857895	+	chr8	101858099	+	---	117	9	48	0	NCALD	NCALD	Inversion	None	---	---	---	Detected	---	chr8,101857895,+,chr8,101858099,+,	---	chr8,101857895,+,chr8,101858099,+,	---	FALSE
HCC1954	chr8	106594366	+	chr8	118144206	+	---	680	35	86	0	OXR1	SAMD12	Inversion	None	---	---	---	Detected	---	chr8,106594366,+,chr8,118144206,+,	chr8,106594368,+,chr8,118144204,+,	chr8,106594367,+,chr8,118144205,+,	---	FALSE
HCC1954	chr8	106992630	+	chr8	132804543	-	---	247	40	82	0	---	PHF20L1	Deletion	None	---	---	---	Detected	chr8,106992630,+,chr8,132804543,-,	chr8,106992630,+,chr8,132804543,-,	chr8,106992630,+,chr8,132804543,-,	chr8,106992630,+,chr8,132804543,-,	---	FALSE
HCC1954	chr8	108808410	-	chr8	109130694	+	---	248	34	81	0	---	---	Duplication	None	---	---	---	Detected	chr8,108808410,-,chr8,109130694,+,	chr8,108808410,-,chr8,109130694,+,	---	chr8,108808410,-,chr8,109130694,+,	---	FALSE
HCC1954	chr8	110521710	-	chr8	129831744	+	---	619	80	104	0	---	---	Duplication	None	---	---	---	Detected	chr8,110521709,-,chr8,129831743,+,	chr8,110521709,-,chr8,129831743,+,	chr8,110521709,-,chr8,129831743,+,	chr8,110521709,-,chr8,129831743,+,	---	FALSE
HCC1954	chr8	112009720	-	chr8	112018943	-	---	224	38	75	0	---	---	Inversion	None	---	---	---	Detected	chr8,112009720,-,chr8,112018943,-,	chr8,112009715,-,chr8,112018948,-,	chr8,112009715,-,chr8,112018948,-,	chr8,112009717,-,chr8,112018946,-,	---	FALSE
HCC1954	chr8	117970620	+	chr8	123295413	-	---	469	36	86	0	EXT1	---	Deletion	None	---	---	---	Detected	chr8,117970620,+,chr8,123295413,-,	chr8,117970620,+,chr8,123295413,-,	chr8,117970621,+,chr8,123295414,-,	chr8,117970620,+,chr8,123295413,-,	---	TRUE
HCC1954	chr8	122702718	+	chr8	122703433	-	---	135	13	57	0	---	---	Deletion	None	---	---	---	Detected	---	chr8,122702718,+,chr8,122703433,-,	chr8,122702719,+,chr8,122703434,-,	chr8,122702718,+,chr8,122703433,-,	---	FALSE
HCC1954	chr8	127918162	-	chr8	129855220	+	---	273	62	85	0	PVT1	FAM49B	Duplication	None	---	---	---	Detected	chr8,127918161,-,chr8,129855220,+,	chr8,127918158,-,chr8,129855217,+,	chr8,127918158,-,chr8,129855217,+,	chr8,127918159,-,chr8,129855218,+,	---	FALSE
HCC1954	chr8	128200722	-	chr8	128204724	+	---	167	49	56	0	---	---	Duplication	None	---	---	---	Detected	chr8,128200722,-,chr8,128204724,+,	chr8,128200720,-,chr8,128204722,+,	---	chr8,128200721,-,chr8,128204723,+,	---	FALSE
HCC1954	chr8	129328840	+	chr8	129332889	+	---	160	28	77	0	---	---	Inversion	None	---	---	---	Detected	chr8,129328841,+,chr8,129332888,+,	chr8,129328840,+,chr8,129332889,+,	---	chr8,129328840,+,chr8,129332889,+,	---	FALSE
HCC1954	chr8	129863382	-	chr8	131431747	+	---	181	69	93	0	FAM49B	---	Duplication	None	---	---	---	Detected	---	chr8,129863381,-,chr8,131431746,+,	chr8,129863381,-,chr8,131431746,+,	chr8,129863381,-,chr8,131431746,+,	---	FALSE
HCC1954	chr8	43799848	-	chr8	43800297	-	AGGATATTTGGTTTACCCACAGCTCTCAATGGGCTCCCAAACTTCTCTTCAGAGATTCTCTAAAGAGAGTGTTTCAATCTGCGGAATCA	66	9	49	0	---	---	Inversion	None	---	---	---	Not detected	---	---	---	---	---	FALSE
HCC1954	chr8	67698678	+	chr8	67706853	-	---	82	11	66	0	CPA6	CPA6	Deletion	None	---	---	---	Detected	chr8,67698678,+,chr8,67706853,-,	chr8,67698678,+,chr8,67706853,-,	chr8,67698678,+,chr8,67706853,-,	chr8,67698678,+,chr8,67706853,-,	---	FALSE
HCC1954	chr8	71218551	-	chr8	105594714	+	---	146	21	92	0	EYA1	ZFPM2	Duplication	None	---	---	---	Detected	chr8,71218546,-,chr8,105594709,+,	chr8,71218546,-,chr8,105594709,+,	chr8,71218546,-,chr8,105594709,+,	chr8,71218548,-,chr8,105594711,+,	---	FALSE
HCC1954	chr8	76532215	+	chr8	76535303	-	---	92	7	64	0	---	---	Deletion	None	---	---	---	Detected	chr8,76532215,+,chr8,76535303,-,	chr8,76532215,+,chr8,76535303,-,	chr8,76532215,+,chr8,76535303,-,	chr8,76532215,+,chr8,76535303,-,	---	FALSE
HCC1954	chr8	84482139	+	chr8	84739908	-	TTTTACATGTTT	115	10	84	0	RALYL	RALYL	Deletion	None	---	---	---	Detected	chr8,84482139,+,chr8,84739908,-,TTTTACATGTTT	chr8,84482139,+,chr8,84739908,-,TTTTACATGTTT	chr8,84482139,+,chr8,84739908,-,TTTTACATGTTT	chr8,84482139,+,chr8,84739908,-,TTTTACATGTTT	---	FALSE
HCC1954	chr8	87660100	-	chr8	87660816	-	---	70	17	53	0	---	---	Inversion	None	---	---	---	Detected	---	chr8,87660096,-,chr8,87660820,-,	chr8,87660096,-,chr8,87660820,-,	chr8,87660098,-,chr8,87660818,-,	---	FALSE
HCC1954	chr8	92583619	+	chr8	92583757	-	CATGTC	139	10	41	0	LOC102724710	LOC102724710	Deletion	None	---	---	---	Detected	---	---	---	chr8,92583619,+,chr8,92583757,-,CATGTC	---	FALSE
HCC1954	chr9	3197053	-	chr9	3206737	-	C	257	18	67	0	LINC01231	---	Inversion	None	---	---	---	Detected	---	chr9,3197053,-,chr9,3206737,-,C	chr9,3197053,-,chr9,3206737,-,C	chr9,3197053,-,chr9,3206737,-,C	---	FALSE
HCC1954	chrX	100073479	+	chrX	100079839	-	---	47	12	75	0	---	---	Deletion	None	---	---	---	Detected	chrX,100073479,+,chrX,100079844,-,TTAAT	chrX,100073479,+,chrX,100079844,-,TTAAT	chrX,100073479,+,chrX,100079844,-,TTAAT	chrX,100073479,+,chrX,100079844,-,TTAAT	---	FALSE
HCC1954	chrX	45620038	-	chrX	50355012	+	---	142	10	84	0	---	---	Duplication	None	---	---	---	Detected	---	chrX,45620037,-,chrX,50355011,+,	chrX,45620037,-,chrX,50355011,+,	chrX,45620037,-,chrX,50355011,+,	---	FALSE
HCC1954	chrX	63573971	+	chrX	63574498	-	---	47	13	35	0	---	---	Deletion	None	---	---	---	Detected	chrX,63573971,+,chrX,63574498,-,	chrX,63573971,+,chrX,63574498,-,	chrX,63573976,+,chrX,63574503,-,	chrX,63573973,+,chrX,63574500,-,	---	FALSE
HCC1954	chrX	82805008	+	chrX	82806293	-	---	106	11	180	0	---	---	Deletion	None	---	---	---	Not detected	---	---	---	---	---	FALSE
HCC1954	chr1	10600870	+	chr1	10600999	-	---	56	8	44	0	PEX14	PEX14	Deletion	None	---	---	---	Detected	---	chr1,10600870,+,chr1,10600999,-,	---	---	---	FALSE
HCC1954	chr1	174102995	-	chr1	174115902	-	---	105	9	77	0	---	---	Inversion	None	---	---	---	Detected	---	chr1,174102995,-,chr1,174115908,-,AGATGCC	chr1,174102995,-,chr1,174115908,-,GGCATCT	chr1,174102995,-,chr1,174115908,-,AGATGCC	---	FALSE
HCC1954	chr1	226446815	+	chr5	114268808	-	---	153	9	79	0	---	---	Translocation	None	---	---	---	Detected	---	chr1,226446815,+,chr5,114268808,-,	chr1,226446819,+,chr5,114268812,-,	chr1,226446817,+,chr5,114268810,-,	---	FALSE
HCC1954	chr1	6063395	+	chr1	6064534	-	---	44	8	57	0	KCNAB2	KCNAB2	Deletion	None	---	---	---	Detected	chr1,6063395,+,chr1,6064534,-,	chr1,6063395,+,chr1,6064534,-,	chr1,6063399,+,chr1,6064538,-,	chr1,6063397,+,chr1,6064536,-,	---	FALSE
HCC1954	chr10	15917830	+	chr10	15918390	-	---	68	11	64	0	---	---	Deletion	None	---	---	---	Not detected	---	---	---	---	---	FALSE
HCC1954	chr10	4814543	-	chr10	56895011	+	TTTAGCACTTGTTTAATTGTGAAGTAGCTGACTC	100	9	76	0	---	---	Duplication	None	---	---	---	Detected	chr10,4814543,-,chr10,56895011,+,TTTAGCACTTGTTTAATTGTGAAGTAGCTGACTC	chr10,4814543,-,chr10,56895011,+,TTTAGCACTTGTTTAATTGTGAAGTAGCTGACTC	chr10,4814543,-,chr10,56895011,+,TTTAGCACTTGTTTAATTGTGAAGTAGCTGACTC	chr10,4814543,-,chr10,56895011,+,TTTAGCACTTGTTTAATTGTGAAGTAGCTGACTC	---	FALSE
HCC1954	chr11	101927907	-	chr11	101928442	-	---	96	15	42	0	CEP126	CEP126	Inversion	None	---	---	---	Detected	---	chr11,101927905,-,chr11,101928444,-,	chr11,101927905,-,chr11,101928444,-,	chr11,101927906,-,chr11,101928443,-,	---	FALSE
HCC1954	chr11	23782552	+	chr11	25874516	-	---	53	16	80	0	---	---	Deletion	None	---	---	---	Detected	chr11,23782552,+,chr11,25874516,-,	chr11,23782552,+,chr11,25874516,-,	chr11,23782553,+,chr11,25874517,-,	chr11,23782552,+,chr11,25874516,-,	---	FALSE
HCC1954	chr11	69636831	+	chr8	126981791	-	---	466	48	108	0	---	---	Translocation	None	---	---	---	Detected	---	chr8,126981791,-,chr11,69636831,+,	---	---	---	FALSE
HCC1954	chr11	69794535	+	chr5	117541615	+	C	255	99	72	0	---	LINC00992	Translocation	None	---	---	---	Detected	chr5,117541596,+,chr11,69794535,+,CGTATATTATACATGC	chr5,117541614,+,chr11,69794535,+,	---	chr5,117541596,+,chr11,69794535,+,GCATGTATAATATACG	---	FALSE
HCC1954	chr11	91028702	-	chr11	91824997	-	CTTTCAAAGTTGGAATAAGCCCAGAGAGGTAAAATACTATACTTAAGT	132	14	75	0	---	---	Inversion	None	---	---	---	Detected	---	chr11,91028689,-,chr11,91824997,-,CTTTCAAAGTTGGGGAATAAGCCCAGAGAGGTAAAATACTA	chr11,91028701,-,chr11,91824996,-,	---	---	FALSE
HCC1954	chr11	91625142	+	chr5	114206063	-	---	141	14	88	0	---	---	Translocation	None	---	---	---	Detected	chr5,114206066,-,chr11,91625145,+,	chr5,114206063,-,chr11,91625142,+,	chr5,114206063,-,chr11,91625142,+,	chr5,114206064,-,chr11,91625143,+,	---	FALSE
HCC1954	chr11	94448334	-	chr11	94463321	-	---	261	43	79	0	MRE11	MRE11	Inversion	None	---	---	---	Detected	chr11,94448334,-,chr11,94463321,-,	chr11,94448333,-,chr11,94463322,-,	chr11,94448333,-,chr11,94463322,-,	chr11,94448333,-,chr11,94463322,-,	---	FALSE
HCC1954	chr11	97164198	-	chr8	128022276	+	---	252	41	95	0	---	PVT1	Translocation	None	---	---	---	Detected	chr8,128022276,+,chr11,97164198,-,	chr8,128022276,+,chr11,97164198,-,	chr8,128022276,+,chr11,97164198,-,	chr8,128022276,+,chr11,97164198,-,	---	FALSE
HCC1954	chr12	42737024	-	chr22	21908323	-	---	258	13	91	0	---	---	Translocation	None	---	---	---	Detected	---	chr12,42737021,-,chr22,21908326,-,	chr12,42737021,-,chr22,21908326,-,	chr12,42737022,-,chr22,21908325,-,	---	FALSE
HCC1954	chr12	57534983	-	chr12	57785910	+	---	108	13	98	0	DCTN2	TSFM	Duplication	None	---	---	---	Detected	chr12,57534983,-,chr12,57785910,+,	chr12,57534982,-,chr12,57785909,+,	chr12,57534982,-,chr12,57785909,+,	chr12,57534982,-,chr12,57785909,+,	---	FALSE
HCC1954	chr12	9032054	+	chr12	9032320	+	---	55	5	61	0	---	---	Inversion	None	---	---	---	Detected	---	chr12,9032054,+,chr12,9032320,+,	---	chr12,9032056,+,chr12,9032318,+,	---	FALSE
HCC1954	chr12	98647234	+	chr12	98897273	-	---	53	8	89	0	APAF1	ANKS1B	Deletion	None	---	---	---	Detected	chr12,98647234,+,chr12,98897273,-,	chr12,98647234,+,chr12,98897273,-,	chr12,98647234,+,chr12,98897273,-,	chr12,98647234,+,chr12,98897273,-,	---	FALSE
HCC1954	chr13	48180210	+	chr13	48182798	-	---	42	9	57	0	---	---	Deletion	None	---	---	---	Detected	chr13,48180211,+,chr13,48182799,-,	chr13,48180210,+,chr13,48182798,-,	chr13,48180211,+,chr13,48182799,-,	chr13,48180210,+,chr13,48182798,-,	---	FALSE
HCC1954	chr14	36877350	+	chr4	61298213	+	AACAGATATGAGTTTATTACAGGTAAATTCATATTAACTCTATC	98	10	65	0	SLC25A21	ADGRL3	Translocation	None	---	---	---	Not detected	---	---	---	---	---	FALSE
HCC1954	chr15	20636306	-	chr19	45431741	-	GTC	221	17	195	0	---	ERCC1	Translocation	None	---	---	---	Not detected	---	---	---	---	---	FALSE
HCC1954	chr15	24791621	-	chr15	24793103	-	---	50	14	48	0	---	---	Inversion	None	---	---	---	Detected	chr15,24791621,-,chr15,24793103,-,	chr15,24791618,-,chr15,24793106,-,	chr15,24791618,-,chr15,24793106,-,	chr15,24791619,-,chr15,24793105,-,	---	FALSE
HCC1954	chr15	96167273	-	chr15	96526136	+	ATGTTATTTAGTCCCAAGTAGCTGGGACTAATAGACAGA	123	15	80	0	NR2F2-AS1	---	Duplication	None	---	---	---	Detected	chr15,96167273,-,chr15,96526136,+,ATGTTATTTAGTCCCAAGTAGCTGGGACTAATAGACAGA	chr15,96167273,-,chr15,96526136,+,ATGTTATTTAGTCCCAAGTAGCTGGGACTAATAGACAGA	chr15,96167273,-,chr15,96526136,+,ATGTTATTTAGTCCCAAGTAGCTGGGACTAATAGACAGA	chr15,96167273,-,chr15,96526136,+,ATGTTATTTAGTCCCAAGTAGCTGGGACTAATAGACAGA	---	FALSE
HCC1954	chr17	27031014	+	chr17	27032010	-	---	106	26	79	0	---	---	Deletion	None	---	---	---	Detected	---	chr17,27031014,+,chr17,27032010,-,	chr17,27031016,+,chr17,27032012,-,	---	---	FALSE
HCC1954	chr17	39095063	-	chr17	72446975	-	---	101	11	88	0	PLXDC1	LINC00673	Inversion	None	---	---	---	Detected	chr17,39095063,-,chr17,72446975,-,	chr17,39095063,-,chr17,72446975,-,	chr17,39095063,-,chr17,72446975,-,	chr17,39095063,-,chr17,72446975,-,	---	FALSE
HCC1954	chr17	59683889	+	chr17	59827927	-	---	75	7	78	0	CLTC	VMP1	Deletion	None	---	---	---	Detected	chr17,59683889,+,chr17,59827927,-,	chr17,59683889,+,chr17,59827927,-,	chr17,59683892,+,chr17,59827930,-,	chr17,59683890,+,chr17,59827928,-,	---	TRUE
HCC1954	chr18	29980190	+	chr18	29980191	-	ATTTATATGATTATATATCTTTTTTTTTTTTTTTTTTTTTTTTTAATTATTATTATTATTATACTTTAAGTTTTAGGGTACATGTGCACATTGTGCAGGTTAGTTACATATGTATACATGTGCCATGCTGGTGCGCTGCACCCACTAACGTGTCATCTAGCATTAGATATATCTCCCAATGCTATCCCTCCCCACTCCCCTGACCCCACCACAGTCCCCAGAGTGTGATATTCCCTGCCTGTGTCCATGTGATCTCATTGTTCAATTCCCACCTATGAGTGAGAATATGTGGTGTTTGGTTTTTTGTTCTTGCGATAGTTTACTGAGAATGATGGTTTCCAATTTCATCCATGTCCCTACAAAGGACATGAACTCATCATTTTTATGGCTGCATAGTAT…	49	8	41	0	---	---	Insertion	Solo_L1	ATTTATATGATTATATATCT	None	Simple	Not detected	---	---	---	---	---	FALSE
HCC1954	chr19	1814598	-	chr19	2209141	+	---	93	17	94	0	---	DOT1L	Duplication	None	---	---	---	Detected	chr19,1814595,-,chr19,2209139,+,	chr19,1814595,-,chr19,2209139,+,	chr19,1814595,-,chr19,2209139,+,	chr19,1814596,-,chr19,2209140,+,	---	FALSE
HCC1954	chr19	6625640	+	chr19	6625641	-	TCCCAAATTCATTAAGACAAAAATAAGCTATTCTACACAAAAGACACACTAAAGAAAGTTAAAGGAAATCCAAAGAGTGACAGAATATATTTGCAATACACCTAACATGCAACAAAATTAAGTATTCTGAATAATGAT	34	10	55	0	---	---	Insertion	---	TCCCAAA	None	NA	Partially detected	---	chr8,99080251,+,chr19,6625647,+,	---	chr8,99080251,+,chr19,6625647,+,	---	FALSE
HCC1954	chr2	139962780	+	chr8	123005857	+	---	170	10	89	0	---	---	Translocation	None	---	---	---	Detected	---	chr2,139962780,+,chr8,123005857,+,	chr2,139962780,+,chr8,123005857,+,	chr2,139962780,+,chr8,123005857,+,	---	FALSE
HCC1954	chr2	147963147	+	chr4	173308202	-	---	129	17	85	0	ORC4	GALNT7	Translocation	None	---	---	---	Detected	chr2,147963147,+,chr4,173308202,-,	chr2,147963147,+,chr4,173308202,-,	chr2,147963148,+,chr4,173308203,-,	chr2,147963147,+,chr4,173308202,-,	---	FALSE
HCC1954	chr21	14518321	-	chr21	35990233	-	---	90	18	90	0	SAMSN1	LOC101928269	Inversion	None	---	---	---	Detected	chr21,14518321,-,chr21,35990233,-,	chr21,14518319,-,chr21,35990235,-,	chr21,14518319,-,chr21,35990235,-,	chr21,14518320,-,chr21,35990234,-,	---	FALSE
HCC1954	chr21	17386863	-	chr21	17534330	-	---	167	14	82	0	---	CXADR	Inversion	None	---	---	---	Detected	chr21,17386863,-,chr21,17534330,-,	chr21,17386860,-,chr21,17534333,-,	chr21,17386860,-,chr21,17534333,-,	chr21,17386861,-,chr21,17534332,-,	---	FALSE
HCC1954	chr21	19168651	+	chr21	25605605	-	---	162	20	82	0	---	MRPL39	Deletion	None	---	---	---	Detected	chr21,19168651,+,chr21,25605607,-,T	chr21,19168651,+,chr21,25605607,-,T	chr21,19168651,+,chr21,25605607,-,T	chr21,19168651,+,chr21,25605607,-,T	---	FALSE
HCC1954	chr21	19850388	+	chr21	29914244	-	---	104	12	85	0	---	GRIK1	Deletion	None	---	---	---	Detected	chr21,19850388,+,chr21,29914244,-,	chr21,19850388,+,chr21,29914244,-,	chr21,19850389,+,chr21,29914245,-,	chr21,19850388,+,chr21,29914244,-,	---	FALSE
HCC1954	chr21	20686884	+	chr21	37300726	+	TCTTTGGCAAA	156	10	76	0	---	---	Inversion	None	---	---	---	Detected	---	---	chr21,20686884,+,chr21,37300726,+,TTTGCCAAAGA	chr21,20686884,+,chr21,37300726,+,TCTTTGGCAAA	---	FALSE
HCC1954	chr21	22796242	+	chr21	41699083	+	---	138	16	77	0	---	---	Inversion	None	---	---	---	Detected	chr21,22796223,+,chr21,41699080,+,ACAGCTGGGCAGCAGGGTGCT	chr21,22796223,+,chr21,41699080,+,ACAGCTGGGCAGCAGGGTGCT	chr21,22796223,+,chr21,41699080,+,AGCACCCTGCTGCCCAGCTGT	chr21,22796223,+,chr21,41699080,+,ACAGCTGGGCAGCAGGGTGCT	---	FALSE
HCC1954	chr21	24406918	-	chr21	42809213	+	TTAATATAC	116	14	94	0	---	---	Duplication	None	---	---	---	Detected	chr21,24406918,-,chr21,42809213,+,TTAATATAC	chr21,24406918,-,chr21,42809213,+,TTAATATAC	chr21,24406918,-,chr21,42809213,+,TTAATATAC	chr21,24406918,-,chr21,42809213,+,TTAATATAC	---	FALSE
HCC1954	chr21	26732527	+	chr21	37286066	-	---	156	23	97	0	---	---	Deletion	None	---	---	---	Detected	chr21,26732527,+,chr21,37286066,-,	chr21,26732527,+,chr21,37286066,-,	chr21,26732532,+,chr21,37286071,-,	chr21,26732529,+,chr21,37286068,-,	---	FALSE
HCC1954	chr21	28690187	-	chr21	29435098	-	---	95	11	93	0	---	---	Inversion	None	---	---	---	Detected	chr21,28690187,-,chr21,29435098,-,	chr21,28690187,-,chr21,29435098,-,	chr21,28690187,-,chr21,29435098,-,	chr21,28690187,-,chr21,29435098,-,	---	FALSE
HCC1954	chr21	30756647	+	chr21	43329476	+	---	102	6	79	0	---	LINC00322	Inversion	None	---	---	---	Detected	chr21,30756647,+,chr21,43329476,+,	chr21,30756647,+,chr21,43329476,+,	chr21,30756648,+,chr21,43329475,+,	chr21,30756647,+,chr21,43329476,+,	---	FALSE
HCC1954	chr21	32573948	-	chr21	38019282	-	---	159	13	139	0	C21orf59-TCP10L,TCP10L	---	Inversion	None	---	---	---	Detected	chr21,32573945,-,chr21,38019285,-,	chr21,32573945,-,chr21,38019285,-,	chr21,32573945,-,chr21,38019285,-,	chr21,32573946,-,chr21,38019284,-,	---	FALSE
HCC1954	chr21	35822382	+	chr21	44497616	-	---	132	13	81	0	---	---	Deletion	None	---	---	---	Detected	chr21,35822382,+,chr21,44497616,-,	chr21,35822382,+,chr21,44497616,-,	chr21,35822382,+,chr21,44497616,-,	chr21,35822382,+,chr21,44497616,-,	---	FALSE
HCC1954	chr21	38349889	+	chr21	44849329	+	---	133	8	97	0	---	---	Inversion	None	---	---	---	Detected	---	chr21,38349889,+,chr21,44849329,+,	chr21,38349891,+,chr21,44849327,+,	chr21,38349890,+,chr21,44849328,+,	---	FALSE
HCC1954	chr22	41237955	-	chr22	41519682	+	TAC	100	17	83	0	CHADL	ACO2	Duplication	None	---	---	---	Detected	chr22,41237955,-,chr22,41519682,+,TAC	chr22,41237955,-,chr22,41519682,+,TAC	chr22,41237955,-,chr22,41519682,+,TAC	chr22,41237955,-,chr22,41519682,+,TAC	---	FALSE
HCC1954	chr3	150323234	-	chr3	150462051	+	---	126	9	127	0	LINC01214	TSC22D2	Duplication	None	---	---	---	Detected	chr3,150323226,-,chr3,150462043,+,	chr3,150323233,-,chr3,150462050,+,	chr3,150323233,-,chr3,150462050,+,	chr3,150323233,-,chr3,150462050,+,	---	FALSE
HCC1954	chr3	197859658	-	chr3	197949906	+	---	147	16	82	0	LRCH3	IQCG	Duplication	None	---	---	---	Detected	chr3,197859658,-,chr3,197949906,+,	chr3,197859658,-,chr3,197949906,+,	chr3,197859658,-,chr3,197949906,+,	chr3,197859658,-,chr3,197949906,+,	---	FALSE
HCC1954	chr3	2419479	+	chr3	2428666	-	---	56	9	79	0	CNTN4	CNTN4	Deletion	None	---	---	---	Detected	chr3,2419479,+,chr3,2428666,-,	chr3,2419479,+,chr3,2428666,-,	chr3,2419481,+,chr3,2428668,-,	chr3,2419480,+,chr3,2428667,-,	---	FALSE
HCC1954	chr4	148397398	+	chr4	149337900	-	---	96	23	96	0	NR3C2	---	Deletion	None	---	---	---	Detected	chr4,148397398,+,chr4,149337900,-,	chr4,148397398,+,chr4,149337900,-,	chr4,148397398,+,chr4,149337900,-,	chr4,148397398,+,chr4,149337900,-,	---	FALSE
HCC1954	chr4	154038193	-	chr8	112742610	-	---	149	42	80	0	---	CSMD3	Translocation	None	---	---	---	Detected	chr4,154038191,-,chr8,112742612,-,	chr4,154038191,-,chr8,112742612,-,	chr4,154038191,-,chr8,112742612,-,	chr4,154038192,-,chr8,112742611,-,	---	TRUE
HCC1954	chr4	157705505	-	chr5	63720358	-	---	147	38	73	0	---	---	Translocation	None	---	---	---	Detected	chr4,157705505,-,chr5,63720358,-,	chr4,157705505,-,chr5,63720358,-,	chr4,157705505,-,chr5,63720360,-,	chr4,157705505,-,chr5,63720358,-,	---	FALSE
HCC1954	chr4	178151260	+	chr4	178151283	+	---	52	7	46	0	---	---	Inversion	None	---	---	---	Detected	---	---	---	chr4,178151260,+,chr4,178151278,+,TATT	---	FALSE
HCC1954	chr4	4500727	+	chr4	4799074	-	---	80	8	82	0	STX18	---	Deletion	None	---	---	---	Detected	chr4,4500730,+,chr4,4799077,-,	chr4,4500727,+,chr4,4799074,-,	chr4,4500730,+,chr4,4799077,-,	chr4,4500728,+,chr4,4799075,-,	---	FALSE
HCC1954	chr4	91372070	+	chr4	91381700	-	---	71	11	79	0	CCSER1	CCSER1	Deletion	None	---	---	---	Detected	chr4,91372070,+,chr4,91381702,-,T	chr4,91372070,+,chr4,91381702,-,T	chr4,91372070,+,chr4,91381702,-,T	chr4,91372070,+,chr4,91381702,-,T	---	FALSE
HCC1954	chr5	103554144	-	chr5	113728857	-	---	135	12	97	0	NUDT12	---	Inversion	None	---	---	---	Detected	chr5,103554144,-,chr5,113728857,-,	chr5,103554144,-,chr5,113728857,-,	chr5,103554144,-,chr5,113728857,-,	chr5,103554144,-,chr5,113728857,-,	---	FALSE
HCC1954	chr5	110084090	+	chr5	110084977	-	---	79	24	36	0	---	---	Deletion	None	---	---	---	Detected	chr5,110084090,+,chr5,110084977,-,	chr5,110084090,+,chr5,110084977,-,	chr5,110084092,+,chr5,110084979,-,	chr5,110084091,+,chr5,110084978,-,	---	FALSE
HCC1954	chr5	110794497	-	chr5	116881593	+	---	180	11	89	0	---	---	Duplication	None	---	---	---	Detected	---	chr5,110794494,-,chr5,116881590,+,	chr5,110794494,-,chr5,116881590,+,	chr5,110794495,-,chr5,116881591,+,	---	FALSE
HCC1954	chr5	115470479	+	chr8	118186730	-	---	376	42	102	0	---	SAMD12	Translocation	None	---	---	---	Detected	chr5,115470481,+,chr8,118186732,-,	chr5,115470479,+,chr8,118186730,-,	chr5,115470481,+,chr8,118186732,-,	chr5,115470480,+,chr8,118186731,-,	---	FALSE
HCC1954	chr5	115479402	-	chr8	129929740	+	GTTAGAAATACCTAGCATTTACTAGC	197	46	142	0	---	FAM49B	Translocation	None	---	---	---	Detected	chr5,115479402,-,chr8,129929740,+,GTTAGAAATACCTAGCATTTACTAGC	chr5,115479402,-,chr8,129929740,+,GTTAGAAATACCTAGCATTTACTAGC	chr5,115479402,-,chr8,129929740,+,GTTAGAAATACCTAGCATTTACTAGC	chr5,115479402,-,chr8,129929740,+,GTTAGAAATACCTAGCATTTACTAGC	---	FALSE
HCC1954	chr5	115496512	-	chr8	118201568	+	---	388	62	89	0	---	SAMD12	Translocation	None	---	---	---	Detected	chr5,115496508,-,chr8,118201564,+,	chr5,115496508,-,chr8,118201564,+,	chr5,115496508,-,chr8,118201564,+,	chr5,115496510,-,chr8,118201566,+,	---	FALSE
HCC1954	chr5	115516481	+	chr5	115516801	-	AGACACTACATTGTATTTAATCATGCCTTCTTACTCGAACAGTTTATCAGTC	188	21	42	0	---	---	Deletion	None	---	---	---	Not detected	---	---	---	---	---	FALSE
HCC1954	chr5	115814317	-	chr8	128198023	+	---	275	59	80	0	CDO1	---	Translocation	None	---	---	---	Detected	chr5,115814317,-,chr8,128198023,+,	chr5,115814317,-,chr8,128198023,+,	chr5,115814317,-,chr8,128198023,+,	chr5,115814317,-,chr8,128198023,+,	---	FALSE
HCC1954	chr5	116694336	-	chr5	117391211	-	---	140	10	87	0	---	---	Inversion	None	---	---	---	Detected	chr5,116694336,-,chr5,117391211,-,	chr5,116694333,-,chr5,117391214,-,	chr5,116694333,-,chr5,117391214,-,	chr5,116694334,-,chr5,117391213,-,	---	FALSE
HCC1954	chr5	1337618	-	chr5	115482580	-	---	579	35	116	0	CLPTM1L	---	Inversion	None	---	---	---	Detected	---	chr5,1337618,-,chr5,115482580,-,	chr5,1337618,-,chr5,115482580,-,	chr5,1337618,-,chr5,115482580,-,	---	FALSE
HCC1954	chr5	176914466	-	chr8	127053472	+	---	553	110	79	0	UIMC1	---	Translocation	None	---	---	---	Detected	chr5,176914466,-,chr8,127053472,+,	chr5,176914466,-,chr8,127053472,+,	chr5,176914466,-,chr8,127053472,+,	chr5,176914466,-,chr8,127053472,+,	---	FALSE
HCC1954	chr5	177227889	-	chr8	129337487	-	---	291	29	90	0	NSD1	---	Translocation	None	---	---	---	Detected	---	chr5,177227881,-,chr8,129337494,-,	---	---	---	TRUE
HCC1954	chr5	177241068	-	chr8	110527029	-	---	642	40	99	0	NSD1	---	Translocation	None	---	---	---	Detected	---	chr5,177241065,-,chr8,110527032,-,	chr5,177241065,-,chr8,110527032,-,	chr5,177241066,-,chr8,110527031,-,	---	TRUE
HCC1954	chr5	180026708	+	chr8	129852896	+	---	242	40	106	0	RNF130	FAM49B	Translocation	None	---	---	---	Detected	chr5,180026708,+,chr8,129852896,+,	chr5,180026708,+,chr8,129852896,+,	---	chr5,180026709,+,chr8,129852895,+,	---	FALSE
HCC1954	chr5	181026384	-	chr5	181026887	-	---	234	53	55	0	---	---	Inversion	None	---	---	---	Detected	---	chr5,181026383,-,chr5,181026888,-,	chr5,181026383,-,chr5,181026888,-,	chr5,181026383,-,chr5,181026888,-,	---	FALSE
HCC1954	chr5	181243763	+	chr8	110881702	-	---	490	179	99	0	RACK1	---	Translocation	None	---	---	---	Detected	chr5,181243763,+,chr8,110881702,-,	chr5,181243763,+,chr8,110881702,-,	chr5,181243767,+,chr8,110881706,-,	chr5,181243765,+,chr8,110881704,-,	---	FALSE
HCC1954	chr5	1974318	+	chr8	106243143	+	---	392	178	82	0	---	---	Translocation	None	---	---	---	Detected	chr5,1974322,+,chr8,106243139,+,	chr5,1974318,+,chr8,106243143,+,	---	chr5,1974320,+,chr8,106243141,+,	---	FALSE
HCC1954	chr5	3209104	+	chr8	118792431	+	---	359	158	85	0	---	---	Translocation	None	---	---	---	Detected	chr5,3209105,+,chr8,118792430,+,	chr5,3209104,+,chr8,118792431,+,	---	chr5,3209104,+,chr8,118792431,+,	---	FALSE
HCC1954	chr6	63291728	-	chr6	63404345	+	---	128	10	92	0	LGSN	---	Duplication	None	---	---	---	Detected	chr6,63291728,-,chr6,63404344,+,TA	chr6,63291728,-,chr6,63404344,+,TA	chr6,63291728,-,chr6,63404344,+,TA	chr6,63291728,-,chr6,63404344,+,TA	---	FALSE
HCC1954	chr7	30297355	-	chr7	30986081	+	---	227	14	161	0	ZNRF2	---	Duplication	None	---	---	---	Detected	---	chr7,30297355,-,chr7,30986081,+,	chr7,30297355,-,chr7,30986081,+,	chr7,30297355,-,chr7,30986081,+,	---	FALSE
HCC1954	chr7	736053	+	chr7	1493797	-	---	167	21	125	0	DNAAF5	INTS1	Deletion	None	---	---	---	Detected	chr7,736053,+,chr7,1493797,-,	chr7,736053,+,chr7,1493797,-,	chr7,736054,+,chr7,1493798,-,	chr7,736053,+,chr7,1493797,-,	---	FALSE
HCC1954	chr8	107007509	+	chr8	129912347	+	---	216	38	85	0	---	FAM49B	Inversion	None	---	---	---	Detected	chr8,107007509,+,chr8,129912347,+,	chr8,107007509,+,chr8,129912347,+,	---	chr8,107007510,+,chr8,129912346,+,	---	FALSE
HCC1954	chr8	108808735	+	chr8	108808886	-	---	163	34	45	0	---	---	Deletion	None	---	---	---	Detected	chr8,108808736,+,chr8,108808886,-,	chr8,108808736,+,chr8,108808886,-,	chr8,108808736,+,chr8,108808886,-,	chr8,108808736,+,chr8,108808886,-,	---	FALSE
HCC1954	chr8	112298720	+	chr8	112299020	-	---	207	25	30	0	CSMD3	CSMD3	Deletion	None	---	---	---	Detected	---	chr8,112298720,+,chr8,112299020,-,	chr8,112298722,+,chr8,112299022,-,	chr8,112298721,+,chr8,112299021,-,	---	TRUE
HCC1954	chr8	116297520	+	chr8	116309935	-	---	139	23	125	0	LINC00536	LINC00536	Deletion	None	---	---	---	Detected	chr8,116297520,+,chr8,116309935,-,	chr8,116297520,+,chr8,116309935,-,	chr8,116297520,+,chr8,116309935,-,	chr8,116297520,+,chr8,116309935,-,	---	FALSE
HCC1954	chr8	123295222	+	chr8	123295288	-	CGCACCTGGCCGCATTCATTGTTTTTTGTATGTTAAATCATCCTTGCACTCCAGAAATAAATCCCACTTGGTCGTGGTATGTAGTAATTTTAAAGCATTGTTGAATTCTGTTGGCTAGTATTTTGTTAAGGATTTTCACTTCAGTGTC	181	33	51	0	---	---	Insertion	Solo_L1	None	None	Simple	Partially detected	chr5,175976560,-,chr8,123295288,-,	---	chr5,175976560,-,chr8,123295288,-,	---	---	FALSE
HCC1954	chr8	128205962	-	chr8	129330874	+	---	232	61	86	0	---	---	Duplication	None	---	---	---	Detected	chr8,128205962,-,chr8,129330864,+,AGATAAATACA	chr8,128205962,-,chr8,129330876,+,CA	chr8,128205962,-,chr8,129330864,+,AGATAAATACA	chr8,128205962,-,chr8,129330864,+,AGATAAATACA	---	FALSE
HCC1954	chr8	129869596	+	chr8	130380089	-	---	196	67	87	0	FAM49B	ASAP1	Deletion	None	---	---	---	Detected	chr8,129869596,+,chr8,130380089,-,	chr8,129869596,+,chr8,130380089,-,	---	chr8,129869596,+,chr8,130380089,-,	---	FALSE
HCC1954	chr8	131430579	-	chr8	132807136	+	---	168	64	82	0	---	PHF20L1	Duplication	None	---	---	---	Not detected	---	---	---	---	---	FALSE
HCC1954	chr8	81093521	+	chr8	106051930	-	---	166	13	87	0	PAG1	ZFPM2-AS1	Deletion	None	---	---	---	Detected	---	chr8,81093521,+,chr8,106051930,-,AG	chr8,81093521,+,chr8,106051930,-,AG	chr8,81093521,+,chr8,106051930,-,AG	---	FALSE
HCC1954	chr8	84992239	+	chr8	87874878	-	---	134	8	91	0	---	---	Deletion	None	---	---	---	Detected	chr8,84992241,+,chr8,87874880,-,	chr8,84992239,+,chr8,87874878,-,	chr8,84992241,+,chr8,87874880,-,	chr8,84992240,+,chr8,87874879,-,	---	FALSE
HCC1954	chr9	2616302	-	chr9	2628682	-	A	224	12	88	0	VLDLR-AS1	VLDLR	Inversion	None	---	---	---	Detected	---	chr9,2616302,-,chr9,2628682,-,A	chr9,2616302,-,chr9,2628682,-,T	chr9,2616302,-,chr9,2628682,-,A	---	FALSE
HCC1954	chrX	54850055	-	chrX	56453078	-	GAAGCTTATTTTTTAAATTTG	116	6	97	0	---	---	Inversion	None	---	---	---	Not detected	---	---	---	---	---	FALSE
HCC1954	chr1	181111933	-	chr11	95113134	+	---	285	31	79	0	---	ENDOD1	Translocation	None	---	---	---	Detected	chr1,181111933,-,chr11,95113134,+,	chr1,181111932,-,chr11,95113133,+,	---	chr1,181111932,-,chr11,95113133,+,	---	FALSE
HCC1954	chr1	4609374	-	chr3	135297804	-	GG	77	7	80	0	---	---	Translocation	None	---	---	---	Detected	chr1,4609374,-,chr3,135297804,-,GG	chr1,4609374,-,chr3,135297804,-,GG	chr1,4609374,-,chr3,135297804,-,CC	chr1,4609374,-,chr3,135297804,-,GG	---	FALSE
HCC1954	chr1	51440911	-	chr1	51681215	+	---	118	9	106	0	EPS15	OSBPL9	Duplication	None	---	---	---	Detected	chr1,51440908,-,chr1,51681212,+,	chr1,51440908,-,chr1,51681212,+,	chr1,51440908,-,chr1,51681212,+,	chr1,51440909,-,chr1,51681213,+,	---	TRUE
HCC1954	chr10	69515266	-	chr10	69855709	+	---	71	10	80	0	---	COL13A1	Duplication	None	---	---	---	Detected	chr10,69515264,-,chr10,69855707,+,	chr10,69515264,-,chr10,69855707,+,	chr10,69515264,-,chr10,69855707,+,	chr10,69515265,-,chr10,69855708,+,	---	FALSE
HCC1954	chr11	50147405	-	chr20	31269133	+	T	145	10	168	0	---	---	Translocation	None	---	---	---	Detected	chr11,50147405,-,chr20,31269133,+,T	chr11,50147405,-,chr20,31269133,+,T	chr11,50147405,-,chr20,31269133,+,T	chr11,50147405,-,chr20,31269133,+,T	---	FALSE
HCC1954	chr11	69159431	-	chr8	106603277	-	---	726	59	81	0	LOC338694,SMIM38	OXR1	Translocation	None	---	---	---	Detected	chr8,106603278,-,chr11,69159429,-,	chr8,106603277,-,chr11,69159430,-,	chr8,106603277,-,chr11,69159430,-,	chr8,106603277,-,chr11,69159430,-,	---	FALSE
HCC1954	chr11	91029350	+	chr11	91029351	-	ATAGACAATCCCTGTCTCCATTAAAACTTCTGATTACTTAATTTTTCTGTATAAATACAAATAAGATTTAATACTAATTATCTGTCTAGTTTTTAGATTGTTATTCTACAAAATAACCCTGGATAGTTCTTTATTCCTATAACATGCTGTAGAAGATCATCTTCCTGAAGTAGTCTAATTACAATATTAGATCATCAGTGCCCTCAACTATTTGCTTTCCCCCTTCTCTTTGTTCCTCTCACACATACATAAATAAAATGGCAATAGGAATACCTTGAAGATTCTTTTAGCTTGCATTATATTTTCTTATATTTTTATATATGTATACCTACATCTGTGTGTGTGTGTTTTAAACCATTCAGCATTCATACACTCTATCTTATAT	78	31	43	0	---	---	Insertion	---	None	None	NA	Partially detected	---	chr11,91029430,-,chr11,91824857,-,CT	chr11,91029430,-,chr11,91824860,-,CT	chr11,91029430,-,chr11,91824857,-,CT	---	FALSE
HCC1954	chr11	91368899	-	chr5	102783181	-	---	120	11	114	0	---	PAM	Translocation	None	---	---	---	Detected	chr5,102783181,-,chr11,91368899,-,	chr5,102783181,-,chr11,91368899,-,	chr5,102783181,-,chr11,91368899,-,	chr5,102783182,-,chr11,91368898,-,	---	FALSE
HCC1954	chr11	91976839	-	chr8	106319631	+	---	226	25	82	0	---	OXR1	Translocation	None	---	---	---	Detected	chr8,106319627,+,chr11,91976835,-,	chr8,106319627,+,chr11,91976835,-,	chr8,106319631,+,chr11,91976839,-,	chr8,106319629,+,chr11,91976837,-,	---	FALSE
HCC1954	chr11	94452708	+	chr5	63720470	+	---	223	37	75	0	MRE11	---	Translocation	None	---	---	---	Detected	chr5,63720468,+,chr11,94452710,+,	chr5,63720468,+,chr11,94452710,+,	---	chr5,63720469,+,chr11,94452709,+,	---	FALSE
HCC1954	chr11	97168538	+	chr8	129308254	-	---	118	31	85	0	---	---	Translocation	None	---	---	---	Detected	chr8,129308254,-,chr11,97168538,+,	chr8,129308254,-,chr11,97168538,+,	chr8,129308254,-,chr11,97168538,+,	chr8,129308254,-,chr11,97168538,+,	---	FALSE
HCC1954	chr12	45374653	+	chr20	61583779	+	---	184	85	99	0	ANO6	CDH4	Translocation	None	---	---	---	Not detected	---	---	---	---	---	FALSE
HCC1954	chr12	98892210	+	chr12	98981191	-	AAA	59	9	88	0	ANKS1B	ANKS1B	Deletion	None	---	---	---	Detected	chr12,98892210,+,chr12,98981194,-,AAACA	chr12,98892210,+,chr12,98981194,-,AAACA	chr12,98892210,+,chr12,98981194,-,AAACA	chr12,98892210,+,chr12,98981194,-,AAACA	---	FALSE
HCC1954	chr13	104166323	+	chr13	104166487	-	---	42	10	50	0	---	---	Deletion	None	---	---	---	Detected	chr13,104166325,+,chr13,104166489,-,	chr13,104166323,+,chr13,104166487,-,	chr13,104166323,+,chr13,104166487,-,	chr13,104166324,+,chr13,104166488,-,	---	FALSE
HCC1954	chr14	37225348	-	chr8	129650394	+	---	182	14	110	0	MIPOL1	CCDC26	Translocation	None	---	---	---	Detected	---	chr8,129650394,+,chr14,37225348,-,	chr8,129650394,+,chr14,37225348,-,	chr8,129650394,+,chr14,37225348,-,	---	FALSE
HCC1954	chr15	24791910	+	chr15	24794386	-	---	61	13	60	0	---	---	Deletion	None	---	---	---	Detected	chr15,24791911,+,chr15,24794387,-,	chr15,24791910,+,chr15,24794386,-,	chr15,24791911,+,chr15,24794387,-,	chr15,24791910,+,chr15,24794386,-,	---	FALSE
HCC1954	chr15	25701747	-	chr15	25730019	-	---	92	5	83	0	ATP10A	ATP10A	Inversion	None	---	---	---	Detected	chr15,25701747,-,chr15,25730019,-,	chr15,25701745,-,chr15,25730021,-,	chr15,25701745,-,chr15,25730021,-,	chr15,25701746,-,chr15,25730020,-,	---	FALSE
HCC1954	chr15	27434566	+	chr15	27435606	+	---	113	26	54	0	GABRG3	GABRG3	Inversion	None	---	---	---	Detected	chr15,27434566,+,chr15,27435606,+,	chr15,27434566,+,chr15,27435606,+,	---	chr15,27434568,+,chr15,27435604,+,	---	FALSE
HCC1954	chr15	35040978	-	chr19	35049503	-	---	136	10	93	0	---	HPN	Translocation	None	---	---	---	Detected	---	chr15,35040978,-,chr19,35049503,-,	chr15,35040978,-,chr19,35049503,-,	chr15,35040978,-,chr19,35049503,-,	---	FALSE
HCC1954	chr17	27031126	+	chr17	27032323	+	---	107	24	82	0	---	---	Inversion	None	---	---	---	Detected	chr17,27031126,+,chr17,27032323,+,	chr17,27031126,+,chr17,27032323,+,	---	chr17,27031127,+,chr17,27032322,+,	---	FALSE
HCC1954	chr17	28625063	+	chr8	78431630	-	---	170	20	104	0	KIAA0100	---	Translocation	None	---	---	---	Detected	chr8,78431631,-,chr17,28625064,+,	chr8,78431630,-,chr17,28625063,+,	chr8,78431630,-,chr17,28625063,+,	chr8,78431630,-,chr17,28625063,+,	---	FALSE
HCC1954	chr17	39448521	+	chr17	42947296	+	---	93	9	93	0	MED1	---	Inversion	None	---	---	---	Detected	chr17,39448521,+,chr17,42947296,+,	chr17,39448521,+,chr17,42947296,+,	chr17,39448522,+,chr17,42947295,+,	chr17,39448521,+,chr17,42947296,+,	---	FALSE
HCC1954	chr19	29807941	-	chr19	41940911	-	---	139	7	99	0	---	---	Inversion	None	---	---	---	Detected	chr19,29807940,-,chr19,41940912,-,	chr19,29807940,-,chr19,41940912,-,	chr19,29807940,-,chr19,41940912,-,	chr19,29807940,-,chr19,41940912,-,	---	FALSE
HCC1954	chr19	47575521	-	chr2	151799362	+	---	168	10	92	0	---	ARL5A	Translocation	None	---	---	---	Detected	---	chr2,151799359,+,chr19,47575518,-,	chr2,151799362,+,chr19,47575521,-,	chr2,151799360,+,chr19,47575519,-,	---	FALSE
HCC1954	chr19	9496381	+	chr19	15382106	+	A	96	5	71	0	ZNF560	AKAP8L	Inversion	None	---	---	---	Detected	---	---	---	chr19,9496381,+,chr19,15382106,+,A	---	FALSE
HCC1954	chr20	1230777	-	chr4	20372344	+	---	123	19	76	0	RAD21L1	SLIT2	Translocation	None	---	---	---	Detected	chr4,20372343,+,chr20,1230776,-,	chr4,20372343,+,chr20,1230776,-,	---	chr4,20372343,+,chr20,1230776,-,	---	FALSE
HCC1954	chr20	144299	-	chr20	11850175	+	---	96	22	86	0	DEFB126	LINC00687	Duplication	None	---	---	---	Detected	chr20,144299,-,chr20,11850175,+,	chr20,144299,-,chr20,11850175,+,	chr20,144299,-,chr20,11850175,+,	chr20,144299,-,chr20,11850175,+,	---	FALSE
HCC1954	chr20	29028205	-	chr8	43800606	+	---	181	10	193	0	---	---	Translocation	None	---	---	---	Detected	chr8,43800604,+,chr20,29028203,-,	chr8,43800604,+,chr20,29028203,-,	---	chr8,43800605,+,chr20,29028204,-,	---	FALSE
HCC1954	chr21	14800153	+	chr21	17723518	+	---	114	8	80	0	---	---	Inversion	None	---	---	---	Detected	chr21,14800155,+,chr21,17723516,+,	chr21,14800153,+,chr21,17723518,+,	chr21,14800155,+,chr21,17723516,+,	chr21,14800154,+,chr21,17723517,+,	---	FALSE
HCC1954	chr21	17686250	-	chr21	44666925	+	---	177	10	113	0	---	KRTAP12-2,TSPEAR	Duplication	None	---	---	---	Detected	---	chr21,17686249,-,chr21,44666924,+,	chr21,17686249,-,chr21,44666924,+,	chr21,17686249,-,chr21,44666924,+,	---	FALSE
HCC1954	chr21	19171778	-	chr21	42512677	+	---	148	11	73	0	---	SLC37A1	Duplication	None	---	---	---	Detected	---	chr21,19171776,-,chr21,42512675,+,	chr21,19171776,-,chr21,42512675,+,	chr21,19171777,-,chr21,42512676,+,	---	FALSE
HCC1954	chr21	19881510	-	chr21	32461556	+	T	121	9	97	0	---	EVA1C	Duplication	None	---	---	---	Detected	---	chr21,19881510,-,chr21,32461556,+,T	chr21,19881510,-,chr21,32461556,+,T	chr21,19881510,-,chr21,32461556,+,T	---	FALSE
HCC1954	chr21	20695288	+	chr21	26875989	+	---	130	10	86	0	---	---	Inversion	None	---	---	---	Detected	chr21,20695288,+,chr21,26875989,+,	chr21,20695288,+,chr21,26875989,+,	---	chr21,20695289,+,chr21,26875988,+,	---	FALSE
HCC1954	chr21	24457359	+	chr21	28087191	-	TACCTAGGTATTTCTTTTCACTGTTGCTTTTAAAAATA	97	10	98	0	LINC01684	LINC01697	Deletion	None	---	---	---	Detected	---	chr21,24457359,+,chr21,28087191,-,TACCTAGGTATTTCTTTTCACTGTTGCTTTAAAAAATA	chr21,24457359,+,chr21,28087195,-,TACCTAGGTATTTCTTTTCACTGTTGCTTTAAAAAATA	chr21,24457359,+,chr21,28087191,-,TACCTAGGTATTTCTTTTCACTGTTGCTTTAAAAAATA	---	FALSE
HCC1954	chr21	25857227	+	chr21	32134980	-	---	106	15	87	0	---	---	Deletion	None	---	---	---	Detected	---	chr21,25857227,+,chr21,32134980,-,	chr21,25857228,+,chr21,32134981,-,	chr21,25857227,+,chr21,32134980,-,	---	FALSE
HCC1954	chr21	26733941	+	chr21	37329390	+	TACATGTATAAAATATATATATATGTATAAAATGTATAAAATATATTATATATAATATATATATTATATAATATATATTA	114	9	89	0	---	---	Inversion	None	---	---	---	Not detected	---	---	---	---	---	FALSE
HCC1954	chr21	28980059	-	chr21	31223129	-	---	136	28	95	0	LTN1	TIAM1	Inversion	None	---	---	---	Detected	chr21,28980058,-,chr21,31223130,-,	chr21,28980058,-,chr21,31223130,-,	chr21,28980058,-,chr21,31223130,-,	chr21,28980058,-,chr21,31223130,-,	---	FALSE
HCC1954	chr21	30992545	+	chr21	39251232	-	A	143	8	87	0	---	BRWD1	Deletion	None	---	---	---	Detected	chr21,30992545,+,chr21,39251232,-,A	chr21,30992545,+,chr21,39251232,-,A	chr21,30992545,+,chr21,39251232,-,A	chr21,30992545,+,chr21,39251232,-,A	---	FALSE
HCC1954	chr21	32574220	+	chr21	41338537	-	---	174	9	141	0	C21orf59-TCP10L,TCP10L	FAM3B	Deletion	None	---	---	---	Detected	---	chr21,32574220,+,chr21,41338537,-,	chr21,32574220,+,chr21,41338537,-,	chr21,32574220,+,chr21,41338537,-,	---	FALSE
HCC1954	chr21	36121752	+	chr21	42626522	+	---	149	9	84	0	LOC100133286	---	Inversion	None	---	---	---	Detected	---	chr21,36121752,+,chr21,42626522,+,	---	chr21,36121752,+,chr21,42626522,+,	---	FALSE
HCC1954	chr21	38012534	+	chr21	38591514	-	ATATCACTGCTAAATATATTTACTTTTTTTAGCTTATATAGATAAGCTA	125	12	89	0	---	ERG	Deletion	None	---	---	---	Detected	chr21,38012534,+,chr21,38591514,-,ATATCACTGCTAAATATATTTACTTTTTTTTAGCTTATATAGATAAGCTA	---	---	chr21,38012534,+,chr21,38591514,-,ATATCACTGCTAAATATATTTACTTTTTTTTAGCTTATATAGATAAGCTA	---	TRUE
HCC1954	chr21	41711607	+	chr21	41713654	-	---	74	7	57	0	LINC00479	LINC00479	Deletion	None	---	---	---	Not detected	---	---	---	---	---	FALSE
HCC1954	chr22	36441363	-	chr22	36443944	-	---	83	6	54	0	---	---	Inversion	None	---	---	---	Detected	chr22,36441363,-,chr22,36443950,-,TCTT	chr22,36441363,-,chr22,36443950,-,TCTT	chr22,36441363,-,chr22,36443950,-,AAGA	chr22,36441363,-,chr22,36443950,-,TCTT	---	FALSE
HCC1954	chr3	101850383	-	chr3	101944899	+	---	107	14	84	0	NFKBIZ	LINC02085	Duplication	None	---	---	---	Detected	---	chr3,101850382,-,chr3,101944898,+,	chr3,101850382,-,chr3,101944898,+,	chr3,101850382,-,chr3,101944898,+,	---	FALSE
HCC1954	chr3	61008753	+	chr3	61069793	-	---	73	6	84	0	FHIT	FHIT	Deletion	None	---	---	---	Detected	chr3,61008753,+,chr3,61069793,-,	chr3,61008753,+,chr3,61069793,-,	chr3,61008755,+,chr3,61069795,-,	chr3,61008754,+,chr3,61069794,-,	---	TRUE
HCC1954	chr4	156895290	-	chr4	169692317	+	---	120	45	101	0	PDGFC	CLCN3	Duplication	None	---	---	---	Detected	chr4,156895290,-,chr4,169692317,+,	chr4,156895290,-,chr4,169692317,+,	chr4,156895290,-,chr4,169692317,+,	chr4,156895290,-,chr4,169692317,+,	---	FALSE
HCC1954	chr4	157719772	+	chr4	165535069	-	---	109	40	76	0	---	---	Deletion	None	---	---	---	Detected	chr4,157719771,+,chr4,165535069,-,AT	chr4,157719771,+,chr4,165535069,-,AT	chr4,157719771,+,chr4,165535069,-,AT	---	---	FALSE
HCC1954	chr4	169701274	-	chr8	113525671	-	---	299	32	99	0	CLCN3	---	Translocation	None	---	---	---	Detected	chr4,169701272,-,chr8,113525673,-,	chr4,169701268,-,chr8,113525677,-,	chr4,169701268,-,chr8,113525677,-,	chr4,169701270,-,chr8,113525675,-,	---	FALSE
HCC1954	chr4	169955316	-	chr5	500040	-	---	530	30	67	0	LINC02275	SLC9A3	Translocation	None	---	---	---	Detected	---	chr4,169955315,-,chr5,500041,-,	chr4,169955315,-,chr5,500041,-,	chr4,169955315,-,chr5,500041,-,	---	FALSE
HCC1954	chr4	171576020	-	chr4	171627489	+	---	92	5	97	0	---	LINC02174	Duplication	None	---	---	---	Detected	chr4,171576018,-,chr4,171627487,+,	chr4,171576018,-,chr4,171627487,+,	chr4,171576018,-,chr4,171627487,+,	chr4,171576019,-,chr4,171627488,+,	---	FALSE
HCC1954	chr4	20687792	+	chr4	89123630	+	---	78	8	69	0	---	---	Inversion	None	---	---	---	Detected	chr4,20687792,+,chr4,89123630,+,	chr4,20687792,+,chr4,89123630,+,	---	chr4,20687792,+,chr4,89123630,+,	---	FALSE
HCC1954	chr4	47292589	-	chr4	47294198	-	---	96	6	72	0	GABRB1	GABRB1	Inversion	None	---	---	---	Detected	chr4,47292589,-,chr4,47294198,-,	chr4,47292586,-,chr4,47294201,-,	chr4,47292586,-,chr4,47294201,-,	chr4,47292587,-,chr4,47294200,-,	---	FALSE
HCC1954	chr4	87140307	+	chr4	122817132	-	---	96	13	101	0	AFF1	---	Deletion	None	---	---	---	Detected	chr4,87140307,+,chr4,122817132,-,	chr4,87140307,+,chr4,122817132,-,	chr4,87140307,+,chr4,122817132,-,	chr4,87140307,+,chr4,122817132,-,	---	TRUE
HCC1954	chr5	101306275	-	chr5	112522767	-	---	133	10	167	0	---	---	Inversion	None	---	---	---	Detected	---	chr5,101306273,-,chr5,112522769,-,	chr5,101306273,-,chr5,112522769,-,	chr5,101306274,-,chr5,112522768,-,	---	FALSE
HCC1954	chr5	103842364	-	chr5	114089650	+	---	150	11	91	0	---	---	Duplication	None	---	---	---	Detected	---	chr5,103842363,-,chr5,114089649,+,	chr5,103842363,-,chr5,114089649,+,	chr5,103842363,-,chr5,114089649,+,	---	FALSE
HCC1954	chr5	109772095	+	chr5	111180035	-	---	162	21	102	0	MAN2A1	---	Deletion	None	---	---	---	Detected	chr5,109772099,+,chr5,111180038,-,	chr5,109772096,+,chr5,111180035,-,	chr5,109772099,+,chr5,111180038,-,	chr5,109772097,+,chr5,111180036,-,	---	FALSE
HCC1954	chr5	110356699	+	chr5	116635347	+	---	183	24	112	0	---	---	Inversion	None	---	---	---	Detected	chr5,110356699,+,chr5,116635347,+,	chr5,110356699,+,chr5,116635347,+,	chr5,110356701,+,chr5,116635345,+,	chr5,110356700,+,chr5,116635346,+,	---	FALSE
HCC1954	chr5	110835672	+	chr5	112138007	+	---	118	7	114	0	---	---	Inversion	None	---	---	---	Detected	chr5,110835674,+,chr5,112138005,+,	chr5,110835672,+,chr5,112138007,+,	---	chr5,110835673,+,chr5,112138006,+,	---	FALSE
HCC1954	chr5	115471822	-	chr5	181032097	+	---	368	35	111	0	---	---	Duplication	None	---	---	---	Detected	chr5,115471820,-,chr5,181032095,+,	chr5,115471820,-,chr5,181032095,+,	---	chr5,115471821,-,chr5,181032096,+,	---	FALSE
HCC1954	chr5	115480171	+	chr8	130388800	-	---	216	40	112	0	---	ASAP1	Translocation	None	---	---	---	Detected	chr5,115480171,+,chr8,130388800,-,	chr5,115480171,+,chr8,130388800,-,	---	chr5,115480171,+,chr8,130388800,-,	---	FALSE
HCC1954	chr5	115501580	+	chr5	180015152	+	---	278	59	93	0	---	RNF130	Inversion	None	---	---	---	Detected	chr5,115501580,+,chr5,180015152,+,	chr5,115501580,+,chr5,180015152,+,	---	chr5,115501580,+,chr5,180015152,+,	---	FALSE
HCC1954	chr5	115817048	+	chr8	129868795	-	---	270	61	81	0	---	FAM49B	Translocation	None	---	---	---	Detected	chr5,115817048,+,chr8,129868795,-,	chr5,115817048,+,chr8,129868795,-,	chr5,115817049,+,chr8,129868796,-,	chr5,115817048,+,chr8,129868795,-,	---	FALSE
HCC1954	chr5	1326309	+	chr5	115489493	+	---	570	40	112	0	CLPTM1L	---	Inversion	None	---	---	---	Detected	chr5,1326309,+,chr5,115489493,+,	chr5,1326309,+,chr5,115489493,+,	chr5,1326313,+,chr5,115489489,+,	chr5,1326311,+,chr5,115489491,+,	---	FALSE
HCC1954	chr5	175909638	+	chr8	118040383	-	---	424	28	112	0	---	EXT1	Translocation	None	---	---	---	Not detected	---	---	---	---	---	TRUE
HCC1954	chr5	176949452	+	chr8	125028271	+	---	413	25	74	0	UIMC1	WASHC5	Translocation	None	---	---	---	Detected	---	chr5,176949452,+,chr8,125028271,+,	chr5,176949455,+,chr8,125028268,+,	chr5,176949453,+,chr8,125028270,+,	---	FALSE
HCC1954	chr5	177228173	+	chr5	177251059	+	---	305	36	105	0	NSD1	NSD1	Inversion	None	---	---	---	Detected	chr5,177228173,+,chr5,177251059,+,	chr5,177228173,+,chr5,177251059,+,	---	chr5,177228173,+,chr5,177251059,+,	---	TRUE
HCC1954	chr5	179985497	-	chr8	98872981	-	---	297	111	121	0	RNF130	STK3	Translocation	None	---	---	---	Detected	---	---	chr5,179985497,-,chr8,98872981,-,	chr5,179985497,-,chr8,98872981,-,	---	FALSE
HCC1954	chr5	180081546	-	chr8	128189771	+	---	252	56	91	0	---	---	Translocation	None	---	---	---	Detected	chr5,180081545,-,chr8,128189770,+,	chr5,180081545,-,chr8,128189770,+,	chr5,180081545,-,chr8,128189770,+,	chr5,180081545,-,chr8,128189770,+,	---	FALSE
HCC1954	chr5	181245382	-	chr8	125761677	+	AC	344	28	86	0	---	---	Translocation	None	---	---	---	Detected	---	chr5,181245385,-,chr8,125761677,+,ACCAGC	---	chr5,181245385,-,chr8,125761677,+,ACCAGC	---	FALSE
HCC1954	chr5	2407642	-	chr8	107005364	-	---	414	33	94	0	---	---	Translocation	None	---	---	---	Detected	chr5,2407642,-,chr8,107005364,-,	chr5,2407642,-,chr8,107005364,-,	chr5,2407642,-,chr8,107005371,-,CATATAC	chr5,2407642,-,chr8,107005364,-,	---	FALSE
HCC1954	chr5	3153657	+	chr8	110429897	+	---	378	41	97	0	---	---	Translocation	None	---	---	---	Detected	chr5,3153659,+,chr8,110429895,+,	chr5,3153657,+,chr8,110429897,+,	chr5,3153659,+,chr8,110429895,+,	chr5,3153658,+,chr8,110429896,+,	---	FALSE
HCC1954	chr5	63955326	+	chr5	63975137	-	---	123	41	115	0	---	---	Deletion	None	---	---	---	Detected	chr5,63955326,+,chr5,63975137,-,	chr5,63955326,+,chr5,63975137,-,	chr5,63955326,+,chr5,63975137,-,	chr5,63955326,+,chr5,63975137,-,	---	FALSE
HCC1954	chr6	10975243	+	chr6	10979613	-	TTT	75	8	65	0	---	---	Deletion	None	---	---	---	Detected	chr6,10975243,+,chr6,10979613,-,TTT	chr6,10975243,+,chr6,10979613,-,TTT	chr6,10975243,+,chr6,10979613,-,TTT	chr6,10975243,+,chr6,10979613,-,TTT	---	FALSE
HCC1954	chr6	125877559	-	chr6	125999323	+	---	125	13	98	0	NCOA7	TRMT11	Duplication	None	---	---	---	Detected	chr6,125877556,-,chr6,125999320,+,	chr6,125877556,-,chr6,125999320,+,	chr6,125877556,-,chr6,125999320,+,	chr6,125877557,-,chr6,125999321,+,	---	FALSE
HCC1954	chr6	130936565	-	chr8	56530874	-	---	118	14	92	0	EPB41L2	LINC00968,LOC101929415	Translocation	None	---	---	---	Detected	---	chr6,130936563,-,chr8,56530876,-,	chr6,130936563,-,chr8,56530876,-,	chr6,130936564,-,chr8,56530875,-,	---	FALSE
HCC1954	chr6	34555617	+	chr6	34644913	-	---	92	21	84	0	SPDEF	ILRUN	Deletion	None	---	---	---	Detected	chr6,34555617,+,chr6,34644913,-,	chr6,34555617,+,chr6,34644913,-,	chr6,34555619,+,chr6,34644915,-,	chr6,34555618,+,chr6,34644914,-,	---	FALSE
HCC1954	chr6	63362493	+	chr6	63362684	+	ATTA	84	5	56	0	---	---	Inversion	None	---	---	---	Detected	---	chr6,63362493,+,chr6,63362684,+,ATTA	---	chr6,63362493,+,chr6,63362684,+,ATTA	---	FALSE
HCC1954	chr6	71184788	+	chr6	71187338	-	---	56	9	71	0	---	---	Deletion	None	---	---	---	Detected	chr6,71184791,+,chr6,71187341,-,	chr6,71184788,+,chr6,71187338,-,	chr6,71184791,+,chr6,71187341,-,	chr6,71184789,+,chr6,71187339,-,	---	FALSE
HCC1954	chr8	106097493	-	chr8	109016309	+	---	188	36	85	0	---	---	Duplication	None	---	---	---	Detected	---	chr8,106097490,-,chr8,109016306,+,	chr8,106097490,-,chr8,109016306,+,	chr8,106097491,-,chr8,109016307,+,	---	FALSE
HCC1954	chr8	106820640	-	chr8	130377479	-	AGGCTGGAGTGCAATGGTGCGATCTCATCTCACCGCAACCTCTGCCTCCCGGCTTCAAACGATTCTCCTGCCTCAGCCTCCCAAGTATGTGGGATTACAAGCGCCTGCCACCACACCCAGCTAATTTATTTTATTTATTTATTTATTTATTTTGAGACAGAGTCTTGCTCTGTTGCCAGGCTGGAGTGCTGTGGCGCAATCTT	506	39	87	0	---	ASAP1	Insertion	Alu	None	None	NA	Partially detected	---	---	chr8,130376952,+,chr8,130377478,-,	---	---	FALSE
HCC1954	chr8	107025465	-	chr8	129922909	-	---	234	45	83	0	---	FAM49B	Inversion	None	---	---	---	Detected	chr8,107025462,-,chr8,129922912,-,	chr8,107025462,-,chr8,129922912,-,	chr8,107025462,-,chr8,129922912,-,	chr8,107025463,-,chr8,129922911,-,	---	FALSE
HCC1954	chr8	108809214	+	chr8	123537874	+	A	268	33	75	0	---	FBXO32	Inversion	None	---	---	---	Detected	chr8,108809214,+,chr8,123537874,+,A	chr8,108809214,+,chr8,123537874,+,A	---	chr8,108809214,+,chr8,123537874,+,A	---	FALSE
HCC1954	chr8	110527753	+	chr8	118187583	+	---	699	48	91	0	---	SAMD12	Inversion	None	---	---	---	Detected	---	chr8,110527749,+,chr8,118187584,+,ACA	---	chr8,110527749,+,chr8,118187584,+,ACA	---	FALSE
HCC1954	chr8	112319851	+	chr8	112320215	-	---	236	21	45	0	CSMD3	CSMD3	Deletion	None	---	---	---	Detected	---	chr8,112319851,+,chr8,112320215,-,	chr8,112319852,+,chr8,112320216,-,	chr8,112319851,+,chr8,112320215,-,	---	TRUE
HCC1954	chr8	123295238	+	chr8	123295413	-	TCTGAATTTTC	196	21	51	0	---	---	Deletion	None	---	---	---	Not detected	---	---	---	---	---	FALSE
HCC1954	chr8	128207501	+	chr8	132814495	-	---	195	56	95	0	---	PHF20L1	Deletion	None	---	---	---	Detected	chr8,128207501,+,chr8,132814495,-,	chr8,128207501,+,chr8,132814495,-,	chr8,128207501,+,chr8,132814495,-,	chr8,128207501,+,chr8,132814495,-,	---	FALSE
HCC1954	chr8	129871688	-	chr8	129889115	+	---	143	25	80	0	FAM49B	FAM49B	Duplication	None	---	---	---	Detected	chr8,129871688,-,chr8,129889115,+,	chr8,129871688,-,chr8,129889115,+,	chr8,129871688,-,chr8,129889115,+,	chr8,129871688,-,chr8,129889115,+,	---	FALSE
HCC1954	chr8	131041901	+	chr8	131389761	+	---	242	136	75	0	---	---	Inversion	None	---	---	---	Detected	chr8,131041905,+,chr8,131389759,+,	---	---	chr8,131041905,+,chr8,131389759,+,	---	FALSE
HCC1954	chr8	131443061	+	chr8	132197724	-	---	141	41	84	0	---	KCNQ3	Deletion	None	---	---	---	Detected	chr8,131443065,+,chr8,132197728,-,	chr8,131443061,+,chr8,132197724,-,	chr8,131443065,+,chr8,132197728,-,	chr8,131443063,+,chr8,132197726,-,	---	FALSE
HCC1954	chr8	39339829	-	chr8	39340741	-	---	91	51	64	0	ADAM5	ADAM5	Inversion	None	---	---	---	Detected	---	chr8,39339828,-,chr8,39340745,-,CA	chr8,39339828,-,chr8,39340745,-,TG	chr8,39339828,-,chr8,39340745,-,CA	---	FALSE
HCC1954	chr8	72144466	-	chr8	72144697	+	---	106	6	37	0	---	---	Duplication	None	---	---	---	Detected	---	chr8,72144466,-,chr8,72144697,+,	chr8,72144466,-,chr8,72144697,+,	chr8,72144466,-,chr8,72144697,+,	---	FALSE
HCC1954	chr8	77921531	-	chr8	77922238	-	---	91	11	44	0	---	---	Inversion	None	---	---	---	Detected	---	chr8,77921528,-,chr8,77922241,-,	chr8,77921528,-,chr8,77922241,-,	chr8,77921529,-,chr8,77922240,-,	---	FALSE
HCC1954	chr8	89457248	+	chr8	92401493	-	---	231	13	93	0	---	---	Deletion	None	---	---	---	Detected	---	chr8,89457248,+,chr8,92401493,-,	chr8,89457248,+,chr8,92401493,-,	chr8,89457248,+,chr8,92401493,-,	---	FALSE
HCC1954	chr8	96319256	+	chr8	104364684	-	---	238	14	93	0	PTDSS1	---	Deletion	None	---	---	---	Detected	---	chr8,96319256,+,chr8,104364684,-,	chr8,96319257,+,chr8,104364685,-,	chr8,96319256,+,chr8,104364684,-,	---	FALSE
HCC1954	chr8	98962221	+	chr8	99029429	-	---	411	35	112	0	---	VPS13B	Deletion	None	---	---	---	Detected	chr8,98962221,+,chr8,99029429,-,	chr8,98962221,+,chr8,99029429,-,	chr8,98962227,+,chr8,99029435,-,	chr8,98962224,+,chr8,99029432,-,	---	FALSE
HCC1954	chr9	14775378	-	chr9	16538698	+	---	362	24	86	0	FREM1	BNC2	Duplication	None	---	---	---	Detected	---	chr9,14775377,-,chr9,16538697,+,	chr9,14775377,-,chr9,16538697,+,	chr9,14775377,-,chr9,16538697,+,	---	FALSE
HCC1954	chr9	1919577	-	chr9	9130017	+	---	233	13	86	0	---	PTPRD	Duplication	None	---	---	---	Detected	chr9,1919577,-,chr9,9130017,+,	chr9,1919575,-,chr9,9130015,+,	chr9,1919575,-,chr9,9130015,+,	chr9,1919576,-,chr9,9130016,+,	---	TRUE
HCC1954	chr1	4609612	+	chr3	135291724	+	TGAGTCCTTTCCTCACAGAGAATGTT	80	6	73	0	---	---	Translocation	None	---	---	---	Detected	chr1,4609612,+,chr3,135291724,+,TGAGTCCTTTCCTCACAGAGAATGTT	chr1,4609612,+,chr3,135291724,+,TGAGTCCTTTCCTCACAGAGAATGTT	chr1,4609612,+,chr3,135291724,+,AACATTCTCTGTGAGGAAAGGACTCA	chr1,4609612,+,chr3,135291724,+,TGAGTCCTTTCCTCACAGAGAATGTT	---	FALSE
HCC1954	chr10	1668291	+	chr10	5488128	+	---	92	8	73	0	ADARB2	---	Inversion	None	---	---	---	Detected	chr10,1668291,+,chr10,5488124,+,TAAAGCT	chr10,1668291,+,chr10,5488124,+,TAAAGCT	chr10,1668291,+,chr10,5488124,+,AGCTTTA	chr10,1668291,+,chr10,5488124,+,TAAAGCT	---	FALSE
HCC1954	chr11	65457194	+	chr11	65458145	-	---	85	8	29	0	LOC101927789	LOC101927789	Deletion	None	---	---	---	Detected	---	chr11,65457194,+,chr11,65458145,-,	---	chr11,65457195,+,chr11,65458146,-,	---	FALSE
HCC1954	chr11	70831674	+	chr11	88322436	-	---	160	51	81	0	SHANK2	CTSC	Deletion	None	---	---	---	Detected	chr11,70831674,+,chr11,88322436,-,	chr11,70831674,+,chr11,88322436,-,	chr11,70831676,+,chr11,88322438,-,	chr11,70831675,+,chr11,88322437,-,	---	FALSE
HCC1954	chr11	91029429	+	chr11	91029430	-	TTTTTTCTGAGGTCTTTATGGGCTGAAAGTGCCATGCTTTGAATATCTCAGAATGCTGTATTTTCACTGGTAAGCTAAGAAATAGGAATATCTATGAAAAGCCAGTTTGAAGAAAGAATAGAAAGGCTTTAGTGAGCCTT	78	30	43	0	---	---	Insertion	---	None	None	NA	Partially detected	---	chr11,91029482,+,chr11,91825022,+,	---	chr11,91029434,+,chr11,91824988,+,T	---	FALSE
HCC1954	chr11	92109281	+	chr8	106810579	+	---	461	31	98	0	---	---	Translocation	None	---	---	---	Detected	chr8,106810577,+,chr11,92109283,+,	chr8,106810577,+,chr11,92109283,+,	---	chr8,106810578,+,chr11,92109282,+,	---	FALSE
HCC1954	chr11	94502713	+	chr5	115104069	+	---	284	43	83	0	---	---	Translocation	None	---	---	---	Detected	chr5,115104069,+,chr11,94502713,+,	chr5,115104066,+,chr11,94502716,+,	---	chr5,115104067,+,chr11,94502715,+,	---	FALSE
HCC1954	chr11	96446816	-	chr8	115158285	-	---	150	19	88	0	JRKL-AS1	---	Translocation	None	---	---	---	Detected	---	chr8,115158285,-,chr11,96446816,-,	chr8,115158285,-,chr11,96446816,-,	chr8,115158286,-,chr11,96446815,-,	---	FALSE
HCC1954	chr12	51204714	-	chr4	173491650	+	T	84	16	97	0	POU6F1	SCRG1	Translocation	None	---	---	---	Detected	chr4,173491650,+,chr12,51204714,-,T	chr4,173491650,+,chr12,51204714,-,T	chr4,173491650,+,chr12,51204714,-,T	chr4,173491650,+,chr12,51204714,-,T	---	FALSE
HCC1954	chr12	6941947	-	chr4	45464865	-	---	125	7	85	0	ATN1	---	Translocation	None	---	---	---	Detected	---	chr4,45464865,-,chr12,6941947,-,	chr4,45464865,-,chr12,6941947,-,	chr4,45464865,-,chr12,6941947,-,	---	FALSE
HCC1954	chr12	99164103	+	chr12	99283557	-	AACTTTTG	67	11	91	0	ANKS1B	ANKS1B	Deletion	None	---	---	---	Detected	chr12,99164103,+,chr12,99283557,-,AACTTTTG	chr12,99164103,+,chr12,99283557,-,AACTTTTG	chr12,99164103,+,chr12,99283557,-,AACTTTTG	chr12,99164103,+,chr12,99283557,-,AACTTTTG	---	FALSE
HCC1954	chr14	105914333	+	chr14	105914334	-	TTTGATGGACTCTGTGACACTGTGGTTATAATAACTCCCGAACCATAGTAATACCACAGTGACACAGACCTCACCCCAAACCTACCGCCCAGCCTGGGAAACCCAGGATGTCTTGGGGCTGACCTGAGAGGCAGCAGGGCCCCATGGGGAGGGGCTGTGGCGGGAAGCTTCCAGGCATGGGT	174	20	93	0	---	---	Insertion	---	TTTGATGGACTCTGTGACAC	None	NA	Not detected	---	---	---	---	---	FALSE
HCC1954	chr14	37594902	+	chr14	37596163	+	---	60	7	49	0	FOXA1	TTC6	Inversion	None	---	---	---	Detected	chr14,37594904,+,chr14,37596161,+,	chr14,37594902,+,chr14,37596163,+,	chr14,37594904,+,chr14,37596161,+,	chr14,37594903,+,chr14,37596162,+,	---	TRUE
HCC1954	chr14	53412655	+	chr8	104340046	-	---	148	11	94	0	---	DCSTAMP	Translocation	None	---	---	---	Detected	---	chr8,104340046,-,chr14,53412655,+,	chr8,104340046,-,chr14,53412655,+,	chr8,104340047,-,chr14,53412656,+,	---	FALSE
HCC1954	chr15	19947757	+	chr19	48740924	+	---	158	12	173	0	---	IZUMO1	Translocation	None	---	---	---	Detected	---	---	chr15,19947758,+,chr19,48740923,+,	---	---	FALSE
HCC1954	chr15	25801016	-	chr6	153078478	-	---	122	8	72	0	ATP10A	RGS17	Translocation	None	---	---	---	Detected	chr6,153078478,-,chr15,25801016,-,	chr6,153078478,-,chr15,25801016,-,	chr6,153078478,-,chr15,25801016,-,	chr6,153078478,-,chr15,25801016,-,	---	FALSE
HCC1954	chr16	53368540	-	chr16	53521269	+	TCCTGTTTATATGTATA	172	10	149	0	LOC643802	---	Duplication	None	---	---	---	Detected	---	---	---	chr16,53368540,-,chr16,53521275,+,TTTATATGTATA	---	FALSE
HCC1954	chr17	27049352	-	chr17	61616372	-	---	174	34	147	0	---	---	Inversion	None	---	---	---	Detected	chr17,27049348,-,chr17,61616376,-,	chr17,27049348,-,chr17,61616376,-,	chr17,27049348,-,chr17,61616376,-,	chr17,27049350,-,chr17,61616374,-,	---	FALSE
HCC1954	chr17	39483535	-	chr17	39484623	-	---	470	280	55	0	CDK12	CDK12	Inversion	None	---	---	---	Detected	chr17,39483531,-,chr17,39484627,-,	chr17,39483531,-,chr17,39484627,-,	chr17,39483531,-,chr17,39484627,-,	chr17,39483533,-,chr17,39484625,-,	---	TRUE
HCC1954	chr17	60027791	-	chr17	60038056	+	---	199	13	195	0	---	---	Duplication	None	---	---	---	Not detected	---	---	---	---	---	FALSE
HCC1954	chr19	36844235	-	chr19	46066558	+	---	112	13	81	0	ZNF790	IGFL4	Duplication	None	---	---	---	Detected	---	chr19,36844245,-,chr19,46066562,+,AAATGTGCC	chr19,36844245,-,chr19,46066562,+,AAATGTGCC	chr19,36844245,-,chr19,46066562,+,AAATGTGCC	---	FALSE
HCC1954	chr19	45062223	-	chr19	45337061	+	---	165	22	75	0	CLASRP	---	Duplication	None	---	---	---	Detected	---	chr19,45062220,-,chr19,45337058,+,	chr19,45062220,-,chr19,45337058,+,	chr19,45062221,-,chr19,45337059,+,	---	FALSE
HCC1954	chr19	57653876	+	chr8	56539296	-	---	89	8	74	0	---	LINC00968,LOC101929415	Translocation	None	---	---	---	Detected	chr8,56539296,-,chr19,57653876,+,	chr8,56539296,-,chr19,57653876,+,	chr8,56539296,-,chr19,57653876,+,	chr8,56539296,-,chr19,57653876,+,	---	FALSE
HCC1954	chr2	186120345	+	chr2	186520512	-	---	84	10	93	0	---	---	Deletion	None	---	---	---	Detected	chr2,186120345,+,chr2,186520512,-,	chr2,186120345,+,chr2,186520512,-,	chr2,186120350,+,chr2,186520517,-,	chr2,186120347,+,chr2,186520514,-,	---	FALSE
HCC1954	chr2	37082429	+	chr2	37082544	-	---	39	6	57	0	HEATR5B	HEATR5B	Deletion	None	---	---	---	Detected	chr2,37082429,+,chr2,37082544,-,	chr2,37082429,+,chr2,37082544,-,	chr2,37082429,+,chr2,37082544,-,	chr2,37082429,+,chr2,37082544,-,	---	FALSE
HCC1954	chr20	15126980	+	chr9	15196590	-	---	185	12	85	0	MACROD2	TTC39B	Translocation	None	---	---	---	Detected	---	---	---	chr9,15196593,-,chr20,15126981,+,C	---	FALSE
HCC1954	chr20	29028365	+	chr8	43798212	+	---	183	11	186	0	---	---	Translocation	None	---	---	---	Detected	chr8,43798211,+,chr20,29028366,+,	chr8,43798211,+,chr20,29028366,+,	---	chr8,43798211,+,chr20,29028366,+,	---	FALSE
HCC1954	chr20	55420465	+	chr20	55729643	-	---	298	154	69	0	LINC01441	---	Deletion	None	---	---	---	Detected	chr20,55420465,+,chr20,55729645,-,GGA	chr20,55420465,+,chr20,55729645,-,GGA	chr20,55420465,+,chr20,55729645,-,GGA	chr20,55420465,+,chr20,55729645,-,GGA	---	FALSE
HCC1954	chr20	58118357	+	chr20	58120000	+	---	90	12	49	0	---	---	Inversion	None	---	---	---	Detected	chr20,58118362,+,chr20,58119995,+,	chr20,58118357,+,chr20,58120000,+,	---	chr20,58118359,+,chr20,58119998,+,	---	FALSE
HCC1954	chr21	14804649	-	chr21	32845951	+	---	88	13	137	0	---	---	Duplication	None	---	---	---	Detected	chr21,14804649,-,chr21,32845951,+,	---	chr21,14804649,-,chr21,32845951,+,	chr21,14804649,-,chr21,32845951,+,	---	FALSE
HCC1954	chr21	18243129	-	chr21	26067073	-	AAAATATCAACATATTTGCATATGC	138	19	94	0	CHODL	APP	Inversion	None	---	---	---	Detected	chr21,18243129,-,chr21,26067073,-,AAAATATCAACATATTTGCATATGC	chr21,18243129,-,chr21,26067073,-,AAAATATCAACATATTTGCATATGC	chr21,18243129,-,chr21,26067073,-,GCATATGCAAATATGTTGATATTTT	chr21,18243129,-,chr21,26067073,-,AAAATATCAACATATTTGCATATGC	---	FALSE
HCC1954	chr21	20726204	+	chr21	26957875	+	TTGCAGGTATCAATATCTATTG	90	6	88	0	---	ADAMTS5	Inversion	None	---	---	---	Detected	---	chr21,20726209,+,chr21,26957875,+,G	---	chr21,20726204,+,chr21,26957875,+,TTGCAGGTATCAATATCTATTG	---	FALSE
HCC1954	chr21	24457364	-	chr21	28086949	-	---	93	7	99	0	LINC01684	LINC01697	Inversion	None	---	---	---	Detected	---	chr21,24457362,-,chr21,28086951,-,	chr21,24457362,-,chr21,28086951,-,	chr21,24457363,-,chr21,28086950,-,	---	FALSE
HCC1954	chr21	26069602	-	chr21	26612159	+	---	165	9	101	0	APP	---	Duplication	None	---	---	---	Detected	---	chr21,26069601,-,chr21,26612143,+,CATAGAGGCAGGTTT	chr21,26069601,-,chr21,26612136,+,ATGGGGGCATAGAGGCAGGTTT	chr21,26069601,-,chr21,26612143,+,CATAGAGGCAGGTTT	---	FALSE
HCC1954	chr21	26741307	-	chr21	43624195	+	---	113	9	98	0	---	HSF2BP	Duplication	None	---	---	---	Detected	chr21,26741310,-,chr21,43624196,+,AAG	chr21,26741310,-,chr21,43624196,+,AAG	chr21,26741310,-,chr21,43624196,+,AAG	chr21,26741310,-,chr21,43624196,+,AAG	---	FALSE
HCC1954	chr21	33274205	-	chr21	43835538	+	GTTAACTATCTATAGTTAACT	109	10	119	0	IL10RB	---	Duplication	None	---	---	---	Detected	---	chr21,33274205,-,chr21,43835538,+,GTTAACTATCTATAGTTAACT	chr21,33274205,-,chr21,43835538,+,GTTAACTATCTATAGTTAACT	chr21,33274205,-,chr21,43835538,+,GTTAACTATCTATAGTTAACT	---	FALSE
HCC1954	chr21	36122075	-	chr21	42583537	+	CCTTGTGGTTAGCACACTAACCAAACACCAAAGGACTTCTG	147	13	85	0	LOC100133286	---	Duplication	None	---	---	---	Detected	chr21,36122075,-,chr21,42583537,+,CCTTGTGGTTAGCACACTAACCAAACACCAAAGGACTTCTG	chr21,36122031,-,chr21,42583616,+,	chr21,36122075,-,chr21,42583537,+,CCTTGTGGTTAGCACACTAACCAAACACCAAAGGACTTCTG	chr21,36122075,-,chr21,42583537,+,CCTTGTGGTTAGCACACTAACCAAACACCAAAGGACTTCTG	---	FALSE
HCC1954	chr21	38029661	-	chr21	38087861	+	---	139	13	76	0	---	DSCR4	Duplication	None	---	---	---	Detected	chr21,38029660,-,chr21,38087857,+,GTGA	chr21,38029660,-,chr21,38087857,+,GTGA	chr21,38029660,-,chr21,38087857,+,GTGA	chr21,38029660,-,chr21,38087857,+,GTGA	---	FALSE
HCC1954	chr21	41295101	-	chr21	42470727	+	---	141	11	107	0	---	---	Duplication	None	---	---	---	Detected	chr21,41295100,-,chr21,42470726,+,	chr21,41295100,-,chr21,42470726,+,	chr21,41295100,-,chr21,42470726,+,	chr21,41295100,-,chr21,42470726,+,	---	FALSE
[truncated: 435 more rows]
