# Supplementary material for: Precise characterization of somatic complex structural variations from tumor/control paired long-read sequencing data with nanomonsv
Source: Nucleic Acids Res. 2023 Jun 20;51(14):e74. doi: 10.1093/nar/gkad526 (PMC10415145; doi:10.1093/nar/gkad526)
Supplement: gkad526_Supplemental_Files [file gkad526_supplemental_files.zip › SupplementaryData5.xlsx]

## Sheet: SupplementaryData5
Supplementary Data 5: List of somatic single breakend SVs except LINE1-mediated rearrangement.
Sample	Chr_1	Pos_1	Dir_1	Contig	Checked_Read_Num_Tumor	Supporting_Read_Num_Tumor	Checked_Read_Num_Control	Supporting_Read_Num_Control	SBND_Class	Gene_1	Is_GRIDDS	Cancer_Gene
COLO829	chr7	144240114	-	GGAATTTTATATTAAGCAATTATGCAATTTACAAACTAATGAGTTTATTACAATGTGGTCTTTGACCTGCTGGGGTTATGGTATAAACCAAGGAAAATCTTGCCCAGGTAATCAGGTGTGAGAACACGCTCACCTGTGTTCCAGCTGTATATGTCCACAGTGAATTGCTTTGGGGACACACAAAATGCTCCTGATCATATGAAAAGTCTAGTGCCTAGTAGGCCATCCATAAACATTAGAATCTTTTCTTTATTTTTCTTTCCACACTCCTGGTGAAGTGCAACAGATATAAATGACAAGCCTGTGAAAACAACAATTTTAGAACTTTTTCCATATTCCTCATCATATGAACATCAGTTAGAAAAAGTCATTTTAAGGTAGAAAACAGAAAATGTGAGC…	66	7	53	0	Complex	LOC101928605,OR2A1-AS1	Not detected	FALSE
COLO829	chr3	25290089	-	CATTAGAAGATGATTCCATTCGAGACCATTCGATGATTGCATTCAATTCATTCGATGACGATTCCATTCAATTCTGTTCAATGATTCCATTAGATTCCATTTGATGAAGATTACATTCGATTCCATTTGATGATGATTCCATGCGATTCCATTAGATGATGACCCCTTTCATTTCCATTCAATGAGGATTCCATTCGGTTCCATTTGATGATGATTCCTTTGAATTCCATTTGATGACAATTCCATTCAATACCAATTGATGATGGTTATTTTGATTCCATTTGATGATGATTACATTCGATTCCATTTGATCATAATTCCATTCGATTCCACTCGATGATTCCATCTGATTCCATTCAATGATGATTCCATTCGAGTTCATTGACTGTTCCATTCCAT…	90	12	27	0	Satellite	RARB	Not detected	FALSE
COLO829	chr9	30338967	-	GACAGAGAGACACAGAAAGAGAAGAGAGAGGCAGACAGACAGAGAAAGGACAGAGAAAGAAGAGAGAGAGAGAGAGAGAGAGAGAGAAACAGACAGAAGAGAGAGGACAGGAGAGAGAGAGACAGACAGACAGACGGACAGCAGAGAAGGAGTAAGACAAAAAGATACACACAGAGAGGGAGAGACAGAGAGAGAGAGAGACAGAGACAGAGACAGAGAGAATGAAACAGACAGACAGAGAGAGACAGTGAGAAACAGACAGAAAGAGAGGGAGACAGAGAGAAACAGACAGGGAGGGAGAGAGAGAGAGAGAGAGAGAAGCAGAAAGGAGGAGAGACAGAGAGAGACAGACAGACAGGCAGAAAGAGAGTAAGACAGAAGATAGGCACAGAGAGAGAG…	30	16	18	0	Complex	---	Not detected	FALSE
H2009	chr1	194064728	-	ATAACTTATATATTATATAACCACCAATATCATGATAATTTGTAGCCTTTACACATCGGATGCCAGGAGCACCCCCCACCCCAGCAGTCGTGACATAAATATATCTCCAGGAAAAATATGGGCAACTCTCTATCTATTCGACCTGATTCCACTATGGGCAATTCTACACCTGTTCCACCGGTTCCTCACTTGGCTACATCATCCACCATTGGAATCAATTTGACCTGACACTCTAAAGGAAAATGTATAATTTTTTTTCTGTAATACTGTTTGGCCCCATTATGAGCCGCCCAGCCCCCAGCAATGGGCAGTCAGTGGTAGCCTTAATTATGACACCATCCTGCAATTAGACCTACTTTGCAAGAGGCTGGGAAGATGGTCAGAAGTCCCATATGTACA…	78	10	60	0	Complex	---	Not detected	FALSE
H2009	chrUn_GL000195v1	73671	-	TTTTTTTTTTTTTTTAGATTAGATTTTTTTTATTATACTCTAAGTTTTAGGGTACATGTGCACATTGTGCAGGTTAGTTACATATGTATACATGTGCCATGCTGGTGCGCTGCACCCACTAATGTGTCATCTAGCATTAGGTATATCTCCCAATGCTATCCCTCCCCCTCCCGACTCCACCACAGTCCCCAGGAGTGTGATATTCCCCTTCCTGTGTCCATGTGATCTCATTGTTCAATTCCACCTAATGAGTGAGAATATGCTTGTGTTTGGTTTTTTGTTCTTGCGATAGTTTACTGAGAATGATGGTTTCCAATTTCATCCATGTCCCTACAAAGGATATGAACTCATCATTTTTATGGCTGCATAGTATTCCATGGTGTATTATATGTGCCACAT…	146	11	464	0	Complex	LOC389831	Not detected	FALSE
H2009	chr3	132010306	-	GCCACCACACCCAGGTGTGGTTATTATAATAATAATATTATAAATGAGACTATAACAAAAAATTCAAATTAGGCTTAATAGTATGTGAGACAAGCAGTACTATGAAGGACCTGAACCCCCAGCCATCCAGTTGGTGGGATATTCAATCTCACTCCTCAGTAGGAGTGGTGTGATGCAAACATACAGTCGTTAGAAGATATTGCTTGAATGTGGTCATGATCTGTAATCATTGTTTATTGTCTGCTTTGTTGGTTTTTAACCATTACACTGTTTTTAATTGTTTTTAGTTGCATTTGTGGTTTTATTTGTACTCATAATGGACTGTTGGTTAAAGATGGAGCATGTGTGCAACACGTGTCAAAAATATAAGTTAAAGAGCATAAAAATATAATTGTGCTA…	52	10	57	0	Complex	CPNE4	Not detected	FALSE
H2009	chr4	180695015	-	AGACAGAAGCATTCTCAGAAACTTCTTTGGGATGTTTGCATTCAAGTCACAGAGTAGAACATTCCCTTTGGTAGAGCAGGTTTGAAACACTCTTTTTGTAGTATCTGGAAGTGGACATTTGGAGCGCTTTCAGGCCCATGTTGGAAAAGGAAATATCTTCCCGTAACAACTAGGGCAGAAGCATTCTGGAAACTTATTTGAGATGTGTGTACTCAACTCAAGAAGAATTGAACCACCGTTTTGAAGGAGCAGTTTTGAAACACTCTTTTTCTGGAATCTGCAAGAGTATATTTGCCTAGCCTTGAGGATTTCGTTGGAAACGGGATTGTCTTCAGAGAAAATCTAGACAGAAGCATTCTCAGAAACTTCTTTGGGATATTTGCATTCAAGTCACAGAGT…	22	5	58	0	Satellite/centr	---	Not detected	FALSE
H2009	chr1	121509033	+	TGAGGACAATGGTAGAATAGGAAATATCTTCCTATAGAAACTAGACAGAATGATTCTCAGAAACTCCTTTGTGATGTGTGCGTTCAACTCACAGAGTTTAACTTTTCTTTTCATAGAGCAGTTAGGAAACACTCTGTTTGTAAAGTCTGCAAGTGGATATTCAGACCTCTTTGAGGCCTTCGTTGGAAACGGGATTTCTTCATATTCTGCTAGACAGAAGAATTCTCAGTAACTTCCTTGGTTGTGTGTATTCAACTCACAGAGTTGAACGATCCTTTACACAGAGCAGACTTGAAACACTCTTTTTGTGGAATTTGCAAGTGGAGATTTCAGCGGCTTTGAGGTCAATAGTAGAAAAGGAAATATCTTCGTAGAAAAACTAGTCAGAATGATTCTCAG…	50	15	77	0	Satellite/centr	---	Not detected	FALSE
H2009	chr2	111739109	+	AACAGCTCAATCAAAATAAACTTTCAACTCTGTGAGATCAATGCACACATCACAAAGAAGTTTCTCAGAATGCTTCTGTGGTTTTTGTGAAGATATTTGATTTTCCACAGCAGGCTTCCAAGCACTCCAAATATCCACTCGCAGATTCTGCAAAAGAGAGATTCAAATCTGCTGAATCAAAGATAGGTTTAACTCTGTGACTTCAATGCACACTCACAAGGGTGTTTCTCAGAAAGCTTCTGTGTAGTTTTTATATGAAGATATCTCCTTCTCCAAAGCAGGTCTCAAAGCCCTCCAAATATTCACTTCAAGATTCTACGGAAAGATTGTCTCAACACTGCTAAATCTAAACAAATGTTCAACTCTGTGTGATGAATGCACTCATCACAGAGAAGTTTC…	93	11	105	0	Satellite/centr	---	Not detected	FALSE
H2009	chr2	144740185	-	AAAAAACACATGAAGAAATGCTCATCATCACTGGCCATCAGAGAAATGCAAATCAAAACCACTATGAGATATCATCTCACACCAGTTAGAATGGCAATCATTAAAAGTCAGGAAACAACAGGTGCTGGAGAGGATGCGGAGAAATAGGAACACTTTTACACTGTTGGTGGGACTGTAAACTAGTTCAACCATTGTGGAAGTCAGTGTGGCGATTCCTCAGGGATCTAGAACTAGAAATACCATTTGACCCAGCCATCCCATTACTGGTATATACCCAAATGAGTATAAATCATGCTGCTATAAAGACACATGCACCCACGTATGTTTATTGCGGCACTATTCTAATAGCAAAGACTTGGAACCAACCCAAATGTCCAACAATGATAGACTGGATTAAGA…	52	15	55	0	Complex	TEX41	Not detected	FALSE
H2009	chr21	14943246	-	TTTTTTTTTTTTTTGCTTTTTTTTTTTTGAGACGGAGTCTCGTTCTGTCGCCAGGCGGGAGTGCTGTGGCGCGATCTCCGCTCACTGCAAGCTCCGCCTTCCGGGTTCACGCCATTCTCCTGCCTCAGCCTCCCGAGTAGCTGGGACTACAGGCGCCTGCCACTGCGCCCGGCTAATTTTTTTGTATTTTTAGTAGGGAGACGGGGTTTCACCGTGGTCTCGATCTCCTGACCTCGTGATCCGCCCGCCTCGGCCTACACAGAATGGGAGAGAAATTTTTGCAATCTACTCATCTGACAAAGGCTAGTATCTAGAATCTACAAAGAACTCAAACAAATTTACGAGGGAAAAAGCAACCCCATCAAAAAGTGGCGCGAGGATATGAATAAACACTTCTCA…	34	19	48	0	Complex	---	Not detected	FALSE
H2009	chr4	180743782	-	GACTGCTCTATGAAAGGGAGTGTTCAACTTTTGACTTGAATGCAAACATCAGAAAGCAGTTTCTCAGAACGCTGCTGTGTGCTTTTATATGTATTCCCGCTTCCAGCGAAATCCCCAAAGCTAGCCAAATATCCACTTGCAGATTCCAGAAAAAGAGTGTTTCAAAACTGCTCCTTCAAAACGGTGGTTCAATTCTCTTAGTTGAGTACACACATCTCAAATAAGTTTCTGAGAATGCTTCTGTCTAGTTGTTATGGGAAGATATTTCCTTTTCCAACATAGGCCTGAAAGCGCTCCAAATGTCCACTTCCAGATACTACAAAAGGAGTGATTCAAACCTGCTCTATGATAGGGAATGTTCAACTCTGTGTCCTGAATACAAACATCACAAAGATGTTT…	42	11	62	0	Satellite/centr	---	Not detected	FALSE
H2009	chr1	108151030	+	AAGCGCTTGAAATCTCCACTTGCAAATTCCACAAAAACAGTGTTTCAAATCTGCTCTCTCTAAATGAAAGTTCAACTCTGTCAGTTGAATACACACAACACAAGGAAGTTACTGAGAATTCTTCTGTCTAGCATAATATGAAGAAACCCGTTTCCAACGAAGGCCACAAAGGGCTCTGAATATCCACTTGCAGACTTTACAAACAGAGTGTTTCCTAACTGCTCTATGAAAAGAAAGGTTAAACTCTGTGAGTTGAACGCACACATCACAAAGGAGTTTATGAGAATCATTCTGTCTAGTTTCTATAGGAAGATATTTCCTATTCTACCATTGACCTCAAAGCGGCTGAAATCTCCACTTGCAAATTCCACAAAAAGAGTGTTTCAAGTCTGCTCTCTG…	40	12	47	0	Complex	SLC25A24	Not detected	FALSE
H2009	chr16	59497137	-	CCATTCGAGTCCATTTTAGGATTTGATTCGAGTCCTTTCGATGATTCCATTCGATTCCACTCGATGATTTCATTCGAGTCCATTCGACACTTCAATCGATTCCATTTGATGTTTCCATTCGATTCAATTGATGATTCCATTCAATTCCATTCGATGATGATTCCGTACGATTCCATTCTGTGATGATTCCATGTGATTGCATTCAATGATGATTCCTTTCGATTGCATTCGATTATGATTCATTTCGTGTTCATTCTATGGTTCCACAGGTTTCCATTCGATGATGTTTCCATTCGTGTCCATTCCATTATTCCATTCTATTCCATTTGAAGATGATTCCATTCGATTCCATTCATTGGTGATTCCACTCAATTCCATTCAATGATTCCATTCCATTTC…	49	7	59	0	Satellite	---	Not detected	FALSE
H2009	chr2	36342493	+	GAGAATACAAAAATAAGCCGGGCAAGGTGGCGAGCGCCTGTAGTCCCAGCTGCTCGGGAGGCTGAGGCAAGAGAATGGCGTGAACCCCGGAGGCGGAGCTTGCAGTGAGCCGAGATCACGCCACTGCACTCCAGCCTGGGTGACAGCGAGACTCCGTCTCAAAAAAAAAAAAAAAAAAAAAAAAAGAAAGGGCCTTAGGTTGGGTGCAGCGATTCACGCCTGTAATCCCAGCACTTTGGGAGGCTGAAGGGGTGGATCACCTGAGGTCAGGAGTTCGAAACCAGCCTGGCCAACAAGGTGAAACTCTGTCTAGTTTTTATAATGAAGATATTTCCTTTTCTGCCTTTGGCCTCAAAGCGCTTGAAATCTCCATTTGCAAATTCCACAAAAAGAGTGTTT…	79	6	48	0	Satellite/centr	---	Not detected	FALSE
H2009	chr20	24264198	-	CCATTCTTTACTTTCCATTCAAGTTGAATCCATTCCATTGCATTCCATTCCATTCGATTACATTCGATTGCACTCAAGTTGATTCCATTACATTGCATTCCATTCCATTCCATTCCATTACATTCCATTCCGTTCCATTGCATTTCATTACATTCAGATTGATTCTATTCAATTCCCTTACACTCCGTTATATTCCAATCCATTCTGGTTGTTTCTATTACATTCCATTCCATTTCACTCCATTCCATTGCACTCGGGTTGATTCCATTCCATTCCATTCCATTCCATTCCGTATGATTCCATTCCATTGCATTCCATTCCATTCAATTCCCTGCACTCGGGTTGATTCCATTCCATTCCATTACATTACATTCCGTTCCATTACATTCCATTCCATTC…	44	9	71	0	Simple_repeat	---	Not detected	FALSE
H2009	chr8	103983241	+	CTCATCATCACTGGCCATCAGAGAAATGCAAATCAAAACCACTATGAGATATCATCTCACACCAGTTAGAATGGCAATCATTAAAAGTCAGGAAACAACAGGTGCTGAGAGGATGTGGAGAAATAGGAACACTTTACACTGTTGGTGGGACTGTAAACTAGTTCAACCATTGTGGAAGTCAGTGTGGCGATTCCTCAGGGATCTAGAACTAGAAATACCATTTGACCCAGCCATCCCATTACTGGGTATATACCCAAAGGACCATAAATCATGCTGCTATAAAGACACATGCACACGTATGTTTATTGTGACACTATTCACAATAGCAAAGACTTGGAACCAACCCAAATGTCCAACAATGATAGTCTGGATTAAGAAAATGTGGCACATATACACCAT…	63	9	68	0	Complex	RIMS2	Not detected	FALSE
H2009	chrX	101117666	-	GACAAATGGGATCTAATTAAACTAAAGAGCTTCTGCACAGCAAAAGAAACTACCATCAGAGTGAACAGGCAACCTACAACATGGGAGAAAATTTTTGCAACCTACTCATCTGACAAAGGGCTAATATCCAGAATCTACAATGAACTCAAACAAATTTACAAGAAAAAAACAAACAACCCCATCAAAAAGTGGGCGAAGGACATGAACAGACACTTCTCAAAAGAAGACATTTATGCAGCCAAAAACACATGAAGAAATGCTCATCATCACTGGCCATCAGAGAAATGCAAATCAAAACCACTATGAGATACCATCTCACACCAGTTAGAATGGCAATCATTAAAAAGTCAGGAAACAACAGGTGCTGGAGAGGATGCGGAGAAATAGGAACACTTTTAC…	48	15	72	0	Complex	CENPI	Not detected	FALSE
H2009	chrX	98677807	-	GTAGCCCTAGCCCTAGCCCTAGCCCTAGCCCTAGCCTAACCCTAACCTAACCCTAACCTAACCCTAACCCCTAACCCTAACCCTAACCCTAACCCTAACCCCTAACCCCAACCCCAACCCCAACCAACCCCAACCCCAGCCCCAACCCCAACCCCAACCCCAACCCCAACCCTACCTAACCTAGCCCTAGCCCTAGCCCCTAAACCTAACTCCTAACCCTAACCCTAACCTAATCCCAACCCCAACCCCAACCCCAACCCTAACCCTAACCTAACCCTAAGGCAACTCCACCCTCGCAAGGGCGCGCGCACAAGAGCGCAGAGAGGCGCGGGCGCCCGCACGCAGCGCAGAGAGGCGCGGGCGCGCCCGCGCAGCGCAGAGCGCGCGCGCCCAGCGCAG…	43	17	56	0	Complex	---	Not detected	FALSE
H2009	chr11	99189755	-	GAGAGATCTGTTGCACCCGGTGAGTTGAATGCACACATCACAAAGTAGTTTCTGAGATTGTTTCTGTCTACCTTTTATGGAAAGATATTCCCTTTTCTACCATAGGCCTGAAGGCGCTCTCCAATGTACCACTTGCAAATTTTACAAAAAGAGTGTTTCCAAATTGCTCTATCAAGGAGAAATCTTTATCTCAGTGAGTTGAAAGCACATCACAAAGAAGACTCTGAGAATTCTTCTGTCTGGGCTTATAAGATGAAAACCTGTGTTTCCACGAAGGTCTCAAGGAGGTCCAAATACAAAACAAGCTTGATTCTAAGGTGGAAAGAGTGTTTCCAAACTGCTCTATCAAGAGGAATGTTCCACTCGGTGAGTTGAATGCAGACATCACAAAGGAGTTTC…	39	13	59	0	Satellite/centr	CNTN5	Not detected	FALSE
H2009	chr13	48402084	-	CAACACGAGTCATCTTCTACCAAACCTCTCCTCCAGCATTGGGAGCACACTTCAACACGAGTCATCTTCTACCAAACCTCACCTCCAGCATTGGGGAGCACACTTCAACTCTGTTAGTTGAGGACACATATCACCAACAAGTTTCTGAGAATGCTTCTGTCTATTTTTATGGGAAGATATTTCCTTTTTCACCGTGAGGCGTCAAGGCATCGAAATGTCCACTTCCACAAACTACAAAAAGAGTGTTTCAAACCTGCTCTATGAAAGGCCATGTTCATCTCTATGAGTCGAATGGAAATATCCGAAAGAAATTTCTGGGAATGCTGCTGTCTAGTTTTTATACGAATTCCGCTTCCAACGAAATCCTCAAAGCAATCCAAATATCCACTTGCAGAATCC…	41	39	47	0	Satellite/centr	RB1	Detected	TRUE
H2009	chr13	56000619	-	AAGAGTATCTGGATGTGGACATTTGGAGCGCTTTGATGCCTACGGTGAAAAAGTAAATATGTTCCCATAAAAACGAGACAGAAGGATTCTGAGAAACAAGTTTGTGATGGGCGTACTCAGCTAACAGAGTGGAACCTCTCTTTTGATGCAGCAGTTTGGAAACACTCTTTTTGTAGAAACTGTAAGTGGATATTTGGATAGTTCTAATGATTTCGTTGGAAAGCTGGAATATCATCATCTAAAATTCTAGACAGAAGCCCTCTCAGAAACTACTTTGTGATATCTGCATTCAAGTCACAGAGTTGAACATTCGCTTTTCTTAGAGCACGTTGGAAACACTCTTTTTGTAGTGTCTGAAGTGGACATTTGGAGCGCTTTGATGCTTCTTTGGTGAAAAAG…	11	10	46	0	Satellite/centr	---	Not detected	FALSE
H2009	chr16	59507012	+	CATTCGTGTCCATTCCATTGGTTCCATTCTATTCCATTTGATGATGATTCCATTCGATTCCATTCATTGGTGATTCCACTCAATTCTATTCAATGATTCCATTCCATTATTTTCAACAATGATTCCATTAGTTTCTAATCGATGATCCACTTGATTACATTTGACGACGATTCAATTCTTGTCCATTCGATGATTCCATTTGATTCCATATGATGATGATTCCATTCGATTCCATACCATGATGATTCCATTCGAGTCCATTCAATGGTGATTCCATTCAATTCCATTCGATGATTCCTTTCGATTCCATTCAATGATGATGGCATTCGATTCCTCTTTCAATCATTCCCTTTGATTCCATTCAAAGGTGATTTCATTGAATCCATTCGATAATTGCAT…	50	10	56	0	Satellite	---	Not detected	FALSE
H2009	chr12	101496434	-	GAAAACTAGACAGAATCATTCTCAGAAACTACTTTGTGATGTGTGCGTTCAACTCAAGGAGTTTAAGCTTTCTTTTCATAGAGTAGTTTGGAAACACTCTGTCTGTAAAGTCTGCAAGCAGATATTTGGACCTCTTTGGGGCCTTCGTTGGAAACGGGATTTCTTCATAGAACGCTAGAAGAAGAATACTGAGTAAGTTCTTTGTGTTGCCTCTATTCAACTCACAGAGGTGAACTGTCCTTTAGACAGAGCAGATGTGAAACCCTCTTTTTGTGATATTTGCAGGTGGAGATTTCAAGCGCTTTTAGGCCAAATGTAGAAAAGGAAATATCTTCGTATAAAAACTAGACAGAATCATTCTCAGAAACTACTTTGTGATGTGTGCGTTCAATTCACAGA…	45	12	51	0	Satellite/centr	---	Not detected	FALSE
H2009	chr6	53263903	-	TAAATTCCCTCTTCCAGGGATCTTTCTGAGTATAAACTTCTATAAAATTAGGAGGTTGTATTATATGATCTCTGAAGCCCTTCTAGCTCCTAACATTGCCCAGGCTGGTCTCCATCTCCTGGCATTAAGTGATTCTCCTGCCTCAGTCTCTCAAAGCACTGGAATTACAGGTGTGTGTTACCATGTCCAGCTTGATCCAGTAGAGTTGGTTGTCAGAAACTCCTGTGCTGTAAGAACACTAATAGAAATCAAAGTTTTTGTTTTGTTCTGTTAATTGATCTTCCTGCCACAGCCTCCCAAGTAGCTGGGACTACAGGTGCACACCACTGTGCCTGGCTAATTGTTTATGTTTTTGTAGAGATAGAGTCTCACTCTGTTGCCCAGGCTGAAGTGCAATGG…	41	6	57	0	Complex	---	Not detected	FALSE
H2009	chr13	49058452	-	CATTCCGTTCTATTTCATTCCATTCGATTCCCTTCCATTGGACTCCTTTCCATTCGAGTGCATTCCATTCCGTTCCATTTCTTTCCGTTCTGTACGATTCCTACCGTTCGATTTCATTTTGTTCCAGTCCATTCCTTTCACGTCCATTCCATTCCATTTCACTCCATTCGATTCCATTCCACTCGATTCCACTTCGTTCCATTTCATTGCATTCCATTCTATTTAACTCTATTGCCTTCCATTCCATTCCATTCGATTACAATCCATGCGATTCCATTCGAAATCGAATCAATTACATTGCAATCCATTACTATTGAGTCCGTTTTATTCCAGTCCACTGCATTCTGGTCCATTCCATTTGATTCCATTCCATTCTATTCCATTCCATAGAGTTGCATT…	65	61	68	0	Simple_repeat	FNDC3A	Detected	FALSE
H2009	chr16	51875978	+	GTGTATTCAACTCACAGAGTTGAACGATCCTTTACACAGAGCAGATTTGAAACACTGTTTTTCTGGAATTTGCAAGTGGAGATTTTCAGCCGCTTTGAGGTCAATGGTAGAAAAGGAAATATCTTCGTATAAAAACTAGACAGAATGATTCTCAGAAACTCCTTTGTGATGTGTGCGTTCAACTCACAGAGTTTAACTTTTCTTTTCAGAGCAGTTAAGGAAACACTCTGTTTGTGAAGCCTGCCAGTGGATATTCGACCTCTTTGAGGCCTTCGTTGGAAACGGGATTTCTTCATATTATGCTAGACAGAAGATTTCAGTAACTTCTTTGTGTTGTGTGTATGCAACTCACAGAGTTCAACCTTCCTTTAGACAGAGCAGATTTGAAACACTCTTTTT…	42	7	53	0	Satellite/centr	---	Not detected	FALSE
H2009	chr21	8996772	-	CGCCCGTCGGCATGTATTAGCTCTAGAATTACCACAGTTATCCAAGTAGGAGAGGAGCGAGCGACCAAAGGAACCATAACTGATTTAATGAGCCATTCGCAGTTTCACTGTACCGGCCGTGCGTGACTTAGACATGCATGGCTTAATCTTTGAGACAAGCATATGCTACTGGCAGGATCAACCAGGTAGGTAAGGTAGAGCGGCGGAGAGGCCCCGACGCTAGCGGGACGGCCAGCCAGGGGCCTCGCGAGACGGGCAACCAGCGCCCGCATAGCGAGGAGGGCAGCAGACGGACGGACAGGCAGCGGACTGAGCGGACGGGAGGAAGGCGAGCGGGCGCGGGCGGCGGCCGGGACCCAGTGGGGCGGGCGAAGCGGCGCGGCGAACCGGACGCCCAAC…	250	16	314	0	Complex	---	Not detected	FALSE
H2009	chr5	44090212	-	CACAAAAAGTGTGTTTCAACACCGCTCTATCCAAAGAAAGGTTCGAGTCCGTGAGTTGAACGCGCACAACAGAAAGCAGTTTCTGAGGATGCTTCTGTCTGGTTTGTATGTGAAGTCATTTCCTTTTCCATCTAAATCGCCTCAAATCGCTAAAAGATCCACTCGCAGATACTACAAAAAGACTTTCAAAACTGCTCTCTCAAAAGGAAGGTTCAACTGTGTGAGTTGAATGCACACATCACAAAGCAGTTTTTGAGAACGCTTCTGTCTAGTTTGTATGTGAAGAGATTCCATTTACAACGAATTCTCAGAGAGCTCCAAATATCCACAAGCAGATTCTACAAAAGCAGTGTTTTGAAACTGCTCTATCAATAGAAAGGTTCAACTCTGTTAATTGAA…	106	9	60	0	Satellite/centr	---	Not detected	FALSE
HCC1954	chr1	150776209	+	TGAATGGAATAATCATTGAACGGAATCGTTTCCATCCGATGATGATTCCATTCGATTCCGTTCAATGATTATTCCATTCGAGTCCATTCGATGATTCCATTCGATTCCATTCGATGATGATTGCATTCGAGTCCATGGATTATTCCATTCCATTCCATTAGATGATTCCATTCGGGTCCGTTCGAAGATTCTCTTCGATTCCATTCGATAATTCCGTTTTTTCCGTTTGGTGTTGATACCATTCGATTCCATTCGATGATAATTCCATTCGATTCTATGCGATGATTCCATTCCTTTCCATTAGAAGATGATTCCATTCGAGACCATTCGATGATTGCATTCAATTCATTCGATGACGATTCCATTCAATTCTGTTCAATGATTCCATTAGATTCCATT…	85	11	49	0	Complex	---	Not detected	FALSE
HCC1954	chr15	26802064	-	CATTCCCTTCTATTCAACTCGGAATGATTCCATTCCATTCCATTCCATTCCATTCCATTCCATTCCATTCCATTTCGTTCCATTCCATTCTATTCCCTACCATTCCATTCCATTCCATTCCATTCCATTGCCTTCCATTCCATTCCATGCCATTCCACTCGAGTTGATTCCATTCCTTTCCACTCCATTCGGTTGAATCCATTCCATTCCATTCCATTTCATTTGATTCCATTCAATTGTACTCGAGTTGATTCCATTCCATTCCATTCCATTCCATTCCATTCCACTCCATTCCTTTCGGTGTGATTCCATTCCATTCCATTCCATTCCACTCTGTTTTATTCAGTTCCATTCCATTCCATTCCACGTTATTTGATTCCATTCCATTTTATTCCGTTT…	123	33	41	0	Simple_repeat	---	Not detected	FALSE
HCC1954	chr21	41639140	-	AATGAAGCGGGTAAACGGCGGGAGTAACTATGACTCTCTTAAGGTAGCCAAATGCCTCGTCATCTAATTAGTGAGCGCATGAATGGATGAACGAGATTCCCACTGTCCCTACCTACTATCCAGAACCACAGCCAAGGGAACGGGCTTGGCGGAATCAGCGGGAAAGAAGACCTGTTGAGCTTGACTCTAGTCTGCACGGTGAAGAGACATGAGAGGTGTAGAATAAGTAGGAGGCCCCCGCGCCCCCGGTGTCCCAGCGAGGGAGGCCCAGGAGGTGGTCCGCCAGCCCTGCGGGCCGCCGGTGAAATACCACTACTCTGATCGTTTTCACTGACCCGGTGAGGGGGGCGAGCCCCGACTCTCGCTTCTGGCGTAAGCGCCCGAGCGCGCGCCCGGCCG…	74	8	39	0	Complex	---	Not detected	FALSE
HCC1954	chr6	154151473	+	TTCCATTCCATTAAATTTCATTCCATTCCATTCCATTCCTTCCATTTCATTCAACATCCATTCCACTCCAGTCCATTCCATTCGTGTCCATTCCATTCCAGTCCATTCCATTTGTGTCCACTGCATTCCATTCCACTCCATTCCATATTATTCCATTACACTCCATTCCATTCTATTACTTTCATTTCCATTCAATTCCATTCCATTTGATTCCATTCCACTCGGTTTCATTCCATTTGAGTCCACTCCGTTCCATTCCATTCCATTCCATTCCATTCAGTTCCATTCCATTCTGTTCCATTGCATTCCATTCCATTCGAGTACCATTCCATATTGTTCCATTCGATTACATTCAATCCATTCCATTCAGTCCATTCCATTCGATTCCATTCCATTCCT…	49	4	45	0	Complex	OPRM1	Not detected	FALSE
HCC1954	chr8	109800858	-	CCTAACCCTAACCCTAACCCAACCCTAACCCTAACCCTAACCCTAACCCTAACCCTAACCCTAACCCTAACCCTAACCCTAACCCCTAACCCCTAACCCCTAACCCTAACCCTAACCCTAACCCTAACCCTAACCCCAGCCCCAGCCCCAGCCCCAGCCCCAGCCCCAGCCCCAGCCCCAGCCCCAGCCCCAGCCCTAACCCAACCCTAACCCTAACCCTAACCTCACCTCACCTCACCCTCACCCTCACCTCACCTCACCCTCACCCTAACCCTAACCCTAACCCCAACCCCAACCCAACCCCAACCCCAACCCAACCCTAACCCTAACCCTAACCCTAACCCTACCCCTAACCCTACCCCTAACCCTACCCCTAACCCTACCCCTAACCCTAACCCT…	172	68	42	0	Complex	---	Detected	FALSE
HCC1954	chr8	122104828	-	CAACTAGGCAGGAGATCATGAAGAAAACAGAAGACTTAAACAGCACTAGAAACCACGTATAACCTGGCATGGTGGCAGGCACCTGTAGTCCCAGATACTCGGGAGGCTGAAGCAGGAGAATGGCGTGAACCCAGGAGGCAGAGCTTGCAGTGAGCAGAGAATGCGCCACTGCACTCCAGCCTGGGCAATAGAGTGAGACTCTGTCTCAAAATAATAATAATAATAATAATAATAATAACAAGATGATTACTCTTCTCTTCATGTGGTCAAAGTATTTATAGTATTTGCTTAATAAAACTCATGAAATCTCTGAGATTGACTCAATTGTATGATTTTCGCTGGCACTCTTGCGTGTGCACACACACACATACATTTTAAATTTGGCCTGATTTTCACAAA…	99	9	37	0	Complex	---	Not detected	FALSE
HCC1954	chr8	84476760	+	AGGGTTAGGGTTAGGTTAGGGTTAGGGGTTAGGGTTAGGTTAGGTTAGGGTTAGGGTTAGGGTTAGGTTAGGTTAGGGTTAGGGTTAGGGTTAGGGTTAGGTTAGGTTAGGTTAGGGGTTAGGTTAGGTTAGGTTAGGTTAGGGTTGGGGTTAGGGTTAGGGTTAGGTTAGGTTAGGTTAGGGTTAGGGTTAGGTTAGGGTTGAAGTTAGGAGGTTAGGTGTTAGGTTAAGGTTAGGTTAGTTAGGTTAGGTTAGGTTAGGGTTAGGGAGGGTTAGGTTAGGTTAGGTTAGGGTTAGGTTAGGGTTAGGTTAGGGGTTAGGTTGAGGTTAGGTTAGGGTTTAGGTTAGGGTTAGGTTAGGTTAGGGTTGTGGTAGTTAGGTTAGGGGTTAGGGTTAGGG…	72	7	42	0	Simple_repeat	RALYL	Not detected	FALSE
HCC1954	chrX	115673748	+	CCTCAGACGCCGCGCACTCCGCCTTGTTGAGACTTGCCACCCTGTCTTGTTGTGTCCATGTCCCCGAGGTTGTCTTGAGGCGGGCCGTTCCCCGTGGTGCTCATTTCTGCCTGGGGCCTTCCGGGACCCCGCTTGTCTTTGGGGGTGCGCAGGCCCTTGCCCTGCGATCAGAGGCGCACCGACCGATGAGTTCGGTGGCAAAGCTTGAGAAATGGAGACTCTCTGGGCATCGGCCAGGGGTCCGGGCCTTCCCAGGCCTGCTGAGTCCGGGAAGCCGGGGCACCCAGAAGGAAGGACCCGCCGGACTCTGCCTGGGGACAGCCTGCTCGCGCCAGAAGGGTCCGCTGCTCAGGCAGCATCCACGTGCCTCTCCCAGTGGGTCCCTCAGGTAGAATCGGG…	44	7	45	0	Complex	---	Detected	FALSE
HCC1954	chr1	147918087	+	CTCATCATCGAATGGATTCGAATGGAATCATCGAATAAAATTGATTGAAATCATCATCCAATGGAATCGAATGGTATCATTGAATGGAATCGAATGGAATCATCATCAGATGGAAATGAATGGAATCGTCATAGAATGGAATCGAATGGATTCATTGAATGGAATCAGATGGAATCATCGAATGGACTGGAATGGAATCATCGAATGGACTCGAAAGGGATCATGATTGAATGGAATTGAATGGAATCATCGAATGGTCTCGATTGGAATCATTATCAAATGGAATCGAATGGAATCCCCGAATAGAATCGAATGGAACAATCATCGAATGGACTCAAATGGAATTATCCTCAAATGGAATCGAATGGAATTATCGAATGCAATCGAATGGAATTATCG…	159	17	77	0	Satellite	---	Detected	FALSE
HCC1954	chr22	45702508	-	CTCTGTGAAAGGGAATATTCAACTCTGTGACTTGAATGCAGATATCACAAAGAAGTTTCTGAGAATGCTTCTGTCGAGATTTTATATGAAGATATTCCCGTTTCCAACGAAATCCTGAAATCTATCCAGAATATCCCCTAGTGAGATTTTACAAAAAGAGTGTTTCAAAACTGCTCTGTAAAAAGAAAGGTTCAACTCTGTTAGTTGAGTACACACATCACAAACAAGTTTCACAGAATGCTTTCTTTCTAGCTTGTAGGGGAAGATATTCCCTTTATCACCATGGGCCTCAACCGTCTCGAAACGTGCACTCCATATACTACAAAAAGCGTTTCAAACCTGCTCTATGAAAGGCAATGTTCAACTCTGTGACTTGAATGCAGACATCACAGAGCAGTT…	47	10	31	0	Satellite/centr	ATXN10	Not detected	FALSE
HCC1954	chr5	181195223	-	CCAGGGGCATGGGGTTCCGCAAGGCTTCCATGCACGACTCCTGAACCAGCGTCTAGGCTGCACACAAGTGGGGTCCCCCGGCCGCCGCCTCCTGCTGCTCGGGATGCCCAGGTCTGTGTGGAAGGTGAGGGCCTTGGGTCTGTCCTCCTGGTCCATGGATACATATACATAATCACAAGAATCACAAGGAAATATCCATCCCGATGGCTGAGATGTTATTAGGCTTTTTCCTTGTTGAAGACTGCCTTAATCCATAGCGTTATTTAGAAATTAAAAGGAATGATTCATCATTAAGACTGATATGCTCTTGCTATTAATTAAAACATATGAGAGGTTGGAAAATACTCATCTTCTGATCTCCCACTTTGAAAATCATTGCTCATATGTCTTCTTTTTATT…	379	37	52	0	Complex	TRIM7	Not detected	FALSE
HCC1954	chr8	123294928	-	TAGATTCCTGAGCCCTGCCTCAAACCAATTAGGTCAAGTTCTGGGGTACAGCCCAGGTGTAGGTTCTCTGGGAGAGTCTGTCATGCACTAAAATTTGAGAGTCATGCCATAAAACCTCTTTATAGTGCTCCAGTATAAAAAGATCTTGGGGTTAAGCTTAGCTAAACAAATACGTCTGCAGGCTGGCAGTTCATGAATTCCACCTAAAGACTATCTGGTTTATCCCTCATTTTACACAAAAGGAAACTGTGGTTTAGAGGGTTGAAGTAACATGTTAAAATTCTCATGGCTTTTTGTGGTAGAGCAGACACTAGAATCAGTTCTCCTTCCTCCGGTCCATAGCTGGCTGCTTCTAATCTTTTAAAAAATCAGCTAATCAAGGTAACTTGGATCCATTTC…	165	20	51	0	Complex	---	Not detected	FALSE
HCC1954	chr10	132411781	-	TGTAAAGGTTAATATATCTATATCAATATAAAGATATATAAGTTAATATATCTATATCAATATATCAATATAAAGATATATAAAGGTTAATATATCTATATCAATACAGCCACCAACCAGGGGCGCGGTGTTTGAGGAGTCACCAGATGATGGAGGGAGAGAGGCCTGCAGAATCTTCCTACAGGTGAAGGCTGCGGGGCTGGGCTGGGACATGATGCCGAGCTGCAGAAGCGGCCTGCATCTGACCCCAGGGAGCAGACAGACCCAGGCTGCCTTCGAAGGACCTCAGGCGGCCTCTCCCCACCAGCGCAGCAAAGCAACTGGCCAGCACGATGGCTCCACAACCCCCAAACATCCTCACTCCCAGAACAGACTGCCCAGGAGCTCCTGCAGCGTGAA…	40	10	47	0	Complex	PWWP2B	Not detected	FALSE
HCC1954	chr11	32108956	-	GAAGATATAGACGTTTCAAACGAAGGCTACAAAGCGGTCCAAATCTCACTTGCAGATTCTACAAAAAGAGTGTTTGCAAACTGCTCTATCAGAGACGAATGTTCAACTCTGGGAGTTGAATGCAATTATCACAGAGCAGTTTCTGAGAATGCTTCTATGTCGTTTTTAGGAGAAGATATTTCCTTTTTCCAACACAGTCCTCCAAGCCCGCTAAATATCCACTTGCACATTGTAGAAAAAGTGTGTCGAAGCTGCGCTGTCAGAGGAAAGTTCAACTCTGTGAGGTGAATGCAAACATCCCAAAGAAGTTCTGAGAATGCTTCCGTTTGGCTTTTAGGTGAAGATTATCCTGTTTCCAACGAAATCTTCAAAGAGGTCCAAATATCTCCTCATACGGAT…	31	8	34	0	Satellite/centr	---	Not detected	FALSE
HCC1954	chr21	36606638	+	GAACACACACTACCTGTCATTGTTTTTCTTAGAATTCTGCAGGCCACGGACATGGCCGAGCAGCTGGAGCCGGCTGCATCCGTGCTGTCTACACCGGCCTGGGCTGTGCTGTCTACACCGGCCTGGGCCGTGCTGTCTACCGTCACCTGCCTGGGCCGTGCTGTCTACACACCGTCACCTGCCTGGGCTGTGCTGTCTACACACTGGACACCCGGCCTGGGCCGTGCTGTCTCACACCGGCCTGGGCCGTGCTGTCTACCACCGTCACCTGCCTGGGCCAGGTGCTGTCTACACACCGACACCGGCCTGGGCCGTGCTGTCTACACACCATCACCTGCCTGGGCCGTGCTGTCTTCACCGTCACCTGCCTGGGCCGTGCTGTCTACACACCGTCACCTG…	83	9	48	0	Complex	---	Not detected	FALSE
HCC1954	chr21	44666969	-	CAGGAGCTGGGGCACAACAGGCTGGCTGGCAGGGGCTGGGCATGCAGCAGGCTGGCTGGCAGCCCGAGGAGCAGCTGGTATGACACATGGTGGCGTGTGGCTGGATAAGGTAGAGGCAGAGGGCAGTCTTCATGATTTAAGCTAGGAGGGTTGTATTTTTCAAGGAGTTTATTCATCTATTTTAGGTTTTCTAGTTTATATGCATAAGGGTGTTCATAGCAGCCTTGAATGAACTTTTGTATTTCAGTGGTGTCAGTTGTAATATCTCCTGTTTCTTTCTTAGTGAGGTTATTTAGATTTTCTTTCTTCTTTTTGTGGTTATCTTGCTAATGGTCTATCAATTTTACTTATCTCTCAAAGAACCAGCTGTTTGTTTCATTTATCTTCTGTCTTGTCTTT…	89	10	48	0	Complex	TSPEAR	Not detected	FALSE
HCC1954	chr5	175790272	+	AGAGTCCCTAATGTCTAGTCCTGTACCTGCTCCACGTAGTAGGATCTTAGTAAATATTTGTTCTGTAAATGAATGAAACTGTGGAGCTGAAATTCAGGTCTGTTCAATTCTAGCCTTCCACTATCCCAGGTGAACAATGCAAGACCAAGTGAGATAGGTTCTGTGAGTGGGAGGCCAGGAGTTTGCTGTGAAATTCCACGGAAAGAACAGACATACTATATGGGGGTTGAAGGAGGGAGCTTTGTGAGCTTGATCTTGAAAGATGAGCAGAATTTTAAGAATAAGCAAAGGGAACCACATAACTGACAAAGCAGGTGTGAGTGAGCATGACTTACTTGGAGAGTGGTTAGGTCAGGGTTGTTGGGGGAGTGGTGGCAGATAAGGGAAATAAGAGAGGGC…	184	29	29	0	Complex	---	Detected	FALSE
HCC1954	chr8	123295356	-	CAGATCACAAGGTCAGGAGTTTGAGACCAGCCTGACCAATATGATAAAACCCCATCTCTACTAAAAATACCAAAAAAATTAGCCAGGCATGGTGGTACACACCTGTAATCCCAACTAATCAAGAGGCTGAGGCAGGAGAATCACTTAAACCTGGGAGGCGGAGTTGCAGTGAGCTGAGATCACGCCACTGCACTCCAGCCTGTGTGACAGAGTGAGACTCCGTGTCAAAAAAAAAAAATGTAGATTCCTGAGCCCTGCCTCAAACCAATTAGGTCAGAGTTCTGGGGGTACAGCCCAGGGTGTAGGTTCTCTGGGAGAGTCTGTCATGCACTAAAATTTGAGTCATGCCATAAAACCTCTTTATAGTGCTCAGTATAAAAAAAGATCTTGGGGTTAAGC…	192	35	50	0	Complex	---	Detected	FALSE
HCC1954	chr15	35063864	+	CAGAAACTCCTTTGTGATGTGTGCGTTCAACTCACAGAGTTTAACCTTTCTTTTCATAGAGCAGTTAGGAAACACTCTGTTTGTAAAGTCTGCAAGTGGATATTCAGACATCTTTGAGGCTTTCGTTGGAAACGGATTTCTTCATATTCTGCTAGACAGAAGAATTCTCAGTAACTTCCTTGTGTTGTGTGTATTCAACTCACAGAGTTGAACGATCCTTTACACAGAGCAGACTTGAAACACTCTTTTTGTGGAATTTGCAAGTGGAGATTTCAGCCGTTTGAGGTCAATGGTAGAATAGGAACATCTTCCTATAGAAACTAGACAGAATGATTCTCAGAAACTCCTTTGTGATGTGTGCGTTCAACTCACAGAGTTTAACCTTTCTTTTCATAGAGC…	42	7	37	0	Satellite/centr	---	Not detected	FALSE
HCC1954	chr4	144179786	-	TTTTTTTTTTTTGAGGCAAAGTCTCGCTCTGTCACCCAGGCTGAACATTTCCATCTCAAACACCGGAAATGAAGGTGAAAGAAGAGTCAGATGACTTGACAGTTTTTAGATAGGAAACAGAAATGTGAGTGCCACTAAGAGAAAGATGGTGTTAGTACTGTGAACCCCTGTAATGAACAGGTGCTAAGTGTTTTGGCTAGATTTCATTTGGCATGTCTACAAAATGTCCACACATACAGACCATCTCAAACACCGGAAATGAAGGTGAAAGAAGAGTCAGATGACTTGACAGTTTTTAGATAGGAAACAGAAATGTGAGTGCCACTAAGAGAAAGATGGTGTTAGTACTGTGAACCCCTGTAATGAACAGGTGCTAAGTGTTTTGGCTAGATTTCATTT…	58	23	36	0	Complex	---	Not detected	FALSE
HCC1954	chr5	111602949	-	GTAGACATGCCAAATGAAATCTAGCCAAAACACTTAGCACCTGTTCATTACAGGGGTTCACAGTACTAACACCATCTTCTCTTAGTGGCACTCACATTTCTGTTTCCCTATCTAAAAACTGTCAAGTCATCTGACTCTTCTTTCACCTTCATTTCCGGTGTTTGAGATGGAAATGTTCCAGCCTGGGTGACAGAGCGAGACTTTGCCTCAAAAAAAAAAAATACAATTTAGTCATGTCATAGATCTGCCTTTGTGAGCAATAAAATTTAACTCTTTGGAACTACTCATTATTAGTACAATACATTTGGAAAACAATATGGTAATAAATATCAAGAACCTTAAAATATTACTATTTTATTTAATAATTTTACTTCTACAATGCTATGAGGCTAATCATAC…	109	24	42	0	Complex	STARD4-AS1	Not detected	FALSE
HCC1954	chr5	115495293	+	GGACTACTGTATACACACCGGATGAGGATAAGGGGGACTACTGTATACACACCAGATGAGGATAAGGGGACTACTGTAGACACACCGGATGAGGATAAGGGGGACTACTGTATACACACCGGATGAGGATAAGGGGGACTACTGTATACATAATCGGATGAGGATAAGGGGGACTACTGTAGACACACCGGATGAGGATAAGGGGGACTACTGTATACACACGGATGAGGATAAGGGGGACTACTATACACACACGGATGAGGATAAGGGGACTACTGTATACACACGGATGAGGATAAGGGGGACTACTGTACACACACCGGATGAGGATAAGGGGGACTACTGTATACACACGGATGAGGATAAGGGGGACTACTGTATACACACCGGATGAGGATA…	164	61	42	0	Complex	---	Detected	FALSE
HCC1954	chr5	175790356	-	GTAATTCTTTTCTTTAAGAATGTTGAATATTGGCCCCACTCTCTTCTAGCTTGTAGAGTTTCTGACAAGAGATCTGCTGTCAGTTTGATGGGCTTCCCTTTGTGGGTAACCTGACCTTTCTCTATGGCTGCCCTTAACATTTTTTCCTTCATTTCAGAACAACTTGGGGAAAGCCCTGTTGAGCAATCCTTTGCAAACGGCCAAGTCATACTGGTATCTTAGGACAGTCACCCACTCAGCCACTCAAAAGAAAAAGTTCAGAACAGGAAGTCAGTTTTCAGCATCAACATTTATACAAAAGAGATCCATCTGGGCGAGATGTTAGCTACTCACATTTGCTGTCCATGCCTAAGGACAACAGGTGCCATGCCCTGCCAGAAGAGCCCCACTGCTTTCTCA…	180	30	30	0	Complex	---	Not detected	FALSE
HCC1954	chr5	180019103	-	AAAATCTAAATTTCTAAACATCTGTTTGTGGCTCGTGGTTCTCTCCTCCGGAAAAACACCACTGAATAAACCTGTTTTTCATTTATTGATGTATAAAATACCATCAACCACAAGGTACATCATTATGTATCATGAAGAAAAAAATCTGTCAAGCAACTCTAAGATGTCATGGAATACAAGAAACATTCCCACTTTAAGTTGAGTATCCCAGAACCAATGAGAATTCTTCAACATAACAATTCTTAAAATGTGCAAAGACAGCCTCCTGGGTCCCCACTTCAGTCTTTTTTTCCATACTAATTCTAGAGTCCCAAATCATTCATTTAAAAATAATAATAATTATTATTATTTAAAGAATCTAAAACTTACAGAAAAATTCGAAATATCATATAAAAACTT…	156	47	57	1	Complex	RNF130	Not detected	FALSE
HCC1954	chr8	117961301	-	TTTCTTCATATTCTGCTAGACAGAAGAATTTCAGTAACTTCCTTGTGTTGTGTGTATTCAACTCACAGAGTTGAACGATCCTTTACACAGAGCAGACTTGAAACATTCTTTTTGTGGCATTTGCAAGTGGAGATTTCAGCCGCTTTGAGGTCAATGTAGAATAGGAAATATCTTCCTATAGAAACTAGACAGAACGATTCTCAGAAACTCCTTTGTGATGTGTGCGTTCAACTCACAGAGTTTAACCTTTCTTCATAGAGCAGTTAAGGAAACACTCTGTTTGTAAAGTCTGCAAGTGGATATTCAGACCTCTTTGAGGCCTTCGTTGGAAACGGGATTTCTTCATATTCTGCTAGACAGAAGAATTCTCAGTAACTTCCTTTGTGTTGTGTGTATTCA…	276	15	50	0	Satellite/centr	EXT1	Not detected	TRUE
HCC1954	chrX	7769556	+	AAGTGCAGATTTGAAACACTCTTTTTGTGGAGTTTCCATGTGGAGATTTCAATCGCTTTGAGACCAAAGGTAGAAAGGAAACATCTTCGTATAAAAACTAGACAGAATCATTCACAGAAACTACTTTGTGATGTGTGTGTTCAACTCAAGGAGTTTAACCTTTCTTTTGATGGAGCAGTTTAGAAACACTCTGTTTTTCACGTCTGCAAGTGGATATTTGGACCTCTTTGAGGCCTTCGTTGGAAACGGGATTTCTTCATATAATGTTTGATAGGAGAAGTCTCAGTAACTTCTTTGTGCTGTGTGTATTCAACTCATAGAGTTGAACTTTCCTTTAGAAGAGCAGATGTTAAACACCCTTTTTGTGGAATTTGCAGCTGGAGATTTCAAGCGCTTTGA…	62	15	55	0	Satellite/centr	---	Not detected	FALSE
HCC1954	chr15	27289803	+	ACTCTCAGAGTTTAACTTTTCTTTTCATTCAGCAGTTTGAAACACTCTGTTTGTAAAGTCTGCATGTGGATATTTTGACCACTTAGAGGCCTTCGTTGAAAACGGGTTTTTTTCATGTAAGGGTAGACAGAAGAATTCCCAGTAACTTCCTTGTGTTGTGTGCATTCAACTCACAGAGTTGAACGTTCCCTTAGACAGAGCAGATTTGAAACACTCTATTTGTGTAATTTGCAAGTGTAGATTTCCAAGCGCTTTCAGGTCAACGGCAGAAAAGGAAATATCTTCGTTTCAAAACTAGACAGAATCATTCCCACAAACTGCGTTGTGATGTGTTCTGTTCAACTCACAGAGTTTAACCTTCCTGTTCATAGAGCAGTTAGGAAACACTCTGTTTGTAAA…	169	9	40	0	Satellite/centr	GABRG3	Not detected	FALSE
HCC1954	chr17	39450393	-	TGAGGCACTGTGAGTTGAATGCAAACATCACGAAGAGGGCTCTGAGAATTCTTCTGTTTTAGTTCTGTGCGTTTTATCCCGTTTCCAACGAAATCCTCAGAGAGGCCCAAATATCCACTTGCAGATTCTACAAATAGTGTGTTTCTGAAACTGCTCCATCCAAAGGAATGTTCAGCTCTGTGAGTTAAACTCAGTCGTCACCAAGAGTTTTCTGTGAATGCTACTGTCTAGCTTTTATATGAAGCTATTTCCTTTACTACCATAGGCCTCAAAGCGGTCCATATCTCCACTTGCAGATTCTACACAAAGAGAGTTTCCAAACTGCTCTGTCAAAGGGAATGTTCAACTCTGTGACTTGAATGCAATCATCACAAAGTAGTTTCTGAGAATGCTTCTATC…	71	34	39	0	Satellite/centr	MED1	Detected	FALSE
HCC1954	chr20	60450309	-	AGAGCAGTTTTGAGACACTATTCTTTTGGAATATGCAAGTGGATATTTGGATAGATTTGAGGATTTCGTTGGAAACGGGATTATATATAAAAAGTAGACAGCAGCATTCTCAGAAACTTCTTTGTGATGTTTGCATATAGCTCTTAGAGTTGAACATTCCCTTTCATAGAGTAGGTTTGAAACCCTGTTTTTATAGTGTCTGGAAGCGGGCATTTGGAGCGCTTTCAGGCCTATGCTGAAAAAGGAAATATTTACCTATAGAAACTAGACAGAAGCATTCTGAGAATCACGTTTGTGATGTGGGTACTCAACTAACAGTGTTGATCCATTTTGATACAGCAGTTTTGAACCACACTTTTGTAGAATCTGCAAGTGGATATTTGGATAGCTGTGAGGATT…	134	26	38	0	Satellite/centr	---	Not detected	FALSE
HCC1954	chr21	15148293	-	GAAAATGTTCTATAAAATGTACTATAAAAATGTATGTTTGCATCCTTTAACAATATGTCTACTTTGGGGTATTTGTAGACGTCACACAAATAGAATGATACTGCAAGTATTCTGCAGTATACTTTTGCTTGCCAAAAATTATGTTTAACACAAGTAATTGTTTTTTTTTTTTTGTTTTTTTTTTTTTTTTTTTTTTTTGAGGCGGAGTCTCGCTCTGTCGCCCAGGCCGGACTGCGGACTGCAGTGGCGCAATCTCGGCTCACTGCAAGCTCCGCTTCCCGGGTTCACGCCATTCTCCTGCCTCAGCCTCCCGAGTAGCTGGGACTACAGGCGCCCCGCCACGCGCCCGGCTAATTTTTGTATTTTTAGTAGAGACGGGGTTTCACCCTGTTAGCCAGG…	58	10	35	0	Complex	---	Not detected	FALSE
HCC1954	chr21	31658860	+	GGACGAAACAGAAAGAAAGAAAGAAAGAAAGAAAGAAAGAAGAAAGATAGAAAGAAAGAAAGAAAGAAAGGAAAGAAAGAAAGAATGAATGAATGAAAGAAAAGAAAGCAAGAAAGAAAGAAAAAGAAAAGAAAGAAAGAAAAGAAAGCAAGAAAGAAAGCACGAAAGCAAGCAAGCAAGAAAGCAAGAAAACAAGGAAGCAAGAAAGCAAGCAAGAAAGAAACAAAAGAAAGAAAGCAAGAAAACAAGAAAGCACGAAAGCAAGCAAGCAAGAAAGCAAGAAAACAAGGAAGCAAGAAAGAAAGAAACAAAAGAAAGAAAGAAAACAAGAAAGCAGAAAGCTGAAAGCAATCAAGCAAGAAAGCAAGCAGGAAAGAAACAAAAGAAAGAAAGAAATCG…	85	11	38	0	Complex	---	Not detected	FALSE
HCC1954	chr21	32927333	-	CATGGATCCATAGAGTGAATGCATGGATGGACGAGTGCATGGATCCATAGACAGAGTGAATGCATGGATGGACGAGTGCATGGATCCTTAGAGAGAGTAGATGCATGGATGGCCAGATGCATGTATCCATAGAGAGTGAATGCATGGATGGACGAATGCATGGATCCATCAACAGAGTGTACGGATGGATGAATGCATGGATCAATAGAGAGAGTGAATGTGTGAATGGATGAATGCATAGATTCATAGAATGAATGCATGCATGGAGGAATGCATGGATCTGTAGAGAGAGAGTGAATGCGTGCATGGATGAATGCATGGATCCATAGAGTGAATGTGTGAATGGATGAATGCATAGATTCATAGAGAGAATGAATGCATGCATGGAGGAATGCATGG…	45	10	36	0	Complex	---	Not detected	FALSE
HCC1954	chr21	38120620	-	AGCTGCACTTTTTTTCCATGGGAGACCCAGGCCCCACTTCTCCGTGGCGTGGTTTCTTTTTCTTTTCTGCCACTAGTGCTCACACCTCTCCTCCCTCACAGCTCACCTTCCTATCAGTCCCTGCGCTGGGCCCCGTGGACCCAGGCGACCCTGGTTCTAGGCCTGGGTGCACCTCGGGGCCCGCTAGGTGTACCCCAAAGCAGGCAGAAGGCCCATGAGGGGAAGGTGAGGTTTGAGGAGGAGAGGTGACGCACCTGGGCGGCAGAAAAATAAAAACGTGCCGAGGAGAAGCGGGGCCTGGGTCTCCCACAGACGAAAGTGCCTTCTCATCAGCCCCTGCAGTGCTGGGCCTCCTGGACCCCTGGCGACCCCTAGTTCAAGGACCAGAAGAGACTCCGG…	68	13	49	0	Complex	DSCR4	Not detected	FALSE
HCC1954	chr5	180021289	+	GATACTTTTAAGTTGTTATGTGTATCAGTCATTTATTCCTTTTTATGGCGAACTATATCCCATGGTTTGGATGTACCATCGTTTGTTTAATTGCTCGCTCATTGAAGGATATCTGGGATGTTTTCAGATTTTGGCTATTACAAATAAAGCAGCTGTGAACAATCACATACAGGTTTTGGTGTAAACATGAGTTTTCGCTTTCCCTGGGATAAATGTGTAATTTCTGAGTGCAGTGTAAATTCCAAGAGTGAAGTTTTTGGGCTGTTACGATAAGTGCATATTTAGTTCTGTAGGAAACTGTTAGACTCATTTTTGCAAAGTGGCCATACCATTTTGCATTCCTGCTAGAAATGTATGACTGATCCAGTTCCTCCACACTCTCGACAGCACTTGGTGTTT…	161	9	56	0	Complex	RNF130	Not detected	FALSE
HCC1954	chr8	123307209	+	GATTTTGATGGCTATATGACATTTAATTAAGTGGACATGCTATGGTTTACATAACCATTACTTTGCAATAGGAGGACTTTTAGGTTGCTTCTAATTTATCACTGTTAACTAATACTGTAGGGAATAATTTTGTACATGAAATTTTTCTATGTTTAAAATTGTTTCCCTAATACAAGGTTTATTAATTATAAAAACAGTTCCAACAATTTAGAATTGTGAAAACCGAAAGTGTTTCCTTCTCACCTTGTCTTTTTCTTCAGTGGTAACCACTGTTAACAATTTAGTATGTATTTTTTTCTTAGTTTTAAAATTGTCATAAAATACACACAACATAAGTTTTACCATCTTAACCATTTTTAAGTGTACAGTTAAGTGGTGTTAAGTTGTGAATCCAAAGTA…	171	15	38	0	Complex	---	Detected	FALSE
HCC1954	chr8	88801935	+	TCTTTTTGTGGAATCTGCAAGTGGATATTTGTCTAGCTTTGAGGATTTCGTTGGAAACGGGGATTACATATTAAAAGCAGACAGCAGCATTCCCAGAAACTTCTTTGTGATGTTTGCATTCAAGTCACACAGTTGAACATTCCCTTTCATAGAGCAGGTTTGAAACACTGTTTTTGTAGTATCTGGATGTGGACATTTGGAGCGCTTTCAGGCCTATGGTGAAAAAGGAAATATCTTCCCCTGAAAACTAGACAGAAGCATTCTCAGAATCTTATTTGTGATGTGCGCCCTCAACTAACAGTGTTGCTTTCTTTTGATAGAGCAGTTTTGAAACACTCTTTTTGTAAAATCTGCAAGAGGATATTTGGATAGCTTTGAGGATTTCATTGGAAAGCGGGA…	110	7	39	0	Satellite/centr	---	Not detected	FALSE
HCC1954	chrX	48455768	-	GTTCGAAACACTCTTTCTGTAGAATCTGCAAGTGGACATTTGGACCACTGGGTGGCCTTCGTCGAAACGGGTATATGTTCACGCAAAAACTAAAGAGAAGCATTCTCAGAAACTTGAGTGATGATTGCATTCAAGTCACACAGTTGAACCCTCCTTTTGATGGAGCAGTTTTGAAACTGTCTTTTTGTAGAATCTGTAAGTGGATACGTGGACCTCTTTGAAGATTTCTTTGGAAACGGGAATATTTCCACAGAAAAACTAAACTGAAGCATTCTCAGAGACCGCTTGTGATGTTTGTGTTCAGCCACAGAGTTTAACATTGCTTTTCATAGAGCAGTTTTGAAATATTCTTTTGGCAGAATCTGCAAGTGGACATTTGGAGCGCTTTCAGGCCTGTGG…	68	10	51	0	Satellite/centr	---	Not detected	FALSE
HCC1954	chr1	118050599	+	TTGGTGATCAGTGCAGAGATGTGTCACAAACCCCCTGTAGGCAGAGCCAAGACAAGTGTTACATCAGCTATGTGATGAGTGCAGTGACATGTTACAATGTCCCTGTAGCCATGTCCTTGACAAAGTGACTTCACCTGGGTGATCAGTGTGAGATATGTCACAATGTCTCCAGTAGGCAGAGCCTAGACAAGAGTTACATCACCTGGGTGATCAGGGCAGAGATATGTCACAATGCCCCCTGTAAGCAGATCCCAGACAAGAGTTGCATCACCTCGGTGATGAGTGCAGACATATATCTCAATGCCCCTGGTCAGCGAAGCCTATACAAGAGTTACATTATCTCGGTGATCAGTGCAGTGATATGTTAAATGCCCCTGCAGGCAGAGCCTAGACAAGAGT…	68	8	53	0	Satellite	SPAG17	Not detected	FALSE
HCC1954	chr8	106849515	-	CTCATAAAATGAGTTAGGAGGATTCCCTCTTTTCTATTGATTGGAATAGTTTCAGAAGGAATGGTACCAGTTCCTCCTTGTACCTCTGGTAGAATTCGGCTGTGAATCCATCTGGTCCTGGACTCTTTTTGGTTGGTAAGCTATTGATTATTGCCACAATTTCAGCTCCTGTTATTGGTCTATTCAGAGATTCAACTTCTTCCTGGTTTAGTCTTGGGAGAGTGTATGTGTCCAGGAATTTATCTGAAAAGGAAGGGAGAGAGAACAGAAAACCCTGAGTACACTGAGCTTTTGAAAGACAGGGTATTGGCCAGGCGCAGTGGTTCACACCTCTAATCCCAGCACTTTGGGAGGCCAAAGCGGGCAGGTCACGAGGTCAGGAGATCAAGACCATCCTGC…	227	37	34	0	Complex	---	Detected	FALSE
HCC1954	chrUn_KI270749v1	89721	-	GCAGAGAAGGAGAGTAAGACAGAAGACAGACACACACAGTGAGAGAGACAGACAGAGAGAGAGAGAGAGAGAGAGAGAGAGACAGACACACACACAGTGAGAGAGACAGACAGAGAGAGAGAGAGAGGCAGAGACAGAGACAGGGAGAAAGAGAGAGACAGACAGAGAAAGACAGAGATGGACAGAGAGACAGAGAGAAACAGATAGAAAGAGAGAGACAGAGAGAGAGAGAGGCAGAGGCAGAGACAGAGACAGGGAGAAAGAGAGAGACGGACAGAGAAAGACAGAGATGGACAGAGAGACAGAGAGAAACAGACAGAAAGAGAGAGAGACAGAGAGAGAGAGAGACAGACAGACAGACAGGCAGGCAGAGAAACAGAGTAAGACAGAAGATAGGCA…	172	28	165	0	Complex	---	Not detected	FALSE
HCC1954	chr19	35210331	+	GTTTGAATCACTGTTTCTGTAGTATCTGGAAGTGGGTATTTTCAGCGCTTTCAGGCCTAAGGTGAGAAAAGAAATGTCTTCAAATAAGAACTAGACAGAAGCATTCTCAGAAACTTATTTGTGATGTGTGTCCTCAACTAACAGAGATGAACCTTTGTTTTGATACAGCAGTTTGGAAACACTCTTTTTGTAGAATCTACAAGAGGATATTTTGAGAGCATTGAAAATTTCGTTGGAACGGGAAAACCTTCATATAAAATCTAGACAGCAGCATTCTCAGAAACTTCTTTGTGATGTTTGCATTCAACTCATAGAGTTGAACATTCCCATTCATACAGCAGGTTTGAGACACTCTTTGTATAGCATGTGGAAATGGATATTTGGAGCGCTTTGAGGCCT…	73	9	44	0	Satellite/centr	---	Not detected	FALSE
HCC1954	chr21	15322572	-	AACATTTGCTCTGTGAATACATATTAAGCACCTGTTCCTCTGGGGTAACAATGCTGAACCACTGGCCAAACACAATCAGAGGGCAGCCAGCAAGGGAGCCTGGGGGCTGCTGTCTGCATGGGTGATCATCCTGGGGCACAGGCAGAGCCAACCACCTGAATCTCACTTCCCCAGGATGAAAAGGTGAGCTTCTCAGGTCTCCTCAGGGGAACCTGGCGGGCCACCCTTGCAGAAGCCACTCAGCCCACCTACCTGCAGCTCTGCAATGTTTGGGGAAGAAGCAGTGAACTCATCAGGGTTGAACGTGGCTGAGAAATCCACCTTCAGAACTCTCTAAGACTGAGGAGCTTCTGTCTAGGCCATGCCGTGGTGGCTCATACCTGTATCCAAGCACTTTGG…	58	8	46	0	Complex	---	Not detected	FALSE
HCC1954	chr1	156543232	-	ATCATCAAATGGAACCGAATGGAGTCCTCATTGAATGGAAATGAAAGGGGTCATCATCTAATGGAATCGCATGGAATCATCATCAAATGGAATCGAATGGAATCAACATCAAATGGAATCTGATGGAATCATTGAACAGAATTGAATGGAATCACGTCATCGAATGAATTGAATGCAATCATCGAATGGTCCGAATGGAATCATCTTCTAATGGAAAGGAATGGAATCATCGCACAGAATCGAATGGAATTATCATCGAATGGAATCGAATGGTATCAACACCCAAACGGAAAAGCGGAATTATCGAATGGAATCAAAGAGAATCTTGAGCGGACCCGAATGGAATCATCTAATGGAATGGAATGGAATAATCCATGGACTGGAAGGCAATCATCATCG…	97	13	37	0	Complex	IQGAP3	Not detected	FALSE
HCC1954	chr11	39595339	+	AGTCCTGAGGTCAGGAGTTCGGGAACAACCTGTGCAACATAACGAAACCCTGTCTCTACTAAAAATACAACAATTAGCTGGGCGCGGCGGAGCATGCCTGTAAGCCCGGCTCCGCCAGAGGCTCAGGCAGGAGAATCACTTGAACCCTGGAGACAGAATTTCCAGTGAGCCGAGATGGCACCACTGCACTCCAGCCTGGTCTTCAGAGGCGAGACTCCGTCTCAAAAACATAGTAAGAGTTACAATATGATACTGTGGAAACAGACAGCCCTACAATGTGCATGCCTAATGGATTGCCTACCTTCTTCAGGCGTTTTCACCTCTCTGGATTTGGCAGGTCCATCTCCTGCCCATCAGGACCATCTTCACACTCACACCCAGTCTGTGGGTGACCCTGTT…	56	4	36	0	Complex	---	Not detected	FALSE
HCC1954	chr21	18604077	-	TAATACAGCAAACACATCTATGAATTGACTAAGCCATGTCCACAGGGCTGCCAGCTAATCAATACGAGATTATAAGCACTAAAGAATTGAGGTGAAGGTGGTGCTAAATTGTCTGGTTACGGGTATTGATCAAGTTAATAACATAATTGCAGAGTCCTTACTCTCTAACATATATATTCAATTCTAAACATTTTAGCTGATTTGCTACTTCAAGAAATGTACTAAGATTTATGATGATCATTTTCTCTTCAAAAAAACTCTGTCATTTTTATGTATCTCTATTTGTTAACAGAGGCATTTAACTTTATTTTTCTCCTCTGTTTTCTCCTTCATTATTGACTCATTGTTTATTACTTTGCTCCTATTTTCCCAATTTTGGTTTATTTCTCTCCCGTATTT…	75	12	41	0	Complex	MIR548XHG	Not detected	FALSE
HCC1954	chr22	31356902	-	CATTTTCCAAATTATATTTGATGGAGAAAATAAACATTAAAAAAGAAAAATAAGGCTGGGCACAGTGGCTCACGCCTGTAATCCCAGCACATTGGGAGGCCAAGGCGGGCAGATGGCTTGAGCCCAGGAGTTTGAGACCAGCCTGAGCAACGTAATGAAATCTTTGTCTCTACAAAAATACACAAATTAGCCGGGCGCAGTGGCACACGCCTGTAATCCCAGCACTTTGGGAAGCCGAGGCGGGCGGATCACGAGGTCAGGAGATCGAAACCATCCTGGCTAACACGGTGAAACCCCGTCTCTACTAAAAATACAAAAAAAAAAAGCCGGGCGTGGTGGCGGGCGCCTGTAGTCCCAGCTACTCGGGAGTCTGAGGCAGGAGAATGGCGTGAACCCGGG…	52	21	42	0	Complex	---	Not detected	FALSE
HCC1954	chr5	111189748	-	AAGTGGGCTAAGGACATGAATAGACAATTCTCAAAAGAAGATCTACAAATGGCCAACAAACATAAAAAAGCCTCAGCATTATCAGGGAGATGCAAATCAAAACCACAATGCGATACCACCTTACTCCTCCTACCCCCCTCTTCACGCACTCACTTCATTCTTCATAGTTTATTACACATTTGTTATCATCCTAACTCTTTATCACGCTATTTCCAAAATTTAAAAATTAGGTATAAATGATAAAGTCTAATGCTTTTATCCTAGTTTTCAAGGCTCCATATGAGTTGATCCTATTTGCTATAGTTTCTTATAAAGAACTTTTTTTTATTATACTTTAAGTTTTAGGGGTACATGTGCACAACGTGCAGGTTTGTTACATATGTATACATGTGCCATGTA…	84	9	42	0	Complex	---	Not detected	FALSE
HCC1954	chrX	56963404	-	CACGTAAAAACTAAAGAGAAGCATTTCCCAGAAACTTCTGAGTGATCATTGCATTCAAGTCACACAGTTGAACTCCTCCTTTCATGGAGCAGTTTTGAAACTGTCTTTTGTACAATCTGTAGAGTGGATACGTGAACTCTTTTTGAAGATTTCTTTGGAAACGGGAATATTTCCACAGAAAAACTAAACTGAAGCATTCTCAGACACCGCTTTGTGATGTTTGTGTTCGAGCCACAGAGTTTAACATTGCTTTTCATAGAGCAGTTTTCAAAATATTCTTTGGCAGAATCTGCAAGTGGACATTTGGAGCGCTTTCAGGCCTGTGGTGGCAAAGGCACTGAAAGCCTCTTCCACTATCTTCACAAAGAGAGAGAAGCATTGTCAGAAACTTCTTTGTGA…	78	12	52	0	Satellite/centr	---	Not detected	FALSE
