# Supplementary material for: Precise characterization of somatic complex structural variations from tumor/control paired long-read sequencing data with nanomonsv
Source: Nucleic Acids Res. 2023 Jun 20;51(14):e74. doi: 10.1093/nar/gkad526 (PMC10415145; doi:10.1093/nar/gkad526)
Supplement: gkad526_Supplemental_Files [file gkad526_supplemental_files.zip › SupplementaryData6.xlsx]

## Sheet: SupplementaryData6
Supplementary Data 6: List of somatic interchromosomal translocation through centromere and telomere sequences detected by single breakend SV module.
Sample	Chr_1	Pos_1	Dir_1	Contig	Checked_Read_Num_Tumor	Supporting_Read_Num_Tumor	Checked_Read_Num_Control	Supporting_Read_Num_Control	SBND_Class	Gene_1	Is_GRIDDS	Cancer_Gene	Putative_Chromosome_Pair	Derivative_Chromosome_in_Cellosaurus	Primer_Left_Sequence	Primer_Right_Sequence	Primer_Product_Size	Is_Validated
H2009	chr4	180695015	-	AGACAGAAGCATTCTCAGAAACTTCTTTGGGATGTTTGCATTCAAGTCACAGAGTAGAACATTCCCTTTGGTAGAGCAGGTTTGAAACACTCTTTTTGTAGTATCTGGAAGTGGACATTTGGAGCGCTTTCAGGCCCATGTTGGAAAAGGAAATATCTTCCCGTAACAACTAGGGCAGAAGCATTCTGGAAACTTATTTGAGATGTGTGTACTCAACTCAAGAAGAATTGAACCACCGTTTTGAAGGAGCAGTTTTGAAACACTCTTTTTCTGGAATCTGCAAGAGTATATTTGCCTAGCCTTGAGGATTTCGTTGGAAACGGGATTGTCTTCAGAGAAAATCTAGACAGAAGCATTCTCAGAAACTTCTTTGGGATATTTGCATTCAAGTCACAGAGT…	22	5	58	0	Satellite/centr	---	Not detected	FALSE	chr18	None	---	---	---	---
H2009	chr4	180743782	-	GACTGCTCTATGAAAGGGAGTGTTCAACTTTTGACTTGAATGCAAACATCAGAAAGCAGTTTCTCAGAACGCTGCTGTGTGCTTTTATATGTATTCCCGCTTCCAGCGAAATCCCCAAAGCTAGCCAAATATCCACTTGCAGATTCCAGAAAAAGAGTGTTTCAAAACTGCTCCTTCAAAACGGTGGTTCAATTCTCTTAGTTGAGTACACACATCTCAAATAAGTTTCTGAGAATGCTTCTGTCTAGTTGTTATGGGAAGATATTTCCTTTTCCAACATAGGCCTGAAAGCGCTCCAAATGTCCACTTCCAGATACTACAAAAGGAGTGATTCAAACCTGCTCTATGATAGGGAATGTTCAACTCTGTGTCCTGAATACAAACATCACAAAGATGTTT…	42	11	62	0	Satellite/centr	---	Not detected	FALSE	chr18	None	GTCACACTGCCTTTTTCTCAGT	AGTTTCTGCTGTGTGTCCTCA	959	TRUE
H2009	chr2	36342493	+	GAGAATACAAAAATAAGCCGGGCAAGGTGGCGAGCGCCTGTAGTCCCAGCTGCTCGGGAGGCTGAGGCAAGAGAATGGCGTGAACCCCGGAGGCGGAGCTTGCAGTGAGCCGAGATCACGCCACTGCACTCCAGCCTGGGTGACAGCGAGACTCCGTCTCAAAAAAAAAAAAAAAAAAAAAAAAAGAAAGGGCCTTAGGTTGGGTGCAGCGATTCACGCCTGTAATCCCAGCACTTTGGGAGGCTGAAGGGGTGGATCACCTGAGGTCAGGAGTTCGAAACCAGCCTGGCCAACAAGGTGAAACTCTGTCTAGTTTTTATAATGAAGATATTTCCTTTTCTGCCTTTGGCCTCAAAGCGCTTGAAATCTCCATTTGCAAATTCCACAAAAAGAGTGTTT…	79	6	48	0	Satellite/centr	---	Not detected	FALSE	chr10 or chr19	der(15)t(15;2;19)	---	---	---	---
H2009	chrX	98677807	-	GTAGCCCTAGCCCTAGCCCTAGCCCTAGCCCTAGCCTAACCCTAACCTAACCCTAACCTAACCCTAACCCCTAACCCTAACCCTAACCCTAACCCTAACCCCTAACCCCAACCCCAACCCCAACCAACCCCAACCCCAGCCCCAACCCCAACCCCAACCCCAACCCCAACCCTACCTAACCTAGCCCTAGCCCTAGCCCCTAAACCTAACTCCTAACCCTAACCCTAACCTAATCCCAACCCCAACCCCAACCCCAACCCTAACCCTAACCTAACCCTAAGGCAACTCCACCCTCGCAAGGGCGCGCGCACAAGAGCGCAGAGAGGCGCGGGCGCCCGCACGCAGCGCAGAGAGGCGCGGGCGCGCCCGCGCAGCGCAGAGCGCGCGCGCCCAGCGCAG…	43	17	56	0	Complex	---	Not detected	FALSE	chr14	der(14)t(X;14)	TTCCTTTGGGTCTTTCAAGGT	CTCTCCCACCTCTGCGCC	1161	FALSE
H2009	chr11	99189755	-	GAGAGATCTGTTGCACCCGGTGAGTTGAATGCACACATCACAAAGTAGTTTCTGAGATTGTTTCTGTCTACCTTTTATGGAAAGATATTCCCTTTTCTACCATAGGCCTGAAGGCGCTCTCCAATGTACCACTTGCAAATTTTACAAAAAGAGTGTTTCCAAATTGCTCTATCAAGGAGAAATCTTTATCTCAGTGAGTTGAAAGCACATCACAAAGAAGACTCTGAGAATTCTTCTGTCTGGGCTTATAAGATGAAAACCTGTGTTTCCACGAAGGTCTCAAGGAGGTCCAAATACAAAACAAGCTTGATTCTAAGGTGGAAAGAGTGTTTCCAAACTGCTCTATCAAGAGGAATGTTCCACTCGGTGAGTTGAATGCAGACATCACAAAGGAGTTTC…	39	13	59	0	Satellite/centr	CNTN5	Not detected	FALSE	chr6	der(11)t(6;11)	TTGCACAGCCAAAGGAACAA	GCTAGACAGAAGCTAATCTCAGA	560	TRUE
HCC1954	chr8	109800858	-	CCTAACCCTAACCCTAACCCAACCCTAACCCTAACCCTAACCCTAACCCTAACCCTAACCCTAACCCTAACCCTAACCCTAACCCCTAACCCCTAACCCCTAACCCTAACCCTAACCCTAACCCTAACCCTAACCCCAGCCCCAGCCCCAGCCCCAGCCCCAGCCCCAGCCCCAGCCCCAGCCCCAGCCCCAGCCCTAACCCAACCCTAACCCTAACCCTAACCTCACCTCACCTCACCCTCACCCTCACCTCACCTCACCCTCACCCTAACCCTAACCCTAACCCCAACCCCAACCCAACCCCAACCCCAACCCAACCCTAACCCTAACCCTAACCCTAACCCTACCCCTAACCCTACCCCTAACCCTACCCCTAACCCTACCCCTAACCCTAACCCT…	172	68	42	0	Complex	---	Detected	FALSE	chr4	der(2)t(2;8;4)	GGGGGAAAACTGTGGTAGGG	CGGAACTCAAATGCGGCATT	1047	TRUE
HCC1954	chr11	32108956	-	GAAGATATAGACGTTTCAAACGAAGGCTACAAAGCGGTCCAAATCTCACTTGCAGATTCTACAAAAAGAGTGTTTGCAAACTGCTCTATCAGAGACGAATGTTCAACTCTGGGAGTTGAATGCAATTATCACAGAGCAGTTTCTGAGAATGCTTCTATGTCGTTTTTAGGAGAAGATATTTCCTTTTTCCAACACAGTCCTCCAAGCCCGCTAAATATCCACTTGCACATTGTAGAAAAAGTGTGTCGAAGCTGCGCTGTCAGAGGAAAGTTCAACTCTGTGAGGTGAATGCAAACATCCCAAAGAAGTTCTGAGAATGCTTCCGTTTGGCTTTTAGGTGAAGATTATCCTGTTTCCAACGAAATCTTCAAAGAGGTCCAAATATCTCCTCATACGGAT…	31	8	34	0	Satellite/centr	---	Not detected	FALSE	chrX	None	TGGCCCATGGACTTCTCAAC	CGAGAAGGAAGCATTGTCGG	565	TRUE
HCC1954	chr15	35063864	+	CAGAAACTCCTTTGTGATGTGTGCGTTCAACTCACAGAGTTTAACCTTTCTTTTCATAGAGCAGTTAGGAAACACTCTGTTTGTAAAGTCTGCAAGTGGATATTCAGACATCTTTGAGGCTTTCGTTGGAAACGGATTTCTTCATATTCTGCTAGACAGAAGAATTCTCAGTAACTTCCTTGTGTTGTGTGTATTCAACTCACAGAGTTGAACGATCCTTTACACAGAGCAGACTTGAAACACTCTTTTTGTGGAATTTGCAAGTGGAGATTTCAGCCGTTTGAGGTCAATGGTAGAATAGGAACATCTTCCTATAGAAACTAGACAGAATGATTCTCAGAAACTCCTTTGTGATGTGTGCGTTCAACTCACAGAGTTTAACCTTTCTTTTCATAGAGC…	42	7	37	0	Satellite/centr	---	Not detected	FALSE	chf1, chr5 or chr19	der(15;19)(q10;q10)	TCATTCTGCCATCCACCTGG	AGCCTCAAAGATGTCCCGAA	587	FALSE
HCC1954	chr8	117961301	-	TTTCTTCATATTCTGCTAGACAGAAGAATTTCAGTAACTTCCTTGTGTTGTGTGTATTCAACTCACAGAGTTGAACGATCCTTTACACAGAGCAGACTTGAAACATTCTTTTTGTGGCATTTGCAAGTGGAGATTTCAGCCGCTTTGAGGTCAATGTAGAATAGGAAATATCTTCCTATAGAAACTAGACAGAACGATTCTCAGAAACTCCTTTGTGATGTGTGCGTTCAACTCACAGAGTTTAACCTTTCTTCATAGAGCAGTTAAGGAAACACTCTGTTTGTAAAGTCTGCAAGTGGATATTCAGACCTCTTTGAGGCCTTCGTTGGAAACGGGATTTCTTCATATTCTGCTAGACAGAAGAATTCTCAGTAACTTCCTTTGTGTTGTGTGTATTCA…	276	15	50	0	Satellite/centr	EXT1	Not detected	TRUE	chr1, chr5 or chr19	der(8)t(5;8)	---	---	---	---
HCC1954	chrX	7769556	+	AAGTGCAGATTTGAAACACTCTTTTTGTGGAGTTTCCATGTGGAGATTTCAATCGCTTTGAGACCAAAGGTAGAAAGGAAACATCTTCGTATAAAAACTAGACAGAATCATTCACAGAAACTACTTTGTGATGTGTGTGTTCAACTCAAGGAGTTTAACCTTTCTTTTGATGGAGCAGTTTAGAAACACTCTGTTTTTCACGTCTGCAAGTGGATATTTGGACCTCTTTGAGGCCTTCGTTGGAAACGGGATTTCTTCATATAATGTTTGATAGGAGAAGTCTCAGTAACTTCTTTGTGCTGTGTGTATTCAACTCATAGAGTTGAACTTTCCTTTAGAAGAGCAGATGTTAAACACCCTTTTTGTGGAATTTGCAGCTGGAGATTTCAAGCGCTTTGA…	62	15	55	0	Satellite/centr	---	Not detected	FALSE	chr10 or chr12	None	---	---	---	---
HCC1954	chr15	27289803	+	ACTCTCAGAGTTTAACTTTTCTTTTCATTCAGCAGTTTGAAACACTCTGTTTGTAAAGTCTGCATGTGGATATTTTGACCACTTAGAGGCCTTCGTTGAAAACGGGTTTTTTTCATGTAAGGGTAGACAGAAGAATTCCCAGTAACTTCCTTGTGTTGTGTGCATTCAACTCACAGAGTTGAACGTTCCCTTAGACAGAGCAGATTTGAAACACTCTATTTGTGTAATTTGCAAGTGTAGATTTCCAAGCGCTTTCAGGTCAACGGCAGAAAAGGAAATATCTTCGTTTCAAAACTAGACAGAATCATTCCCACAAACTGCGTTGTGATGTGTTCTGTTCAACTCACAGAGTTTAACCTTCCTGTTCATAGAGCAGTTAGGAAACACTCTGTTTGTAAA…	169	9	40	0	Satellite/centr	GABRG3	Not detected	FALSE	chr1 or chr19	der(15;19)(q10;q10)	AGGGGAGGAGGCTGGAATTA	TCTACCTTTGGTCGCAAAGC	1019	TRUE
HCC1954	chr20	60450309	-	AGAGCAGTTTTGAGACACTATTCTTTTGGAATATGCAAGTGGATATTTGGATAGATTTGAGGATTTCGTTGGAAACGGGATTATATATAAAAAGTAGACAGCAGCATTCTCAGAAACTTCTTTGTGATGTTTGCATATAGCTCTTAGAGTTGAACATTCCCTTTCATAGAGTAGGTTTGAAACCCTGTTTTTATAGTGTCTGGAAGCGGGCATTTGGAGCGCTTTCAGGCCTATGCTGAAAAAGGAAATATTTACCTATAGAAACTAGACAGAAGCATTCTGAGAATCACGTTTGTGATGTGGGTACTCAACTAACAGTGTTGATCCATTTTGATACAGCAGTTTTGAACCACACTTTTGTAGAATCTGCAAGTGGATATTTGGATAGCTGTGAGGATT…	134	26	38	0	Satellite/centr	---	Not detected	FALSE	chr8	None	TATCGCAATTCGGGAGAGGC	TGAACACATTCCGTTTCCAAC	557	TRUE
HCC1954	chr8	88801935	+	TCTTTTTGTGGAATCTGCAAGTGGATATTTGTCTAGCTTTGAGGATTTCGTTGGAAACGGGGATTACATATTAAAAGCAGACAGCAGCATTCCCAGAAACTTCTTTGTGATGTTTGCATTCAAGTCACACAGTTGAACATTCCCTTTCATAGAGCAGGTTTGAAACACTGTTTTTGTAGTATCTGGATGTGGACATTTGGAGCGCTTTCAGGCCTATGGTGAAAAAGGAAATATCTTCCCCTGAAAACTAGACAGAAGCATTCTCAGAATCTTATTTGTGATGTGCGCCCTCAACTAACAGTGTTGCTTTCTTTTGATAGAGCAGTTTTGAAACACTCTTTTTGTAAAATCTGCAAGAGGATATTTGGATAGCTTTGAGGATTTCATTGGAAAGCGGGA…	110	7	39	0	Satellite/centr	---	Not detected	FALSE	chr2	der(8)t(5;8)der(2;8;17), der(2)t(2;8;4)	GCTTCCCCTTCACCTTCCTC	CGTAGTCCTGATAGCGCTCC	692	TRUE
HCC1954	chr19	35210331	+	GTTTGAATCACTGTTTCTGTAGTATCTGGAAGTGGGTATTTTCAGCGCTTTCAGGCCTAAGGTGAGAAAAGAAATGTCTTCAAATAAGAACTAGACAGAAGCATTCTCAGAAACTTATTTGTGATGTGTGTCCTCAACTAACAGAGATGAACCTTTGTTTTGATACAGCAGTTTGGAAACACTCTTTTTGTAGAATCTACAAGAGGATATTTTGAGAGCATTGAAAATTTCGTTGGAACGGGAAAACCTTCATATAAAATCTAGACAGCAGCATTCTCAGAAACTTCTTTGTGATGTTTGCATTCAACTCATAGAGTTGAACATTCCCATTCATACAGCAGGTTTGAGACACTCTTTGTATAGCATGTGGAAATGGATATTTGGAGCGCTTTGAGGCCT…	73	9	44	0	Satellite/centr	---	Not detected	FALSE	chr15	der(15;19)(q10;q10)	GCAAACATTGAACTCCAGTTGGT	CGAGAATGCTTTCGCCTAGT	565	TRUE
