# Supplementary material for: Precise characterization of somatic complex structural variations from tumor/control paired long-read sequencing data with nanomonsv
Source: Nucleic Acids Res. 2023 Jun 20;51(14):e74. doi: 10.1093/nar/gkad526 (PMC10415145; doi:10.1093/nar/gkad526)
Supplement: gkad526_Supplemental_Files [file gkad526_supplemental_files.zip › SupplementaryData8.xlsx]

## Sheet: SupplementaryData8
Supplementary Data 8: List of single breakend SVs leading to HBV sequences and the alignment results of their contig sequences.
Breakpoint ID	Qstart	Qend	Qlength	Target	Tstart	Tend	Strand	Method	Identities(%)	Gaps(%)
chr11,65040965,-,b_368	1	685	685	LC533934.1	2526	3213	+
chr11,65040965,-,b_368	686	2297	1612	LC533934.1	1	1612	+
chr11,65040965,-,b_368	2298	2474	177	H.sapiens / Hepatitis B virus (A4.0') DNA for mevalonate kinase (partial)	67	243	-	blast	100	0	*Reference value (result of NC_003977.2)
chr11,65040965,-,b_368	2475	2476	2	unknown							*Reference value (result of NC_003977.2)
chr11,65040965,-,b_368	2477	3303	827	chr11	65040122	65040943	-	blat	98.2
chr11,65040965,-,b_368	3304	3320	17	unknown							*Reference value (result of NC_003977.2)
chr12,109573899,-,b_509	1	1	1
chr12,109573899,-,b_509	2	269	268	LC533934.1	547	815	-
chr12,109573899,-,b_509	268	1648	1381	LC533934.1	1	1379	-
chr12,109573899,-,b_509	1649	1807	159	LC533934.1	3055	3213	-
chr12,109573899,-,b_509	1807	2444	638	LC533934.1	2574	3213	+
chr12,109573899,-,b_509	2445	4095	1651	LC533934.1	1	1612	+
chr12,109573899,-,b_509	4096	4292	197	unknown
chr12,109573899,-,b_509	4293	5391	1099	chr12	109572829	109573886	-	blat	91.4
chr12,109573899,-,b_509	5392	5638	247	unknown							*Reference value (result of NC_003977.2)
chr13,33088123,-,b_559	1	190	190	H.sapiens / Hepatitis B virus (A4.0') DNA for mevalonate kinase (partial)	54	233	+	blast	100	0	*Reference value (result of NC_003977.2)
chr13,33088123,-,b_559	191	1802	1612	LC533934.1	1	1612	-
chr13,33088123,-,b_559	1803	3231	1429	LC533934.1	1817	3213	-
chr13,33088123,-,b_559	3230	4619	1390	LC533934.1	36	3213	+
chr13,33088123,-,b_559	4620	6230	1611	LC533934.1	1	1612	+
chr13,33088123,-,b_559	6231	6421	191	H.sapiens / Hepatitis B virus (A4.0') DNA for mevalonate kinase (partial)	64	243	-	blast	100	0	*Reference value (result of NC_003977.2)
chr13,33088123,-,b_559	6422	6857	436	chr13	33088123	33088559	+	blat	99.8		*Reference value (result of NC_003977.2)
chr13,33088123,-,b_559	6858	7197	340	LC533934.1	1824	2128	-
chr13,33088123,-,b_559	7198	7222	25	unknown
chr13,33088123,-,b_559	7223	7897	675	LC533934.1	715	1389	+
chr13,33088123,-,b_559	7898	31945	24048	chr5	1275715	1297475	-	blat	98.3
chr13,33088123,-,b_559	31946	31946	1	unknown							*Reference value (result of NC_003977.2)
chr13,33088123,-,b_559	31947	33472	1526	Homo sapiens FOSMID clone ABC9-46299900N9 from chromosome 5, complete sequence	9124	10578	+	blast	91	5	*Reference value (result of NC_003977.2)
chr13,33088123,-,b_559	33473	33490	18	unknown							*Reference value (result of NC_003977.2)
chr16,69947046,+,b_860	1	7	7	unknown
chr16,69947046,+,b_860	8	560	553	LC533934.1	2661	3213	+
chr16,69947046,+,b_860	561	2276	1716	LC533934.1	1	1717	+
chr16,69947046,+,b_860	2276	3294	1019	LC533934.1	1	1019	-
chr16,69947046,+,b_860	3295	4459	1165	LC533934.1	2048	3213	-
chr16,69947046,+,b_860	4460	10752	6293	chr16	69947065	69953272	+	blat	97.1
chr16,69947046,+,b_860	10753	10781	29	unknown
chr17,82105786,+,b_965	1	486	486	LC533934.1	1	486	-
chr17,82105786,+,b_965	487	1658	1172	LC533934.1	2038	3213	-
chr17,82105786,+,b_965	1659	1668	10	unknown
chr17,82105786,+,b_965	1669	26519	24851	chr17	82107626	82132385	+	blat	98.6
chr17,82105786,+,b_965	26520	26546	27	unknown
chr17,82107626,-,b_966	1	10	10	unknown
chr17,82107626,-,b_966	11	1182	1172	LC533934.1	2038	3213	+
chr17,82107626,-,b_966	1183	1671	489	LC533934.1	1	489	+
chr17,82107626,-,b_966	1672	34799	33128	chr17	82072620	82105783	-	blat	97.9
chr17,82107626,-,b_966	34800	34813	14	unknown
chr3,131451702,+,b_1771	1	1401	1401	LC533934.1	1	1402	-
chr3,131451702,+,b_1771	1402	2713	1312	LC533934.1	1416	3213	-
chr3,131451702,+,b_1771	2714	29444	26731	chr3	131453125	131479825	+	blat	98.9
chr3,131451702,+,b_1771	29445	29449	5	unknown
chr3,131453124,-,b_1772	1	1309	1309	LC533934.1	1417	3213	+
chr3,131453124,-,b_1772	1310	2713	1404	LC533934.1	1	1406	+
chr3,131453124,-,b_1772	2714	25317	22604	chr3	131429131	131451698	-	blat	98.7
chr3,131453124,-,b_1772	25318	25328	11	unknown
chr4,180586417,+,b_2063	1	570	570	LC533934.1	65	635	+
chr4,180586417,+,b_2063	571	21027	20457	chr4	180567262	180587605	-	blat	98.2
chr4,180586417,+,b_2063	21028	21043	16	unknown
chr4,180587608,+,b_2064	1	573	573	LC533934.1	59	632	-
chr4,180587608,+,b_2064	574	11861	11288	chr4	180575258	180586412	-	blat	98.4
chr4,180587608,+,b_2064	11862	11895	34	unknown
chr5,1297478,+,b_2081	1	700	700	LC533934.1	687	1386	-
chr5,1297478,+,b_2081	699	1038	340	LC533934.1	1824	2128	+
chr5,1297478,+,b_2081	1039	1475	437	chr13	33088123	33088559	-	blat	99.8		*Reference value (result of NC_003977.2)
chr5,1297478,+,b_2081	1476	1665	190	H.sapiens / Hepatitis B virus (A4.0') DNA for mevalonate kinase (partial)	54	243	+	blast	100	0	*Reference value (result of NC_003977.2)
chr5,1297478,+,b_2081	1666	3272	1607	LC533934.1	1	1612	-
chr5,1297478,+,b_2081	3273	4664	1392	LC533934.1	36	3213	-
chr5,1297478,+,b_2081	4663	6089	1427	LC533934.1	1817	3213	+
chr5,1297478,+,b_2081	6090	7698	1609	LC533934.1	1	1612	+
chr5,1297478,+,b_2081	7699	7888	190	H.sapiens / Hepatitis B virus (A4.0') DNA for mevalonate kinase (partial)	54	244	-	blast	100	0	*Reference value (result of NC_003977.2)
chr5,1297478,+,b_2081	7889	15896	8008	chr13	33088123	33096092	+	blat	99
chr5,1297478,+,b_2081	15897	15908	12	unknown
chr8,35446393,-,b_2591	1	912	912	LC533934.1	2388	3213	+
chr8,35446393,-,b_2591	913	2884	1972	LC533934.1	1	3110	+
chr8,35446393,-,b_2591	2885	15632	12748	Homo sapiens DNA, sequence_id: unplaced_0226	14558	27233	+	blast	88	3
chr8,35446393,-,b_2591	15633	15635	3	unknown							*Reference value (result of NC_003977.2)
chr8,35446393,-,b_2591	15636	25632	9997	Homo sapiens DNA, sequence_id: unplaced_0180	34353	44356	-	blast	92	2	*Reference value (result of NC_003977.2)
chr8,35446393,-,b_2591	25633	35632	10000	Homo sapiens DNA, sequence_id: unplaced_0139	28501	38420	-	blast	97	1	*Reference value (result of NC_003977.2)
chr8,35446393,-,b_2591	35633	45603	9971	Homo sapiens DNA, sequence_id: unplaced_0227	23009	32953	-	blast	97	1	*Reference value (result of NC_003977.2)
chr8,35446393,-,b_2591	45604	45632	29	unknown							*Reference value (result of NC_003977.2)
